# Supplementary material for: TGFβ selects for pro‐stemness over pro‐invasive phenotypes during cancer cell epithelial–mesenchymal transition
Source: Mol Oncol. 2022 Apr 10;16(12):2330–54. doi: 10.1002/1878-0261.13215 (PMC9208077; doi:10.1002/1878-0261.13215)
Supplement: Supplementary file 5 — Table S7. Excel file with the list of differentially expressed genes in cells, related to the data of Fig. S4. [file MOL2-16-2330-s009.xlsx]

## Sheet: Cells Control vs EMT
Gene Name	Control-1	Control-2	Control-3	Ave.Control	EMT-1	EMT-2	EMT-3	Ave.Control	fold cahnge	log2 fold-change	p-value
Tango2	2.57112	2.60968	2.58679	2.5892	0	0	0	0	0	#NUM!	1.87044e-05
Vezf1	0	0	0	0	21.0891	21.0559	20.7945	20.9798	#DIV/0!	#DIV/0!	1.97144e-05
Gcc2	8.26907	8.38959	8.47568	8.37811	0	0	0	0	0	#NUM!	5.1144e-05
Ankrd23	0	0	0	0	2.10544	2.0356	2.00415	2.0484	#DIV/0!	#DIV/0!	0.00021344
Tango2	0	0	0	0	5.88463	5.88619	5.61886	5.79656	#DIV/0!	#DIV/0!	0.000234877
Trmt2a	13.4248	13.3299	14.0224	13.5924	0	0	0	0	0	#NUM!	0.00025417
Rad9a	0	0	0	0	9.5108	9.09325	9.69983	9.43463	#DIV/0!	#DIV/0!	0.000360565
Pramef8	6.13042	5.71738	5.89905	5.91562	0	0	0	0	0	#NUM!	0.00040798
4933427D06Rik	0	0	0	0	0.006893	0.006712	0.006423	0.006676	#DIV/0!	#DIV/0!	0.000420035
Gm37214	0	0	0	0	0.019672	0.019154	0.01833	0.019052	#DIV/0!	#DIV/0!	0.000420369
Ccl27a	1.46223	1.39144	1.36304	1.40557	0	0	0	0	0	#NUM!	0.000439914
Gm26168	0	0	0	0	0.080444	0.079112	0.074955	0.0781703	#DIV/0!	#DIV/0!	0.000446865
Dcaf13	40.2694	37.4041	39.4374	39.037	0	0	0	0	0	#NUM!	0.000474903
Pcdha11	0	0	0	0	0.005423	0.005386	0.005053	0.00528733	#DIV/0!	#DIV/0!	0.000494774
Gstp1	0	0	0	0	123.003	130.966	132.146	128.705	#DIV/0!	#DIV/0!	0.000497264
4631405K08Rik	0.021123	0.022051	0.020394	0.0211893	0	0	0	0	0	#NUM!	0.000511657
Pum1	20.3204	22.0175	21.5883	21.3087	0	0	0	0	0	#NUM!	0.000571136
Snrnp40	13.5962	14.4509	13.3552	13.8007	0	0	0	0	0	#NUM!	0.000579711
Cacng7	0	0	0	0	0.01641	0.016138	0.015066	0.0158713	#DIV/0!	#DIV/0!	0.000667478
Usp39	32.2367	29.582	30.1903	30.6697	0	0	0	0	0	#NUM!	0.000684729
Il10	0	0	0	0	0.013755	0.013527	0.012565	0.0132823	#DIV/0!	#DIV/0!	0.000752881
Slc25a32	0	0	0	0	4.99669	4.52658	4.73057	4.75128	#DIV/0!	#DIV/0!	0.000819588
Rad9a	8.66979	8.62483	7.90806	8.4009	0	0	0	0	0	#NUM!	0.000861642
Gm17308	0	0	0	0	0.018047	0.016358	0.016733	0.017046	#DIV/0!	#DIV/0!	0.000901222
Kcna7	0	0	0	0	0.010263	0.010194	0.009328	0.00992833	#DIV/0!	#DIV/0!	0.000916817
Ly6g6d	0	0	0	0	0.054566	0.059501	0.053862	0.0559763	#DIV/0!	#DIV/0!	0.00100288
Slc25a32	6.01094	5.63	6.2836	5.97485	0	0	0	0	0	#NUM!	0.00100481
RP23-455E11.1	0	0	0	0	0.012156	0.01172	0.010886	0.0115873	#DIV/0!	#DIV/0!	0.00103223
Ppp1ca	0	0	0	0	179.232	165.341	184.981	176.518	#DIV/0!	#DIV/0!	0.00108898
Gm2016	0.07853	0.078892	0.086803	0.0814083	0	0	0	0	0	#NUM!	0.00109766
Ppp1ca	152.604	157.819	140.888	150.437	0	0	0	0	0	#NUM!	0.00110557
Ehd1	25.9619	25.4456	23.1693	24.8589	0	0	0	0	0	#NUM!	0.00118878
Nckipsd	0	0	0	0	2.61014	2.95275	2.82507	2.79599	#DIV/0!	#DIV/0!	0.00127582
Kcnmb4	0	0	0	0	0.233885	0.207706	0.228845	0.223479	#DIV/0!	#DIV/0!	0.00128521
Thbs2	0	0	0	0	0.003043	0.002963	0.002696	0.00290067	#DIV/0!	#DIV/0!	0.00130545
Ip6k2	12.12	13.1367	11.626	12.2942	0	0	0	0	0	#NUM!	0.00130588
P2rx6	0	0	0	0	0.13512	0.132059	0.148673	0.138617	#DIV/0!	#DIV/0!	0.00135349
4930502E18Rik	0	0	0	0	0.213557	0.222424	0.195779	0.210587	#DIV/0!	#DIV/0!	0.00138097
Ptk6	0	0	0	0	0.024423	0.027966	0.026322	0.026237	#DIV/0!	#DIV/0!	0.00151877
Tll1	0	0	0	0	0.133035	0.116636	0.130102	0.126591	#DIV/0!	#DIV/0!	0.00158697
Dst	39.0959	33.8901	37.1256	36.7039	0	0	0	0	0	#NUM!	0.00170502
Ranbp1	0	0	0	0	103.42	90.0685	93.4834	95.6574	#DIV/0!	#DIV/0!	0.00174811
Pum1	0	0	0	0	21.5097	20.8934	24.1133	22.1721	#DIV/0!	#DIV/0!	0.00197478
Gm24464	0	0	0	0	0.103378	0.118064	0.103072	0.108171	#DIV/0!	#DIV/0!	0.00208507
Rnf181	24.4745	26.5825	22.6552	24.5708	0	0	0	0	0	#NUM!	0.00212603
Coro1b	63.7355	73.6664	64.31	67.2373	0	0	0	0	0	#NUM!	0.00228392
Dgcr8	0	0	0	0	13.1975	13.9752	11.8391	13.0039	#DIV/0!	#DIV/0!	0.00229596
Tmem150a	6.06656	5.12924	5.61536	5.60372	0	0	0	0	0	#NUM!	0.0023245
Tmem150a	0	0	0	0	8.38787	7.22574	7.32123	7.64495	#DIV/0!	#DIV/0!	0.00236547
Vezf1	14.8638	16.6874	14.1784	15.2432	0	0	0	0	0	#NUM!	0.00240402
Aip	17.9206	20.9267	20.8216	19.8896	0	0	0	0	0	#NUM!	0.00244353
Hspa9-ps1	1.11445	1.02378	1.21873	1.11899	0	0	0	0	0	#NUM!	0.00252393
Hmgb1-ps4	3.58067	3.66543	3.1043	3.45013	0	0	0	0	0	#NUM!	0.00255233
Ehd1	0	0	0	0	38.069	44.5929	44.5466	42.4029	#DIV/0!	#DIV/0!	0.00260142
Dgcr8	10.3974	10.5372	8.90463	9.94642	0	0	0	0	0	#NUM!	0.00274769
Sf1	0	0	0	0	29.7799	27.2191	32.7878	29.9289	#DIV/0!	#DIV/0!	0.00287879
Mat2a	58.0538	68.8167	68.6512	65.1739	0	0	0	0	0	#NUM!	0.00297099
Calml3	0.015876	0.013194	0.015252	0.014774	0	0	0	0	0	#NUM!	0.00299444
Ip6k2	0	0	0	0	18.9409	21.6373	18.0387	19.539	#DIV/0!	#DIV/0!	0.00304691
Slc9a4	0.015471	0.012856	0.01501	0.0144457	0	0	0	0	0	#NUM!	0.00309786
Rnf181	0	0	0	0	30.1809	26.3402	25.0712	27.1974	#DIV/0!	#DIV/0!	0.00317457
Ranbp1	100.416	85.648	103.551	96.5383	0	0	0	0	0	#NUM!	0.00325341
Olfr1250	0	0	0	0	0.032894	0.030347	0.036997	0.0334127	#DIV/0!	#DIV/0!	0.00334435
Sf1	23.1504	28.1459	27.2182	26.1715	0	0	0	0	0	#NUM!	0.00341832
Coro1b	0	0	0	0	72.3427	79.1774	88.5465	80.0222	#DIV/0!	#DIV/0!	0.00342704
Gbp8	0.184161	0.226372	0.21135	0.207294	0	0	0	0	0	#NUM!	0.00353227
Rps6kb2	0	0	0	0	4.31416	5.14834	5.23341	4.89864	#DIV/0!	#DIV/0!	0.0035649
Gcc2	0	0	0	0	10.7913	8.87293	9.29295	9.65238	#DIV/0!	#DIV/0!	0.00361843
Vamp8	0	0	0	0	88.9939	78.662	72.4306	80.0288	#DIV/0!	#DIV/0!	0.00362274
Rps6kb2	3.09538	3.68764	3.79711	3.52671	0	0	0	0	0	#NUM!	0.00379816
Txnrd2	0	0	0	0	3.20379	2.9587	2.57753	2.91334	#DIV/0!	#DIV/0!	0.00388863
Gm15731	0	0	0	0	0.040238	0.032293	0.037796	0.0367757	#DIV/0!	#DIV/0!	0.00405705
Slc46a2	0.087746	0.089758	0.10688	0.0947947	0	0	0	0	0	#NUM!	0.00407588
Ggcx	4.24975	3.9381	4.88831	4.35872	0	0	0	0	0	#NUM!	0.00409142
Dcaf13	0	0	0	0	50.6135	40.4661	45.5733	45.551	#DIV/0!	#DIV/0!	0.00411009
Gm26742	0.027112	0.0338	0.032368	0.0310933	0	0	0	0	0	#NUM!	0.00424838
Snrnp40	0	0	0	0	14.3418	13.4981	16.7484	14.8628	#DIV/0!	#DIV/0!	0.00426502
RP23-187I18.1	0	0	0	0	0.538373	0.508777	0.430196	0.492449	#DIV/0!	#DIV/0!	0.00426867
Pygm	0	0	0	0	0.604248	0.56616	0.703733	0.624714	#DIV/0!	#DIV/0!	0.00428196
Trmt2a	0	0	0	0	7.58611	9.06047	9.52743	8.72467	#DIV/0!	#DIV/0!	0.00446609
Gm22498	0.042583	0.041157	0.050829	0.0448563	0	0	0	0	0	#NUM!	0.00448615
Mrps23	23.412	22.9423	28.3256	24.8933	0	0	0	0	0	#NUM!	0.00474839
Myadm	40.9043	32.9063	40.8162	38.2089	0	0	0	0	0	#NUM!	0.00478084
Ppp2r5b	7.36439	6.67127	8.47437	7.50334	0	0	0	0	0	#NUM!	0.0048623
Ankrd65	0.313833	0.296668	0.245494	0.285332	0	0	0	0	0	#NUM!	0.00513511
Ggcx	0	0	0	0	4.64765	3.84726	3.67491	4.0566	#DIV/0!	#DIV/0!	0.00541318
Pitpnm1	4.94465	6.40226	5.63874	5.66189	0	0	0	0	0	#NUM!	0.00548181
Uqcrc1	51.4684	61.0741	47.5673	53.37	0	0	0	0	0	#NUM!	0.00560721
Cdk2ap2	23.8826	30.4902	29.9447	28.1058	0	0	0	0	0	#NUM!	0.00562816
Ppp2r5b	0	0	0	0	14.4557	18.0683	14.5567	15.6936	#DIV/0!	#DIV/0!	0.00567913
Comt	0	0	0	0	33.3868	40.4497	43.3584	39.0649	#DIV/0!	#DIV/0!	0.00569473
Vamp8	66.1882	65.4111	51.8794	61.1596	0	0	0	0	0	#NUM!	0.00572005
Txnrd2	2.70706	3.118	2.39758	2.74088	0	0	0	0	0	#NUM!	0.00574529
Hmgb1-ps4	0	0	0	0	5.0831	4.12024	5.33674	4.84669	#DIV/0!	#DIV/0!	0.00579403
Atg2a	5.037	6.22842	6.53497	5.93346	0	0	0	0	0	#NUM!	0.005877
Hspa9-ps1	0	0	0	0	0.677921	0.524325	0.656853	0.6197	#DIV/0!	#DIV/0!	0.00596419
Trim36	0	0	0	0	0.140914	0.108694	0.11806	0.122556	#DIV/0!	#DIV/0!	0.00604098
Rpl18-ps1	23.5824	29.817	23.9564	25.7853	0	0	0	0	0	#NUM!	0.00607376
Stxbp3-ps	0	0	0	0	1.56262	1.76509	1.34083	1.55618	#DIV/0!	#DIV/0!	0.00614112
Krtap4-16	0	0	0	0	0.113143	0.129845	0.148906	0.130631	#DIV/0!	#DIV/0!	0.00619683
PISD	0	0	0	0	12.3233	12.6837	15.7635	13.5902	#DIV/0!	#DIV/0!	0.00639007
SNORA28	0	0	0	0	8.77159	9.98301	7.54211	8.76557	#DIV/0!	#DIV/0!	0.00640001
Fzd6	0	0	0	0	15.4504	20.4386	18.9753	18.2881	#DIV/0!	#DIV/0!	0.00648884
Slc26a6	0	0	0	0	1.89574	1.46119	1.53079	1.62924	#DIV/0!	#DIV/0!	0.00677171
Trim55	0	0	0	0	0.021038	0.016971	0.016175	0.0180613	#DIV/0!	#DIV/0!	0.00688067
Lce1f	0	0	0	0	0.630521	0.545748	0.729181	0.63515	#DIV/0!	#DIV/0!	0.00689195
Gstp1	160.609	124.717	163.792	149.706	0	0	0	0	0	#NUM!	0.00693045
Capn11	0	0	0	0	0.009759	0.009954	0.012706	0.0108063	#DIV/0!	#DIV/0!	0.00766383
Gm15956	0	0	0	0	0.08885	0.105553	0.077601	0.090668	#DIV/0!	#DIV/0!	0.00792549
Fzd6	13.261	15.8119	11.558	13.5436	0	0	0	0	0	#NUM!	0.00822729
Ankrd23	1.09157	1.29338	0.941875	1.10894	0	0	0	0	0	#NUM!	0.0083288
Anp32b-ps1	0	0	0	0	0.920177	1.05918	1.26792	1.08243	#DIV/0!	#DIV/0!	0.00860397
Zfp334	0	0	0	0	0.065819	0.05269	0.048469	0.0556593	#DIV/0!	#DIV/0!	0.00869413
Cdc42bpg	10.5419	14.7127	13.1158	12.7902	0	0	0	0	0	#NUM!	0.00890302
Pisd	12.5604	9.93787	9.24795	10.5821	0	0	0	0	0	#NUM!	0.00896961
BC021614	0.614749	0.84687	0.671687	0.711102	0	0	0	0	0	#NUM!	0.00951007
ACEA_U3	0	0	0	0	0.016027	0.021377	0.022493	0.0199657	#DIV/0!	#DIV/0!	0.00984219
Olfr1251	0	0	0	0	0.0934	0.073519	0.10475	0.0905563	#DIV/0!	#DIV/0!	0.0100061
Gm13631	0	0	0	0	0.067927	0.053924	0.048705	0.056852	#DIV/0!	#DIV/0!	0.0100363
Clcf1	3.59439	4.55768	3.27453	3.80886	0	0	0	0	0	#NUM!	0.0100955
Gm13391	0	0	0	0	0.300767	0.258446	0.210354	0.256522	#DIV/0!	#DIV/0!	0.0102077
Men1	7.45241	9.13697	10.6717	9.08702	0	0	0	0	0	#NUM!	0.0103051
4930515B02Rik	0	0	0	0	0.213394	0.203542	0.279416	0.232117	#DIV/0!	#DIV/0!	0.0103673
Hbq1a	0	0	0	0	0.149906	0.208281	0.210619	0.189602	#DIV/0!	#DIV/0!	0.0107938
AI317395	0	0	0	0	0.010063	0.013305	0.014491	0.0126197	#DIV/0!	#DIV/0!	0.0108189
Akr1c18	8.25935	12.022	10.79	10.3571	0	0	0	0	0	#NUM!	0.0112424
Mat2a	0	0	0	0	70.851	48.8139	65.7316	61.7988	#DIV/0!	#DIV/0!	0.0114108
Steap4	0.078016	0.053555	0.064747	0.0654393	0	0	0	0	0	#NUM!	0.0114712
Fgf21	0.466973	0.445092	0.322601	0.411555	0	0	0	0	0	#NUM!	0.0117061
Snora28	8.00066	10.7447	7.62601	8.79045	0	0	0	0	0	#NUM!	0.0122772
Usp39	0	0	0	0	28.4126	19.2061	25.9382	24.519	#DIV/0!	#DIV/0!	0.0123539
Tnfrsf11b	0	0	0	0	0.260841	0.333592	0.229504	0.274646	#DIV/0!	#DIV/0!	0.0123678
Gm11284	0	0	0	0	0.028175	0.042074	0.03498	0.0350763	#DIV/0!	#DIV/0!	0.012835
Aip	0	0	0	0	14.9981	22.4536	18.7879	18.7466	#DIV/0!	#DIV/0!	0.0129265
Lypd6b	0.088352	0.066008	0.061563	0.0719743	0	0	0	0	0	#NUM!	0.0130043
Gm37217	0	0	0	0	0.010134	0.015149	0.013932	0.0130717	#DIV/0!	#DIV/0!	0.0130874
Kcne3	0	0	0	0	0.053938	0.053308	0.036922	0.048056	#DIV/0!	#DIV/0!	0.0131694
Atg2a	0	0	0	0	6.28695	9.44369	7.68601	7.80555	#DIV/0!	#DIV/0!	0.0134136
ACEA_U3	0	0	0	0	0.015206	0.021647	0.022619	0.019824	#DIV/0!	#DIV/0!	0.0134888
Anp32b-ps1	1.08325	1.33057	1.6323	1.34871	0	0	0	0	0	#NUM!	0.0135744
Mrps23	0	0	0	0	20.4567	22.772	15.0358	19.4215	#DIV/0!	#DIV/0!	0.0136482
Uqcrc1	0	0	0	0	49.8764	73.6582	72.4313	65.322	#DIV/0!	#DIV/0!	0.0137193
Gm12055	0	0	0	0	0.696542	0.473827	0.692007	0.620792	#DIV/0!	#DIV/0!	0.0137277
Zdhhc14	0	0	0	0	0.005785	0.005689	0.008085	0.00651967	#DIV/0!	#DIV/0!	0.0141244
Fam101a	0	0	0	0	0.064747	0.078215	0.09818	0.0803807	#DIV/0!	#DIV/0!	0.0142861
Amtn	0	0	0	0	10.024	7.27386	6.93299	8.07693	#DIV/0!	#DIV/0!	0.0143605
Tnk2os	0	0	0	0	0.043468	0.03857	0.057606	0.046548	#DIV/0!	#DIV/0!	0.0147009
Adgrg3	0	0	0	0	0.044017	0.029243	0.033412	0.0355573	#DIV/0!	#DIV/0!	0.0149543
Gm14091	0.023014	0.032398	0.022433	0.0259483	0	0	0	0	0	#NUM!	0.0151363
4931406B18Rik	0	0	0	0	0.310782	0.255727	0.394197	0.320235	#DIV/0!	#DIV/0!	0.0154339
RP23-85H24.2	0	0	0	0	0.129368	0.190785	0.137303	0.152485	#DIV/0!	#DIV/0!	0.0156233
Irf5	0	0	0	0	0.023884	0.034136	0.037167	0.031729	#DIV/0!	#DIV/0!	0.0156676
Pold4	0	0	0	0	35.6005	44.7067	55.626	45.311	#DIV/0!	#DIV/0!	0.0159326
Pold4	33.7892	37.8283	24.0454	31.8876	0	0	0	0	0	#NUM!	0.0160624
Gm6977	0.886986	0.813927	1.22422	0.975043	0	0	0	0	0	#NUM!	0.0163828
Tmem119	0	0	0	0	0.232602	0.149456	0.222462	0.201507	#DIV/0!	#DIV/0!	0.0164754
Dnah8	0	0	0	0	0.003108	0.003621	0.002269	0.00299933	#DIV/0!	#DIV/0!	0.0168263
Myadm	0	0	0	0	81.3814	54.0588	58.3047	64.5816	#DIV/0!	#DIV/0!	0.0168422
Gm25105	0.085365	0.065918	0.104976	0.0854197	0	0	0	0	0	#NUM!	0.0169806
Prkcg	0.268119	0.424909	0.332103	0.34171	0	0	0	0	0	#NUM!	0.0172834
Crnn	0	0	0	0	0.41811	0.503612	0.312882	0.411535	#DIV/0!	#DIV/0!	0.0174935
Pramef8	0	0	0	0	8.59683	5.87113	5.86899	6.77898	#DIV/0!	#DIV/0!	0.0175066
Palmd	0.018579	0.021375	0.029061	0.023005	0	0	0	0	0	#NUM!	0.0180547
Gm22398	0.04439	0.0462	0.029	0.0398633	0	0	0	0	0	#NUM!	0.0182271
Tdrd9	0	0	0	0	0.0312	0.019508	0.023823	0.0248437	#DIV/0!	#DIV/0!	0.0183608
Comt	30.7048	34.5203	21.16	28.7951	0	0	0	0	0	#NUM!	0.0185124
Gm14429	0	0	0	0	0.038253	0.039123	0.024605	0.0339937	#DIV/0!	#DIV/0!	0.0185929
Fscn2	0	0	0	0	0.027201	0.040783	0.02786	0.031948	#DIV/0!	#DIV/0!	0.0186211
Snora17	17.6063	20.3889	12.2948	16.7633	0	0	0	0	0	#NUM!	0.0194761
Wfdc6b	0	0	0	0	0.080094	0.116614	0.07592	0.090876	#DIV/0!	#DIV/0!	0.0196355
Elf5	0	0	0	0	0.174672	0.230559	0.140923	0.182051	#DIV/0!	#DIV/0!	0.0199966
Gm26581	0	0	0	0	0.035193	0.025878	0.043304	0.0347917	#DIV/0!	#DIV/0!	0.0203034
C2	0.636693	0.401071	0.654465	0.564076	0	0	0	0	0	#NUM!	0.020323
Rpl17-ps1	0	0	0	0	0.111766	0.11316	0.169676	0.131534	#DIV/0!	#DIV/0!	0.0203902
SNORA17	0	0	0	0	0.452783	0.755014	0.700842	0.636213	#DIV/0!	#DIV/0!	0.0207232
Gm29376	0	0	0	0	0.06013	0.042866	0.07233	0.058442	#DIV/0!	#DIV/0!	0.0207271
Dst	0	0	0	0	75.1363	58.6353	44.8755	59.549	#DIV/0!	#DIV/0!	0.020904
Psg22	0	0	0	0	0.047964	0.028227	0.038688	0.038293	#DIV/0!	#DIV/0!	0.0214541
RP24-555P13.4	0	0	0	0	0.207055	0.122245	0.189078	0.172793	#DIV/0!	#DIV/0!	0.021577
Inhbe	0.015801	0.026526	0.020175	0.020834	0	0	0	0	0	#NUM!	0.0216123
Ptgds	0.284678	0.486461	0.425833	0.398991	0	0	0	0	0	#NUM!	0.0217169
Gm15690	0	0	0	0	0.202776	0.231608	0.134886	0.189757	#DIV/0!	#DIV/0!	0.0220747
Pitpnm1	0	0	0	0	6.1176	10.5224	9.14414	8.5947	#DIV/0!	#DIV/0!	0.0221511
Sec16b	0	0	0	0	0.007808	0.01325	0.012429	0.0111623	#DIV/0!	#DIV/0!	0.0222606
A730046J19Rik	0	0	0	0	0.007618	0.011183	0.006994	0.00859833	#DIV/0!	#DIV/0!	0.022263
Casr	0	0	0	0	0.005866	0.003947	0.003667	0.00449333	#DIV/0!	#DIV/0!	0.022847
SNORA17	0	0	0	0	10.0437	8.36604	13.9779	10.7959	#DIV/0!	#DIV/0!	0.0229181
Nckipsd	2.58993	3.71838	4.50476	3.60436	0	0	0	0	0	#NUM!	0.0229542
Mafa	0	0	0	0	0.033204	0.049387	0.030788	0.037793	#DIV/0!	#DIV/0!	0.0230466
Srsf1	0	0	0	0	16.2598	27.1711	19.4265	20.9524	#DIV/0!	#DIV/0!	0.0230998
Cuedc1	0	0	0	0	4.39465	6.93729	7.65499	6.32898	#DIV/0!	#DIV/0!	0.0235642
Rdh8	0	0	0	0	0.244201	0.140509	0.189582	0.191431	#DIV/0!	#DIV/0!	0.0236104
1190002F15Rik	0.149979	0.263594	0.220002	0.211192	0	0	0	0	0	#NUM!	0.023684
Arhgap30	0	0	0	0	0.170114	0.232004	0.297513	0.23321	#DIV/0!	#DIV/0!	0.0239842
Il19	0	0	0	0	0.031438	0.038956	0.021899	0.0307643	#DIV/0!	#DIV/0!	0.0247841
Vamp5	0.696852	0.492143	0.407834	0.532276	0	0	0	0	0	#NUM!	0.0250194
Anp32-ps	0	0	0	0	0.175191	0.11373	0.107334	0.132085	#DIV/0!	#DIV/0!	0.0257885
Gm11111	0	0	0	0	0.079293	0.047851	0.085482	0.0708753	#DIV/0!	#DIV/0!	0.0259705
Serpina3e-ps	0	0	0	0	0.534506	0.570035	0.319554	0.474698	#DIV/0!	#DIV/0!	0.0261113
Arhgap30	0.150295	0.164599	0.091484	0.135459	0	0	0	0	0	#NUM!	0.0262092
1810041L15Rik	0	0	0	0	0.05147	0.034545	0.062844	0.0496197	#DIV/0!	#DIV/0!	0.0263717
Mfsd6l	0.021656	0.017996	0.031157	0.023603	0	0	0	0	0	#NUM!	0.0265175
Col19a1	0.00824	0.006848	0.011875	0.00898767	0	0	0	0	0	#NUM!	0.0266921
Gm24968	0	0	0	0	0.087816	0.161062	0.133839	0.127572	#DIV/0!	#DIV/0!	0.0269447
Tarm1	0	0	0	0	1.69448	0.991935	1.78798	1.49147	#DIV/0!	#DIV/0!	0.0272184
Cdk2ap2	0	0	0	0	18.3801	32.3583	22.4759	24.4048	#DIV/0!	#DIV/0!	0.0277046
Krt23	0	0	0	0	0.058026	0.107852	0.089614	0.085164	#DIV/0!	#DIV/0!	0.0279868
A4galt	0	0	0	0	0.012744	0.00841	0.015703	0.0122857	#DIV/0!	#DIV/0!	0.0284512
Cdc42bpg	0	0	0	0	6.19011	10.956	7.51027	8.21879	#DIV/0!	#DIV/0!	0.0286036
Slc26a6	1.13709	1.04213	1.76783	1.31568	0	0	0	0	0	#NUM!	0.0286773
Atp2a3	0.024527	0.016259	0.014074	0.0182867	0	0	0	0	0	#NUM!	0.0289914
Clec3b	0	0	0	0	0.016191	0.030622	0.024164	0.023659	#DIV/0!	#DIV/0!	0.0297369
Doxl2	0.009083	0.015096	0.01728	0.0138197	0	0	0	0	0	#NUM!	0.0300404
Pilrb2	0	0	0	0	0.050025	0.08377	0.095065	0.0762867	#DIV/0!	#DIV/0!	0.0300435
Slc16a13	0.066558	0.122329	0.120518	0.103135	0	0	0	0	0	#NUM!	0.0300584
Gm1972	0	0	0	0	1.0082	0.529298	0.802764	0.780087	#DIV/0!	#DIV/0!	0.0301935
Rasgrp2	0	0	0	0	0.00598	0.004001	0.003343	0.00444133	#DIV/0!	#DIV/0!	0.030391
4931423N10Rik	0	0	0	0	0.019364	0.014383	0.026809	0.0201853	#DIV/0!	#DIV/0!	0.0305359
Cntf	0	0	0	0	0.705024	0.536733	0.994048	0.745268	#DIV/0!	#DIV/0!	0.030639
Rhox5	0	0	0	0	0.347592	0.223974	0.429856	0.333807	#DIV/0!	#DIV/0!	0.030657
Kprp	0	0	0	0	0.045501	0.032789	0.024368	0.0342193	#DIV/0!	#DIV/0!	0.030742
Gm7722	0.087537	0.084177	0.046458	0.072724	0	0	0	0	0	#NUM!	0.0312601
Atp6v0a4	0	0	0	0	0.017318	0.016076	0.027725	0.020373	#DIV/0!	#DIV/0!	0.0313301
Gm37370	0	0	0	0	0.049727	0.095194	0.072147	0.072356	#DIV/0!	#DIV/0!	0.031367
Map4k2	0	0	0	0	2.15517	3.8391	2.49251	2.82893	#DIV/0!	#DIV/0!	0.0315086
Cuedc1	3.63845	5.95782	3.511	4.36909	0	0	0	0	0	#NUM!	0.0315672
Gm5733	0	0	0	0	0.01539	0.00953	0.00894	0.0112867	#DIV/0!	#DIV/0!	0.0316975
Clec5a	0	0	0	0	0.167125	0.261008	0.326095	0.251409	#DIV/0!	#DIV/0!	0.0320714
Iqcf1	0	0	0	0	0.0556	0.029435	0.054689	0.0465747	#DIV/0!	#DIV/0!	0.0322578
Cxcr5	0	0	0	0	0.01592	0.030889	0.023607	0.023472	#DIV/0!	#DIV/0!	0.0322689
Gimap5	0	0	0	0	0.046224	0.045818	0.077291	0.0564443	#DIV/0!	#DIV/0!	0.0324545
Gm16021	0.025843	0.035916	0.049657	0.0371387	0	0	0	0	0	#NUM!	0.0328426
Umodl1	0	0	0	0	0.003575	0.006961	0.006498	0.005678	#DIV/0!	#DIV/0!	0.0331269
Olfr457	0	0	0	0	0.008757	0.008331	0.014417	0.0105017	#DIV/0!	#DIV/0!	0.033162
Hhat	0	0	0	0	0.056542	0.05547	0.029338	0.0471167	#DIV/0!	#DIV/0!	0.0338396
Rpl18-ps1	0	0	0	0	10.756	18.6614	21.5622	16.9932	#DIV/0!	#DIV/0!	0.0342631
Trpm1	0.005946	0.003229	0.003808	0.00432767	0	0	0	0	0	#NUM!	0.0345722
Krt20	0	0	0	0	0.554673	0.275976	0.490661	0.440437	#DIV/0!	#DIV/0!	0.0347219
Arid3c	0	0	0	0	0.010291	0.008618	0.016004	0.0116377	#DIV/0!	#DIV/0!	0.0349882
SNORA17	0.919504	0.508059	1.02255	0.816704	0	0	0	0	0	#NUM!	0.0350939
Gm14221	0	0	0	0	0.334237	0.418255	0.634221	0.462238	#DIV/0!	#DIV/0!	0.0353902
A930038B10Rik	0	0	0	0	0.036611	0.071808	0.050358	0.0529257	#DIV/0!	#DIV/0!	0.0354637
Dkk2	0	0	0	0	0.092696	0.183601	0.131686	0.135994	#DIV/0!	#DIV/0!	0.0355018
Nlrp12	0	0	0	0	0.012487	0.006201	0.011445	0.0100443	#DIV/0!	#DIV/0!	0.035514
Zdbf2	0	0	0	0	0.001399	0.00282	0.002594	0.002271	#DIV/0!	#DIV/0!	0.0356793
Sprn	0.013288	0.011263	0.006446	0.0103323	0	0	0	0	0	#NUM!	0.0364729
Gm37168	0	0	0	0	0.027194	0.054154	0.0531	0.044816	#DIV/0!	#DIV/0!	0.0365885
Padi6	0	0	0	0	0.050037	0.041739	0.024201	0.038659	#DIV/0!	#DIV/0!	0.0366841
Gucy1b2	0	0	0	0	1.17949	0.725349	0.639388	0.848075	#DIV/0!	#DIV/0!	0.0368878
Prss37	0	0	0	0	0.583336	0.729864	0.352845	0.555348	#DIV/0!	#DIV/0!	0.0368951
Otos	0	0	0	0	0.05701	0.069667	0.108575	0.0784173	#DIV/0!	#DIV/0!	0.036988
Ap3b2	0	0	0	0	0.014305	0.011716	0.022415	0.0161453	#DIV/0!	#DIV/0!	0.037609
Orm1	0.479732	0.926482	0.983531	0.796582	0	0	0	0	0	#NUM!	0.0377326
Gm37037	0	0	0	0	0.11908	0.084417	0.058622	0.087373	#DIV/0!	#DIV/0!	0.0379153
Arhgap33	0.020743	0.026072	0.040309	0.0290413	0	0	0	0	0	#NUM!	0.0381409
Slc17a6	0	0	0	0	0.031146	0.016493	0.019132	0.022257	#DIV/0!	#DIV/0!	0.0386816
Map4k2	1.78474	3.21283	3.78118	2.92625	0	0	0	0	0	#NUM!	0.0388054
Ren1	0	0	0	0	3.88233	1.82353	3.0282	2.91135	#DIV/0!	#DIV/0!	0.0395939
Gm5662	0.036847	0.025615	0.017876	0.0267793	0	0	0	0	0	#NUM!	0.039787
Slc34a3	0.020334	0.017238	0.009475	0.0156823	0	0	0	0	0	#NUM!	0.0398946
Gm21655	0	0	0	0	1.91157	0.887618	1.60213	1.46711	#DIV/0!	#DIV/0!	0.040156
Tagln3	0	0	0	0	0.029064	0.01415	0.019608	0.0209407	#DIV/0!	#DIV/0!	0.0406604
RP24-555P13.2	0	0	0	0	0.031654	0.024097	0.014748	0.0234997	#DIV/0!	#DIV/0!	0.0406687
Gm12305	0.149244	0.109621	0.069949	0.109605	0	0	0	0	0	#NUM!	0.0409558
Speer4cos	0	0	0	0	1.05452	0.507303	1.07499	0.878934	#DIV/0!	#DIV/0!	0.0419447
RP24-152F23.2	0	0	0	0	3.0507	1.69106	3.71873	2.82016	#DIV/0!	#DIV/0!	0.0419536
Slc5a9	0.132087	0.116997	0.223782	0.157622	0	0	0	0	0	#NUM!	0.0420057
Lingo1	0	0	0	0	0.231011	0.104954	0.196005	0.177323	#DIV/0!	#DIV/0!	0.0420756
A730020E08Rik	0.082994	0.048561	0.106478	0.0793443	0	0	0	0	0	#NUM!	0.0421127
Ildr2	0	0	0	0	0.008628	0.008506	0.00407	0.007068	#DIV/0!	#DIV/0!	0.0421771
Klhl1	0	0	0	0	0.056786	0.025667	0.046563	0.0430053	#DIV/0!	#DIV/0!	0.0424767
Iffo1	0	0	0	0	0.008514	0.014756	0.007777	0.010349	#DIV/0!	#DIV/0!	0.0428384
Entpd1	0	0	0	0	0.008538	0.008397	0.003978	0.006971	#DIV/0!	#DIV/0!	0.0431559
S100b	0.165265	0.076324	0.11495	0.118846	0	0	0	0	0	#NUM!	0.0438741
Prss38	0	0	0	0	0.014353	0.014398	0.026485	0.018412	#DIV/0!	#DIV/0!	0.0448542
Gm21847	0	0	0	0	2.52589	1.16889	2.55165	2.08214	#DIV/0!	#DIV/0!	0.0448933
Men1	0	0	0	0	6.34614	14.4088	11.1557	10.6369	#DIV/0!	#DIV/0!	0.0452121
Gm19791	0	0	0	0	0.189683	0.408543	0.418866	0.339031	#DIV/0!	#DIV/0!	0.0453132
Rbp1	0	0	0	0	0.033417	0.052928	0.074669	0.0536713	#DIV/0!	#DIV/0!	0.0459104
Csf2rb2	0	0	0	0	0.020116	0.009633	0.012338	0.014029	#DIV/0!	#DIV/0!	0.0466783
Col5a3	0	0	0	0	1.3789	3.09985	2.16719	2.21531	#DIV/0!	#DIV/0!	0.0468911
Gm24279	0	0	0	0	0.032686	0.076343	0.064084	0.0577043	#DIV/0!	#DIV/0!	0.047191
Serpina7	0	0	0	0	0.011332	0.011446	0.021335	0.0147043	#DIV/0!	#DIV/0!	0.0472648
RP24-152F23.3	0	0	0	0	1.25108	0.53864	0.948673	0.912796	#DIV/0!	#DIV/0!	0.0475335
Mfap5	0.031809	0.062344	0.034754	0.042969	0	0	0	0	0	#NUM!	0.0475937
RP23-396K22.3	0	0	0	0	0.058136	0.026384	0.037872	0.0407973	#DIV/0!	#DIV/0!	0.0480617
Gpr174	0.089136	0.039927	0.058898	0.0626537	0	0	0	0	0	#NUM!	0.0485286
Gm17019	0	0	0	0	1.26666	0.577622	0.804731	0.883004	#DIV/0!	#DIV/0!	0.0488758
Mir7675	0	0	0	0	0.095357	0.051427	0.122036	0.0896067	#DIV/0!	#DIV/0!	0.0489322
Gm24414	0	0	0	0	0.38461	0.354191	0.163581	0.300794	#DIV/0!	#DIV/0!	0.0490196
Gm15651	0	0	0	0	0.007116	0.012947	0.006566	0.00887633	#DIV/0!	#DIV/0!	0.0490394
Gm26902	0	0	0	0	0.005755	0.005547	0.010832	0.007378	#DIV/0!	#DIV/0!	0.0507197
Olfr829	0	0	0	0	0.065011	0.147121	0.094572	0.102235	#DIV/0!	#DIV/0!	0.0509778
Gm37322	0	0	0	0	0.136057	0.1791	0.296488	0.203882	#DIV/0!	#DIV/0!	0.0510918
Slc16a11	0	0	0	0	0.022288	0.009235	0.020362	0.017295	#DIV/0!	#DIV/0!	0.0511237
Srsf1	15.8829	23.1473	36.0093	25.0132	0	0	0	0	0	#NUM!	0.0511359
Gm6322	0	0	0	0	0.034829	0.031927	0.014428	0.0270613	#DIV/0!	#DIV/0!	0.0512209
Sult1e1	0	0	0	0	0.113462	0.206452	0.274449	0.198121	#DIV/0!	#DIV/0!	0.0512389
Pcdhb10	0	0	0	0	0.00632	0.015324	0.01391	0.0118513	#DIV/0!	#DIV/0!	0.0513928
Slc25a21	0	0	0	0	0.03084	0.049892	0.022461	0.0343977	#DIV/0!	#DIV/0!	0.0514148
Ang5	0.280885	0.279516	0.119567	0.226656	0	0	0	0	0	#NUM!	0.0515346
Speer4c	0	0	0	0	1.96574	0.825535	1.3568	1.38269	#DIV/0!	#DIV/0!	0.0523391
Gm24927	0	0	0	0	0.305131	0.354191	0.14307	0.267464	#DIV/0!	#DIV/0!	0.0524457
Caln1	0	0	0	0	0.003902	0.009537	0.008807	0.00741533	#DIV/0!	#DIV/0!	0.052486
Gm38255	0.007556	0.003109	0.007117	0.00592733	0	0	0	0	0	#NUM!	0.0525286
Hkdc1	0	0	0	0	0.010095	0.005089	0.00531	0.00683133	#DIV/0!	#DIV/0!	0.0526738
Col26a1	0	0	0	0	0.001212	0.001788	0.002796	0.001932	#DIV/0!	#DIV/0!	0.052892
Celsr3	0	0	0	0	0.015513	0.008403	0.02074	0.0148853	#DIV/0!	#DIV/0!	0.0531316
Rpl17-ps1	0.198615	0.258873	0.103698	0.187062	0	0	0	0	0	#NUM!	0.0536496
Adgrg2	0	0	0	0	0.007579	0.01882	0.013985	0.0134613	#DIV/0!	#DIV/0!	0.0538111
Gm23690	0	0	0	0	0.222064	0.164256	0.089308	0.158543	#DIV/0!	#DIV/0!	0.0540363
Pdcd1lg2	0	0	0	0	0.085761	0.037758	0.094361	0.0726267	#DIV/0!	#DIV/0!	0.0540701
Gm13276	0	0	0	0	0.008341	0.003409	0.008125	0.006625	#DIV/0!	#DIV/0!	0.0542441
Gngt1	0	0	0	0	0.113204	0.284972	0.256175	0.218117	#DIV/0!	#DIV/0!	0.0544904
Gm2832	0	0	0	0	0.017765	0.037218	0.020132	0.0250383	#DIV/0!	#DIV/0!	0.0550052
Gm37158	0	0	0	0	0.004949	0.003014	0.002156	0.003373	#DIV/0!	#DIV/0!	0.0550638
Gm5766	0.014167	0.034973	0.024286	0.0244753	0	0	0	0	0	#NUM!	0.0552867
Gm9758	0	0	0	0	1.05021	0.449328	0.654242	0.717926	#DIV/0!	#DIV/0!	0.0553783
Gm13293	0	0	0	0	1.80508	0.980162	0.85325	1.21283	#DIV/0!	#DIV/0!	0.0555327
Mtmr7	0	0	0	0	0.287003	0.131072	0.162137	0.193404	#DIV/0!	#DIV/0!	0.0556816
Prl3a1	0	0	0	0	0.020447	0.032331	0.049391	0.0340563	#DIV/0!	#DIV/0!	0.0557915
Gm23421	0	0	0	0	0.08749	0.215945	0.145614	0.149683	#DIV/0!	#DIV/0!	0.0564001
Mir6978	0.011682	0.026146	0.014964	0.0175973	0	0	0	0	0	#NUM!	0.0566856
RP23-465P18.1	0	0	0	0	1.62164	0.659236	1.66411	1.31499	#DIV/0!	#DIV/0!	0.056987
Vamp5	0	0	0	0	0.536637	1.12683	0.593913	0.752461	#DIV/0!	#DIV/0!	0.0570795
Cd1d2	0	0	0	0	0.456722	0.211266	0.248582	0.305523	#DIV/0!	#DIV/0!	0.0571664
Rhox5	0.412696	0.368093	0.158369	0.313053	0	0	0	0	0	#NUM!	0.0573826
Gm37516	0.090642	0.134808	0.054018	0.093156	0	0	0	0	0	#NUM!	0.0574922
Rfx4	0	0	0	0	0.015398	0.00599	0.014771	0.012053	#DIV/0!	#DIV/0!	0.0580153
Srpx2	0	0	0	0	0.583923	0.883236	0.354512	0.607224	#DIV/0!	#DIV/0!	0.0580681
1700063K16Rik	0	0	0	0	0.043586	0.023537	0.060847	0.0426567	#DIV/0!	#DIV/0!	0.0583377
Klrc2	0	0	0	0	0.871669	0.381468	0.499853	0.58433	#DIV/0!	#DIV/0!	0.0583394
Prtn3	0	0	0	0	0.056728	0.060802	0.118333	0.078621	#DIV/0!	#DIV/0!	0.0584514
Ckmt1	1.03762	0.425704	0.652325	0.705218	0	0	0	0	0	#NUM!	0.0585697
Gm26092	0.06178	0.03649	0.026379	0.0415497	0	0	0	0	0	#NUM!	0.0586137
Gm17199	0.026677	0.022391	0.049208	0.0327587	0	0	0	0	0	#NUM!	0.0588308
Gm27980	0.027579	0.073855	0.063087	0.0548403	0	0	0	0	0	#NUM!	0.0592715
Elmo1	0.034962	0.015511	0.041604	0.0306923	0	0	0	0	0	#NUM!	0.0593351
Slitrk1	0	0	0	0	0.004283	0.008341	0.003952	0.00552533	#DIV/0!	#DIV/0!	0.0594623
Lrrc26	0.278276	0.694752	0.446215	0.473081	0	0	0	0	0	#NUM!	0.0596042
Fut9	0	0	0	0	0.040096	0.016528	0.024418	0.027014	#DIV/0!	#DIV/0!	0.0598925
Gm37456	0	0	0	0	0.003057	0.006042	0.002877	0.003992	#DIV/0!	#DIV/0!	0.060191
Sdk2	0	0	0	0	0.001612	0.003171	0.001488	0.00209033	#DIV/0!	#DIV/0!	0.0610317
Ly6d	0.393184	0.568384	0.954103	0.638557	0	0	0	0	0	#NUM!	0.0612049
Nek10	0	0	0	0	0.291057	0.598059	0.290196	0.393104	#DIV/0!	#DIV/0!	0.0617326
Tekt5	0.043824	0.120474	0.106912	0.0904033	0	0	0	0	0	#NUM!	0.0619676
Gm11830	0.139262	0.070398	0.191187	0.133616	0	0	0	0	0	#NUM!	0.0622192
Cd40	0	0	0	0	2.76584	1.19836	1.50753	1.82391	#DIV/0!	#DIV/0!	0.06265
Olfr372	0	0	0	0	0.129066	0.10586	0.241861	0.158929	#DIV/0!	#DIV/0!	0.0632911
4833422C13Rik	0	0	0	0	0.034269	0.029379	0.01217	0.0252727	#DIV/0!	#DIV/0!	0.0636753
RP24-364E17.1	0.009267	0.007778	0.01763	0.0115583	0	0	0	0	0	#NUM!	0.0637178
Gm37045	0.013697	0.011497	0.026059	0.0170843	0	0	0	0	0	#NUM!	0.0637188
Xrra1	0	0	0	0	0.017088	0.037085	0.018483	0.0242187	#DIV/0!	#DIV/0!	0.0640994
9430073C21Rik	0.078968	0.051609	0.029733	0.0534367	0	0	0	0	0	#NUM!	0.0642643
Rtp1	0	0	0	0	0.005833	0.011303	0.016039	0.0110583	#DIV/0!	#DIV/0!	0.0643205
Gm13524	0	0	0	0	0.117886	0.064534	0.04973	0.0773833	#DIV/0!	#DIV/0!	0.0646748
4930500F10Rik	0	0	0	0	0.114544	0.063163	0.04801	0.075239	#DIV/0!	#DIV/0!	0.0647309
Dnah14	0	0	0	0	1.17814	0.796236	0.433463	0.802613	#DIV/0!	#DIV/0!	0.0648509
Sdr16c6	0.045463	0.045055	0.016522	0.03568	0	0	0	0	0	#NUM!	0.065124
Adgrg5	0	0	0	0	0.061576	0.163554	0.172755	0.132628	#DIV/0!	#DIV/0!	0.0651767
9530034E10Rik	0.090195	0.074219	0.171606	0.112007	0	0	0	0	0	#NUM!	0.0654445
Fgf2os	0	0	0	0	0.025133	0.06161	0.034498	0.0404137	#DIV/0!	#DIV/0!	0.0660695
Gm5380	0	0	0	0	0.011694	0.008379	0.020807	0.0136267	#DIV/0!	#DIV/0!	0.0669646
Trim10	0	0	0	0	0.063973	0.023759	0.068402	0.0520447	#DIV/0!	#DIV/0!	0.0670476
Igkv4-63	0	0	0	0	0.029319	0.062575	0.084606	0.0588333	#DIV/0!	#DIV/0!	0.0671715
Gm8579	0	0	0	0	3.59746	1.38772	2.13263	2.3726	#DIV/0!	#DIV/0!	0.0673676
Spdef	0	0	0	0	0.021289	0.012799	0.008111	0.0140663	#DIV/0!	#DIV/0!	0.0676326
Gm9127	0.015097	0.02714	0.010932	0.017723	0	0	0	0	0	#NUM!	0.0676442
Tmem190	0	0	0	0	0.308716	0.1043	0.255899	0.222972	#DIV/0!	#DIV/0!	0.0678943
RP23-298M23.7	0	0	0	0	0.003724	0.010809	0.010275	0.00826933	#DIV/0!	#DIV/0!	0.0682075
Krtap1-5	0.031981	0.054402	0.020893	0.0357587	0	0	0	0	0	#NUM!	0.068279
4930572O03Rik	0	0	0	0	2.11704	0.749272	1.43018	1.43216	#DIV/0!	#DIV/0!	0.0683115
Nmbr	0	0	0	0	0.02198	0.010863	0.031398	0.0214137	#DIV/0!	#DIV/0!	0.0689592
Tmprss11d	0	0	0	0	0.746057	1.63687	0.775446	1.05279	#DIV/0!	#DIV/0!	0.069123
5730596B20Rik	0	0	0	0	0.010798	0.008004	0.019876	0.0128927	#DIV/0!	#DIV/0!	0.0693226
Gm10354	0	0	0	0	1.69131	0.781742	0.787728	1.08693	#DIV/0!	#DIV/0!	0.069354
Gm11764	0	0	0	0	0.056129	0.097444	0.155095	0.102889	#DIV/0!	#DIV/0!	0.069757
Gm37038	0	0	0	0	0.019868	0.011723	0.032104	0.0212317	#DIV/0!	#DIV/0!	0.0697741
Doc2b	0	0	0	0	0.196623	0.088955	0.265369	0.183649	#DIV/0!	#DIV/0!	0.0700345
Obox5	0	0	0	0	0.246129	0.156746	0.087265	0.16338	#DIV/0!	#DIV/0!	0.0708842
Lelp1	0	0	0	0	0.020818	0.062648	0.058775	0.0474137	#DIV/0!	#DIV/0!	0.0708953
RP24-423B3.2	0	0	0	0	0.012897	0.008624	0.022643	0.0147213	#DIV/0!	#DIV/0!	0.0710514
Chst8	0	0	0	0	0.59638	0.502734	1.19662	0.765244	#DIV/0!	#DIV/0!	0.0720746
Ccl20	0.146277	0.217765	0.074037	0.146026	0	0	0	0	0	#NUM!	0.0721083
Fgd5	0	0	0	0	0.002986	0.005873	0.002402	0.00375367	#DIV/0!	#DIV/0!	0.0728901
Serpina3b	0	0	0	0	0.011355	0.033311	0.021789	0.0221517	#DIV/0!	#DIV/0!	0.073068
C230038L03Rik	0.012902	0.017413	0.032892	0.021069	0	0	0	0	0	#NUM!	0.073553
Scg2	0	0	0	0	0.114069	0.070182	0.03999	0.074747	#DIV/0!	#DIV/0!	0.0737429
RP24-359H20.3	0	0	0	0	0.021423	0.025273	0.007969	0.0182217	#DIV/0!	#DIV/0!	0.0738102
BB557941	0.184924	0.059097	0.13762	0.127214	0	0	0	0	0	#NUM!	0.0740736
Dcc	0	0	0	0	0.050907	0.034257	0.091643	0.0589357	#DIV/0!	#DIV/0!	0.0744296
ACEA_U3	1.87919	3.43369	1.29218	2.20169	0	0	0	0	0	#NUM!	0.0748703
Iqsec3	0	0	0	0	0.011628	0.014245	0.004433	0.010102	#DIV/0!	#DIV/0!	0.0749636
Gm27452	0	0	0	0	0.189561	0.091383	0.078874	0.119939	#DIV/0!	#DIV/0!	0.0756134
Gm4951	0.017118	0.007184	0.008142	0.0108147	0	0	0	0	0	#NUM!	0.0759597
Clcf1	0	0	0	0	4.45677	3.83752	9.27108	5.85512	#DIV/0!	#DIV/0!	0.0763085
6530402F18Rik	0	0	0	0	0.00419	0.012442	0.007769	0.00813367	#DIV/0!	#DIV/0!	0.0765081
Gm25289	0	0	0	0	0.229384	0.178405	0.069163	0.158984	#DIV/0!	#DIV/0!	0.0781478
Gm18417	0	0	0	0	0.141241	0.337373	0.155716	0.211443	#DIV/0!	#DIV/0!	0.0786966
BC049715	0	0	0	0	0.073638	0.023583	0.047081	0.0481007	#DIV/0!	#DIV/0!	0.0797021
Misp	0	0	0	0	0.014776	0.049882	0.037642	0.0341	#DIV/0!	#DIV/0!	0.0802202
SNORA76	0	0	0	0	0.895912	0.280021	0.588033	0.587989	#DIV/0!	#DIV/0!	0.0805389
Abat	0	0	0	0	0.019434	0.038376	0.014451	0.024087	#DIV/0!	#DIV/0!	0.0806286
Blk	0	0	0	0	0.042636	0.046646	0.013568	0.0342833	#DIV/0!	#DIV/0!	0.0813047
Adcyap1r1	0	0	0	0	0.010313	0.00293	0.008086	0.00710967	#DIV/0!	#DIV/0!	0.0829767
Bambi-ps1	0	0	0	0	0.135917	0.060461	0.056167	0.0841817	#DIV/0!	#DIV/0!	0.0830242
Gm14471	0.018731	0.024175	0.049555	0.0308203	0	0	0	0	0	#NUM!	0.0832827
D630024D03Rik	0.02707	0.093917	0.092054	0.0710137	0	0	0	0	0	#NUM!	0.0839075
Speer4d	0	0	0	0	1.62331	0.545492	0.901463	1.02342	#DIV/0!	#DIV/0!	0.084054
Gm15172	0	0	0	0	0.017397	0.026671	0.008026	0.0173647	#DIV/0!	#DIV/0!	0.0841292
Gm37120	0	0	0	0	0.039161	0.03707	0.011105	0.029112	#DIV/0!	#DIV/0!	0.0841312
Efcc1	0	0	0	0	0.059165	0.01633	0.052182	0.042559	#DIV/0!	#DIV/0!	0.0849909
Adora1	0	0	0	0	0.010953	0.0285	0.013353	0.017602	#DIV/0!	#DIV/0!	0.0851302
Gm22541	0	0	0	0	0.019667	0.070459	0.066102	0.052076	#DIV/0!	#DIV/0!	0.0851526
Slc16a3	0	0	0	0	0.01815	0.063925	0.063478	0.0485177	#DIV/0!	#DIV/0!	0.0855638
Tmem134	0	0	0	0	11.9011	19.0711	5.78904	12.2538	#DIV/0!	#DIV/0!	0.0856908
Gm24076	0	0	0	0	0.02847	0.070929	0.03152	0.0436397	#DIV/0!	#DIV/0!	0.0857318
Bbox1	0.13372	0.041557	0.152421	0.109233	0	0	0	0	0	#NUM!	0.0859131
Gm25412	0	0	0	0	0.510844	0.148399	0.339214	0.332819	#DIV/0!	#DIV/0!	0.0863078
Prkcg	0	0	0	0	0.233067	0.706446	0.387	0.442171	#DIV/0!	#DIV/0!	0.0866751
4930539M17Rik	0.052733	0.094233	0.165557	0.104174	0	0	0	0	0	#NUM!	0.0871466
Pigr	0.034944	0.009777	0.036398	0.0270397	0	0	0	0	0	#NUM!	0.0887497
RP23-332O18.2	0	0	0	0	0.00231	0.00314	0.000845	0.00209833	#DIV/0!	#DIV/0!	0.0888209
Gm9956	0	0	0	0	0.014463	0.004048	0.01519	0.0112337	#DIV/0!	#DIV/0!	0.0891297
Gm26956	0.018458	0.005479	0.011029	0.0116553	0	0	0	0	0	#NUM!	0.0902005
Sbk3	0	0	0	0	0.466685	0.180254	0.668564	0.438501	#DIV/0!	#DIV/0!	0.0904375
Tmem134	15.074	7.20327	5.36702	9.21477	0	0	0	0	0	#NUM!	0.090448
Gm14780	0.024571	0.006874	0.015893	0.0157793	0	0	0	0	0	#NUM!	0.090783
Gbp2b	0.023901	0.013198	0.007478	0.014859	0	0	0	0	0	#NUM!	0.0908514
Cyp24a1	0	0	0	0	0.007668	0.029867	0.02335	0.020295	#DIV/0!	#DIV/0!	0.0911852
Rcn1	0	0	0	0	0.010036	0.032446	0.039699	0.0273937	#DIV/0!	#DIV/0!	0.0918214
3100003L05Rik	0	0	0	0	0.348759	0.331357	0.088253	0.256123	#DIV/0!	#DIV/0!	0.0929913
Ptprr	0.030787	0.007773	0.02345	0.02067	0	0	0	0	0	#NUM!	0.0930259
Cldn8	0.085162	0.247253	0.118292	0.150236	0	0	0	0	0	#NUM!	0.0933831
1810020O05Rik	0	0	0	0	0.612933	0.514485	1.3937	0.840372	#DIV/0!	#DIV/0!	0.0942905
Gm37666	0.025885	0.053994	0.091104	0.0569943	0	0	0	0	0	#NUM!	0.0945035
Gm10639	6.38463	1.66235	6.70683	4.91794	0	0	0	0	0	#NUM!	0.0945779
Btbd16	0	0	0	0	0.009122	0.005112	0.016931	0.0103883	#DIV/0!	#DIV/0!	0.0958141
Nod1	0	0	0	0	0.008092	0.016401	0.028557	0.0176833	#DIV/0!	#DIV/0!	0.0968072
Gm38271	0	0	0	0	0.015738	0.027473	0.007753	0.016988	#DIV/0!	#DIV/0!	0.0973357
Gm38083	0	0	0	0	0.092928	0.19276	0.332649	0.206112	#DIV/0!	#DIV/0!	0.0974309
C1ql1	0	0	0	0	0.036699	0.047765	0.011287	0.031917	#DIV/0!	#DIV/0!	0.0979372
Zscan18	0	0	0	0	0.019927	0.017178	0.00463	0.0139117	#DIV/0!	#DIV/0!	0.0979916
Iffo1	0.021393	0.019744	0.004987	0.0153747	0	0	0	0	0	#NUM!	0.0983885
Gm20655	0	0	0	0	0.099106	0.036211	0.042012	0.0591097	#DIV/0!	#DIV/0!	0.0985247
RP23-60E7.2	0	0	0	0	0.022252	0.00979	0.036739	0.022927	#DIV/0!	#DIV/0!	0.0985885
C130050O18Rik	0.006859	0.029055	0.021725	0.019213	0	0	0	0	0	#NUM!	0.098691
Gm17689	0	0	0	0	0.403959	0.978044	0.363511	0.581838	#DIV/0!	#DIV/0!	0.0993023
Actn3	0	0	0	0	0.175746	0.058363	0.080417	0.104842	#DIV/0!	#DIV/0!	0.100544
Glyat	0	0	0	0	0.025794	0.04897	0.014232	0.0296653	#DIV/0!	#DIV/0!	0.100905
Vrtn	0.04568	0.010885	0.031427	0.0293307	0	0	0	0	0	#NUM!	0.100924
Hcn4	0	0	0	0	0.054162	0.025323	0.01751	0.0323317	#DIV/0!	#DIV/0!	0.101132
mmu-mir-669a-4	0	0	0	0	0.06115	0.013613	0.054238	0.0430003	#DIV/0!	#DIV/0!	0.10119
Spock3	0	0	0	0	0.126464	0.057992	0.041396	0.075284	#DIV/0!	#DIV/0!	0.101677
Rnf150	0	0	0	0	0.005508	0.002717	0.001683	0.00330267	#DIV/0!	#DIV/0!	0.101712
Tfpi2	0	0	0	0	0.07127	0.082003	0.198136	0.117136	#DIV/0!	#DIV/0!	0.102149
4933407L21Rik	0	0	0	0	0.012686	0.003119	0.01422	0.0100083	#DIV/0!	#DIV/0!	0.102276
Kat6b-ps2	0	0	0	0	0.027877	0.011076	0.010391	0.016448	#DIV/0!	#DIV/0!	0.102589
9230109A22Rik	0	0	0	0	0.045958	0.018169	0.017131	0.027086	#DIV/0!	#DIV/0!	0.103047
Ceacam5	0	0	0	0	0.044438	0.031412	0.010136	0.028662	#DIV/0!	#DIV/0!	0.103171
Prss35	0	0	0	0	0.013262	0.020378	0.004875	0.0128383	#DIV/0!	#DIV/0!	0.103266
RP24-338C23.1	0.240358	0.179804	0.543005	0.321056	0	0	0	0	0	#NUM!	0.103737
1700016K19Rik	0.049161	0.041061	0.117614	0.0692787	0	0	0	0	0	#NUM!	0.104019
Fam131b	0	0	0	0	0.036908	0.081358	0.026191	0.0481523	#DIV/0!	#DIV/0!	0.104148
BC050972	0	0	0	0	0.235959	0.051376	0.231884	0.173073	#DIV/0!	#DIV/0!	0.104607
Ctsk	0	0	0	0	0.041653	0.132984	0.187804	0.120814	#DIV/0!	#DIV/0!	0.105207
RP23-105O12.2	0	0	0	0	0.047145	0.015152	0.021038	0.0277783	#DIV/0!	#DIV/0!	0.105758
Gbp6	0.093342	0.072065	0.019794	0.0617337	0	0	0	0	0	#NUM!	0.105775
Fbxo40	0	0	0	0	0.006946	0.00847	0.020291	0.0119023	#DIV/0!	#DIV/0!	0.105965
Mir503	0	0	0	0	0.070359	0.037068	0.134468	0.0806317	#DIV/0!	#DIV/0!	0.106042
Tmed6	0	0	0	0	0.082486	0.030036	0.128748	0.0804233	#DIV/0!	#DIV/0!	0.106079
Mir6900	0	0	0	0	0.267615	0.061409	0.299036	0.209353	#DIV/0!	#DIV/0!	0.106804
RP23-472J13.3	0	0	0	0	0.032102	0.112733	0.056289	0.0670413	#DIV/0!	#DIV/0!	0.106981
Ebf2	0	0	0	0	0.012136	0.015307	0.003163	0.010202	#DIV/0!	#DIV/0!	0.107045
Gm13066	0.113736	0.0314	0.057336	0.0674907	0	0	0	0	0	#NUM!	0.108906
Kcnf1	0	0	0	0	0.003725	0.018648	0.017427	0.0132667	#DIV/0!	#DIV/0!	0.109147
Gm26648	0	0	0	0	0.004651	0.009147	0.002484	0.00542733	#DIV/0!	#DIV/0!	0.109634
Gm6189	0.010767	0.004563	0.003482	0.00627067	0	0	0	0	0	#NUM!	0.109845
Gm3764	0	0	0	0	0.011509	0.043922	0.022715	0.0260487	#DIV/0!	#DIV/0!	0.111329
Tbc1d10c	0	0	0	0	0.030547	0.060384	0.116993	0.069308	#DIV/0!	#DIV/0!	0.111794
SNORA50	0	0	0	0	0.066047	0.039999	0.014731	0.040259	#DIV/0!	#DIV/0!	0.112926
Wdfy4	0	0	0	0	0.013497	0.05508	0.029958	0.032845	#DIV/0!	#DIV/0!	0.112994
2310069B03Rik	0	0	0	0	0.077574	0.042979	0.15877	0.0931077	#DIV/0!	#DIV/0!	0.113231
Mir5626	0	0	0	0	0.071364	0.149137	0.041152	0.0872177	#DIV/0!	#DIV/0!	0.113344
Mir7676-2	0	0	0	0	0.017265	0.045279	0.076574	0.0463727	#DIV/0!	#DIV/0!	0.113656
Gm12371	0	0	0	0	0.016516	0.089607	0.076708	0.0609437	#DIV/0!	#DIV/0!	0.113754
Hemt1	0	0	0	0	0.177133	0.032572	0.144031	0.117912	#DIV/0!	#DIV/0!	0.114402
Cytip	0.014639	0.00311	0.017519	0.011756	0	0	0	0	0	#NUM!	0.116272
Glra3	0	0	0	0	0.086694	0.054776	0.01781	0.0530933	#DIV/0!	#DIV/0!	0.116479
Ceacam11	0	0	0	0	0.076848	0.016813	0.094797	0.0628193	#DIV/0!	#DIV/0!	0.116731
Gm15902	0.002839	0.013902	0.008638	0.00845967	0	0	0	0	0	#NUM!	0.117924
Tspan18	0	0	0	0	0.371323	0.089634	0.191833	0.217597	#DIV/0!	#DIV/0!	0.11829
Srms	0	0	0	0	0.013649	0.034653	0.061679	0.0366603	#DIV/0!	#DIV/0!	0.11872
Gbp10	0.082102	0.206397	0.064533	0.117677	0	0	0	0	0	#NUM!	0.118837
Alox5	0	0	0	0	0.038866	0.027318	0.006997	0.0243937	#DIV/0!	#DIV/0!	0.120112
Krt4	0.062879	0.05697	0.010101	0.0433167	0	0	0	0	0	#NUM!	0.121962
Tub	0	0	0	0	0.041616	0.025015	0.008262	0.0249643	#DIV/0!	#DIV/0!	0.122102
Gm15941	0	0	0	0	0.01297	0.031257	0.00902	0.017749	#DIV/0!	#DIV/0!	0.122219
Cdh5	0	0	0	0	0.027124	0.099481	0.043568	0.0567243	#DIV/0!	#DIV/0!	0.122295
Fgf18	0	0	0	0	0.030407	0.160974	0.190243	0.127208	#DIV/0!	#DIV/0!	0.122388
Hbq1b	0	0	0	0	0.077294	0.170294	0.044317	0.0973017	#DIV/0!	#DIV/0!	0.123117
Axin2	0	0	0	0	0.023369	0.00416	0.015649	0.0143927	#DIV/0!	#DIV/0!	0.123173
Lmo1	0	0	0	0	0.496916	2.07401	1.01178	1.19423	#DIV/0!	#DIV/0!	0.123728
Gm16397	0	0	0	0	0.018419	0.052743	0.017827	0.029663	#DIV/0!	#DIV/0!	0.123873
Hgf	0	0	0	0	0.012913	0.01022	0.033557	0.0188967	#DIV/0!	#DIV/0!	0.124399
Olfr728	0	0	0	0	0.00953	0.03824	0.017762	0.021844	#DIV/0!	#DIV/0!	0.124747
Nxf3	0	0	0	0	0.027139	0.014965	0.005638	0.015914	#DIV/0!	#DIV/0!	0.124963
RP23-383E21.4	0	0	0	0	0.007694	0.031213	0.014494	0.0178003	#DIV/0!	#DIV/0!	0.125698
Gm23502	0	0	0	0	0.116889	0.296459	0.086277	0.166542	#DIV/0!	#DIV/0!	0.126263
Gm38307	0.005187	0.030677	0.035461	0.023775	0	0	0	0	0	#NUM!	0.127088
RP23-477D20.2	0.038492	0.0569	0.009383	0.034925	0	0	0	0	0	#NUM!	0.127537
St6galnac3	0	0	0	0	0.03481	0.084334	0.022829	0.0473243	#DIV/0!	#DIV/0!	0.128448
Gldc	0	0	0	0	0.125942	0.040195	0.043936	0.0700243	#DIV/0!	#DIV/0!	0.129385
Nlrp12	0.005084	0.015191	0.005024	0.008433	0	0	0	0	0	#NUM!	0.129977
Olfr684	0	0	0	0	0.02869	0.004765	0.017705	0.0170533	#DIV/0!	#DIV/0!	0.132491
Col6a5	0.011732	0.002046	0.00691	0.006896	0	0	0	0	0	#NUM!	0.132502
Pacsin1	0	0	0	0	0.310669	0.047235	0.208489	0.188798	#DIV/0!	#DIV/0!	0.132866
Cidea	0.200693	0.11203	0.036821	0.116515	0	0	0	0	0	#NUM!	0.133028
Gm13003	0.014521	0.031042	0.065865	0.0371427	0	0	0	0	0	#NUM!	0.133531
Tnni3k	0	0	0	0	0.432618	0.241787	0.078637	0.251014	#DIV/0!	#DIV/0!	0.133581
Grin1os	0.015508	0.106645	0.073717	0.06529	0	0	0	0	0	#NUM!	0.133891
Ccdc109b	0	0	0	0	0.385592	1.12197	0.344486	0.617351	#DIV/0!	#DIV/0!	0.134454
Gm23103	0	0	0	0	0.121719	0.127902	0.385365	0.211662	#DIV/0!	#DIV/0!	0.135126
Best2	0	0	0	0	0.00854	0.016882	0.037782	0.021068	#DIV/0!	#DIV/0!	0.136396
Spink5	0.107055	0.035078	0.033779	0.0586373	0	0	0	0	0	#NUM!	0.136448
Olfr683	0	0	0	0	0.074895	0.097506	0.012174	0.061525	#DIV/0!	#DIV/0!	0.137487
Efcab1	0.008988	0.007619	0.025906	0.014171	0	0	0	0	0	#NUM!	0.137556
Olfr373	0	0	0	0	0.117807	0.018567	0.070807	0.0690603	#DIV/0!	#DIV/0!	0.137573
Gm26725	0.151356	0.033308	0.067629	0.0840977	0	0	0	0	0	#NUM!	0.138562
Lgsn	0	0	0	0	0.009303	0.022645	0.046824	0.0262573	#DIV/0!	#DIV/0!	0.13927
Psg28	0	0	0	0	0.018431	0.009182	0.003526	0.0103797	#DIV/0!	#DIV/0!	0.139442
Olfr801	0	0	0	0	0.027964	0.027684	0.088238	0.047962	#DIV/0!	#DIV/0!	0.140163
Cfap70	0	0	0	0	0.016554	0.038164	0.008499	0.0210723	#DIV/0!	#DIV/0!	0.140384
2310047D07Rik	0	0	0	0	0.077582	0.231186	0.067411	0.125393	#DIV/0!	#DIV/0!	0.141561
Gbp6	0.010129	0.09208	0.099604	0.067271	0	0	0	0	0	#NUM!	0.143404
Gm22500	0	0	0	0	0.246891	0.072663	0.452254	0.257269	#DIV/0!	#DIV/0!	0.143654
Rian	0.054606	0.017399	0.016225	0.02941	0	0	0	0	0	#NUM!	0.144782
5430419D17Rik	0	0	0	0	0.058848	0.023011	0.013998	0.0319523	#DIV/0!	#DIV/0!	0.14487
Krtap4-9	0	0	0	0	0.033526	0.042248	0.004352	0.0267087	#DIV/0!	#DIV/0!	0.145051
L3mbtl4	0	0	0	0	0.363924	0.086644	0.140068	0.196879	#DIV/0!	#DIV/0!	0.146334
Gm15261	0.068681	0.047456	0.007795	0.0413107	0	0	0	0	0	#NUM!	0.146609
Gm12611	0.047622	0.017605	0.098336	0.054521	0	0	0	0	0	#NUM!	0.146711
1700061G19Rik	0.016748	0.123103	0.072695	0.0708487	0	0	0	0	0	#NUM!	0.147482
Gm8707	0	0	0	0	0.037138	0.13195	0.042831	0.0706397	#DIV/0!	#DIV/0!	0.148044
Il21r	0	0	0	0	0.228436	0.067907	0.070193	0.122179	#DIV/0!	#DIV/0!	0.148199
Chl1	0.023252	0.002428	0.016699	0.0141263	0	0	0	0	0	#NUM!	0.14836
Gm12307	0	0	0	0	0.091624	0.044607	0.015903	0.0507113	#DIV/0!	#DIV/0!	0.148386
Slc39a4	0	0	0	0	0.01276	0.127647	0.093332	0.077913	#DIV/0!	#DIV/0!	0.14935
Gm16170	0	0	0	0	0.019295	0.004767	0.03521	0.0197573	#DIV/0!	#DIV/0!	0.153628
Tmem59l	0	0	0	0	0.060674	0.036228	0.161608	0.08617	#DIV/0!	#DIV/0!	0.153825
Synpr	0	0	0	0	0.042152	0.020933	0.006525	0.0232033	#DIV/0!	#DIV/0!	0.154153
Serpina5	0	0	0	0	0.256256	0.024427	0.176408	0.152364	#DIV/0!	#DIV/0!	0.154333
Plekhs1	0.266688	0.078968	0.076319	0.140658	0	0	0	0	0	#NUM!	0.155288
Cd28	0.05938	0.034798	0.158931	0.0843697	0	0	0	0	0	#NUM!	0.156246
Pla2g2d	0	0	0	0	0.102112	0.036921	0.023016	0.0540163	#DIV/0!	#DIV/0!	0.157083
Rasl2-9	0.007303	0.005027	0.02126	0.0111967	0	0	0	0	0	#NUM!	0.158084
Ccl27a	0	0	0	0	0.748314	4.1485	1.76923	2.22201	#DIV/0!	#DIV/0!	0.158154
Atp13a5	0.026714	0.009805	0.005797	0.0141053	0	0	0	0	0	#NUM!	0.158736
Gm13937	0.025046	0.00155	0.022014	0.0162033	0	0	0	0	0	#NUM!	0.159264
Rims4	0	0	0	0	0.079657	0.028783	0.016753	0.041731	#DIV/0!	#DIV/0!	0.162829
Gm27754	0	0	0	0	0.358236	0.142036	0.06532	0.188531	#DIV/0!	#DIV/0!	0.164555
BC030500	0.027796	0.035053	0.113193	0.0586807	0	0	0	0	0	#NUM!	0.164936
Pik3ap1	0	0	0	0	0.034522	0.006844	0.012652	0.018006	#DIV/0!	#DIV/0!	0.166092
C230014O12Rik	0	0	0	0	0.081047	0.006576	0.111381	0.0663347	#DIV/0!	#DIV/0!	0.166849
Psca	0.312277	0.153148	0.037688	0.167704	0	0	0	0	0	#NUM!	0.169711
Stoml3	0	0	0	0	0.009823	0.010054	0.037175	0.0190173	#DIV/0!	#DIV/0!	0.171213
Gm4858	0	0	0	0	0.009857	0.055744	0.020946	0.028849	#DIV/0!	#DIV/0!	0.172163
Tex26	0.03783	0.001279	0.043642	0.0275837	0	0	0	0	0	#NUM!	0.17299
Grap2	0	0	0	0	0.014293	0.001111	0.020954	0.0121193	#DIV/0!	#DIV/0!	0.173208
Gm10654	0	0	0	0	0.005572	0.040936	0.07177	0.039426	#DIV/0!	#DIV/0!	0.175382
Gm26903	0	0	0	0	0.003007	0.001952	0.009384	0.004781	#DIV/0!	#DIV/0!	0.175656
Lhb	0	0	0	0	0.00791	0.034267	0.010004	0.0173937	#DIV/0!	#DIV/0!	0.17604
Ggt7	0	0	0	0	0.126006	1.39994	0.726834	0.750928	#DIV/0!	#DIV/0!	0.178058
Gm5577	0	0	0	0	0.018911	0.062033	0.144863	0.075269	#DIV/0!	#DIV/0!	0.178601
Prr15l	0.050588	0.133509	0.021113	0.0684033	0	0	0	0	0	#NUM!	0.179086
Pygm	0.053722	0.214662	0.053676	0.107353	0	0	0	0	0	#NUM!	0.18339
Olfr747	0	0	0	0	0.018682	0.01874	0	0.012474	#DIV/0!	#DIV/0!	0.183504
Gm29560	0	0	0	0	0.018428	0	0.018497	0.0123083	#DIV/0!	#DIV/0!	0.183505
Gm12367	0	0	0	0	0.040586	0	0.04039	0.026992	#DIV/0!	#DIV/0!	0.183506
Smim17	0	0	0	0	0.005636	0.005598	0	0.00374467	#DIV/0!	#DIV/0!	0.183508
Olfr875	0	0	0	0	0.01777	0.01765	0	0.0118067	#DIV/0!	#DIV/0!	0.183508
Ctnna2	0	0	0	0	0.004287	0.004258	0	0.00284833	#DIV/0!	#DIV/0!	0.183508
Olfr56	0	0	0	0	0.03699	0.036633	0	0.024541	#DIV/0!	#DIV/0!	0.183513
Gm5117	0	0	0	0	0	0.241166	0.238501	0.159889	#DIV/0!	#DIV/0!	0.183516
Shank3	0	0	0	0	0.002398	0.00243	0	0.00160933	#DIV/0!	#DIV/0!	0.183521
SNORA43	0	9.6964	9.56216	6.41952	0	0	0	0	0	#NUM!	0.183523
4932702P03Rik	0	0	0	0	0.006518	0.00641	0	0.00430933	#DIV/0!	#DIV/0!	0.183532
Apoh	0	0	0	0	0.024793	0.024382	0	0.0163917	#DIV/0!	#DIV/0!	0.183532
Gykl1	0	0	0	0	0.009145	0.008993	0	0.006046	#DIV/0!	#DIV/0!	0.183532
Irf4	0	0	0	0	0.003784	0.003721	0	0.00250167	#DIV/0!	#DIV/0!	0.183532
Gm14000	0	0	0	0	0.039243	0.039911	0	0.0263847	#DIV/0!	#DIV/0!	0.183532
Camk4	0	0	0	0	0.001476	0.001451	0	0.000975667	#DIV/0!	#DIV/0!	0.183533
Gm11491	0	0.087695	0.086192	0.0579623	0	0	0	0	0	#NUM!	0.183534
Sv2c	0.00239	0	0.002343	0.00157767	0	0	0	0	0	#NUM!	0.183544
Orm3	0	0.130379	0.133236	0.0878717	0	0	0	0	0	#NUM!	0.183551
Klhl31	0.006801	0	0.006633	0.004478	0	0	0	0	0	#NUM!	0.183567
Ncan	0	0	0	0	0.002529	0.002463	0	0.001664	#DIV/0!	#DIV/0!	0.183575
Skint7	0	0	0	0	0.010099	0.009834	0	0.00664433	#DIV/0!	#DIV/0!	0.183576
Rxfp2	0	0	0	0	0.006957	0.006772	0	0.00457633	#DIV/0!	#DIV/0!	0.183578
Prss27	0	0	0	0	0	0.056291	0.05479	0.037027	#DIV/0!	#DIV/0!	0.183578
RP23-306G1.12	0	0	0	0	0	0.039858	0.04106	0.0269727	#DIV/0!	#DIV/0!	0.183593
Gm8000	0	0.111396	0.114775	0.0753903	0	0	0	0	0	#NUM!	0.183595
Gm14120	0	0	0	0	0.006343	0.024157	0.005737	0.012079	#DIV/0!	#DIV/0!	0.183595
Slco2b1	0.005066	0	0.004916	0.00332733	0	0	0	0	0	#NUM!	0.183596
Aox2	0.007769	0	0.007538	0.00510233	0	0	0	0	0	#NUM!	0.183596
Kcnj15	0.003929	0	0.003812	0.00258033	0	0	0	0	0	#NUM!	0.183597
Angptl7	0.010393	0	0.010083	0.00682533	0	0	0	0	0	#NUM!	0.183597
Gm5519	0.072685	0	0.070385	0.04769	0	0	0	0	0	#NUM!	0.183609
E330013P04Rik	0	0	0	0	0	0.008307	0.008032	0.00544633	#DIV/0!	#DIV/0!	0.183619
Defb45	0	0	0	0	0	0.077719	0.075123	0.0509473	#DIV/0!	#DIV/0!	0.183621
Gm11473	0	0	0	0	0.025345	0.024437	0	0.016594	#DIV/0!	#DIV/0!	0.183639
Oxgr1	0	0	0	0	0.004828	0.004654	0	0.00316067	#DIV/0!	#DIV/0!	0.183641
Plk-ps1	0	0	0	0	0.005042	0.00486	0	0.00330067	#DIV/0!	#DIV/0!	0.183641
Gm10825	0	0	0	0	0.024609	0	0.025532	0.0167137	#DIV/0!	#DIV/0!	0.183642
Alpk2	0	0	0	0	0.002486	0.002396	0	0.00162733	#DIV/0!	#DIV/0!	0.183642
Gm10649	0	0	0	0	0	0.033699	0.03245	0.0220497	#DIV/0!	#DIV/0!	0.183649
Fut7	0	0	0	0	0	0.021298	0.022129	0.0144757	#DIV/0!	#DIV/0!	0.183653
Ptchd2	0	0	0	0	0	0.013553	0.014086	0.009213	#DIV/0!	#DIV/0!	0.183655
Gm9311	0	0	0	0	0.013216	0	0.012712	0.00864267	#DIV/0!	#DIV/0!	0.183658
Ccdc184	0.00972	0	0.009339	0.006353	0	0	0	0	0	#NUM!	0.183667
Capn6	0.006295	0	0.006048	0.00411433	0	0	0	0	0	#NUM!	0.183667
Rbpjl	0.009225	0	0.008863	0.00602933	0	0	0	0	0	#NUM!	0.183667
Tas2r126	0.024104	0	0.023158	0.015754	0	0	0	0	0	#NUM!	0.183667
Gm8601	0.024905	0	0.023927	0.0162773	0	0	0	0	0	#NUM!	0.183667
Gm10188	0.031443	0	0.030208	0.0205503	0	0	0	0	0	#NUM!	0.183667
Gm24385	0.020927	0	0.020105	0.0136773	0	0	0	0	0	#NUM!	0.183667
Esrrg	0	0	0	0	0.003221	0	0.003094	0.002105	#DIV/0!	#DIV/0!	0.183668
Tmem200a	0.010841	0.011286	0	0.00737567	0	0	0	0	0	#NUM!	0.183668
Prr9	0	0	0	0	0	0.014535	0.013914	0.009483	#DIV/0!	#DIV/0!	0.183698
Mmrn2	0	0	0	0	0	0.008918	0.008534	0.00581733	#DIV/0!	#DIV/0!	0.183701
Gm37095	0	0	0	0	0	0.085588	0.081902	0.05583	#DIV/0!	#DIV/0!	0.183701
Gm1564	0	0	0	0	0.006876	0	0.007199	0.00469167	#DIV/0!	#DIV/0!	0.183718
Gm29487	0	0	0	0	0.105234	0	0.100307	0.0685137	#DIV/0!	#DIV/0!	0.183738
Pdcd1	0.02346	0	0.022318	0.0152593	0	0	0	0	0	#NUM!	0.183757
Zbtb10	0.003024	0	0.002876	0.00196667	0	0	0	0	0	#NUM!	0.18376
Fcgr2b	0	0	0	0	0.014872	0	0.01412	0.009664	#DIV/0!	#DIV/0!	0.183778
Cplx4	0	0	0	0	0	0.045292	0.047756	0.031016	#DIV/0!	#DIV/0!	0.18379
Gm16344	0	0	0	0	0	0.010749	0.01019	0.00697967	#DIV/0!	#DIV/0!	0.183794
RP24-362M8.2	0	0	0	0	0	0.009581	0.009079	0.00622	#DIV/0!	#DIV/0!	0.183799
Plcb2	0	0	0	0	0	0.003376	0.003199	0.00219167	#DIV/0!	#DIV/0!	0.183799
Zdhhc15	0	0	0	0	0	0.003185	0.003018	0.00206767	#DIV/0!	#DIV/0!	0.183799
Gtf2a1l	0	0	0	0	0	0.010932	0.010358	0.00709667	#DIV/0!	#DIV/0!	0.1838
Gm37022	0	0	0	0	0	0.007862	0.007449	0.00510367	#DIV/0!	#DIV/0!	0.1838
Cnga3	0	0	0	0	0	0.004986	0.004724	0.00323667	#DIV/0!	#DIV/0!	0.1838
RP23-167C5.2	0	0	0	0	0.028741	0.027198	0	0.0186463	#DIV/0!	#DIV/0!	0.183814
RP24-199E1.1	0	0	0	0	0.009419	0.0089	0	0.00610633	#DIV/0!	#DIV/0!	0.183831
Lor	0	0	0	0	0	0.020021	0.018876	0.0129657	#DIV/0!	#DIV/0!	0.183857
Ddx4	0	0	0	0	0	0.012502	0.011787	0.00809633	#DIV/0!	#DIV/0!	0.183857
Erich6	0	0	0	0	0.031737	0	0.033671	0.0218027	#DIV/0!	#DIV/0!	0.18386
Gm15881	0.023797	0	0.02241	0.0154023	0	0	0	0	0	#NUM!	0.183871
Ugt1a10	1.7e-05	1.6e-05	0	1.1e-05	0	0	0	0	0	#NUM!	0.183878
Gm9821	0	0	0	0	0.009135	0	0.008597	0.00591067	#DIV/0!	#DIV/0!	0.183879
Hoxb9	0	0	0	0	0	0.02413	0.025644	0.0165913	#DIV/0!	#DIV/0!	0.183881
Gm7763	0.01059	0	0.009962	0.00685067	0	0	0	0	0	#NUM!	0.183884
Crtam	0	0	0	0	0	0.041284	0.038816	0.0267	#DIV/0!	#DIV/0!	0.183891
Pax6	0	0	0	0	0.020185	0	0.021473	0.013886	#DIV/0!	#DIV/0!	0.183893
Mir7093	0	0	0	0	0	0.001737	0.00163	0.00112233	#DIV/0!	#DIV/0!	0.183915
Cck	0	0	0	0	0	0.026126	0.024511	0.016879	#DIV/0!	#DIV/0!	0.183918
Gm22518	0	0	0	0	0	0.067086	0.062938	0.0433413	#DIV/0!	#DIV/0!	0.183919
Gm24705	0	0	0	0	0	0.008199	0.007692	0.005297	#DIV/0!	#DIV/0!	0.183919
Gm22965	0	0	0	0	0	0.088597	0.083118	0.0572383	#DIV/0!	#DIV/0!	0.183919
Crisp1	0	0	0	0	0	0.012515	0.011741	0.00808533	#DIV/0!	#DIV/0!	0.183919
Olfr832	0	0	0	0	0	0.00953	0.00894	0.00615667	#DIV/0!	#DIV/0!	0.18392
Gfy	0	0	0	0	0.008928	0.009535	0	0.00615433	#DIV/0!	#DIV/0!	0.183944
Mir5099	0	0.075523	0.080683	0.0520687	0	0	0	0	0	#NUM!	0.183949
Gm8773	0	0	0	0	0	0.026611	0.024883	0.0171647	#DIV/0!	#DIV/0!	0.183963
Ushbp1	0	0	0	0	0.010133	0	0.009462	0.00653167	#DIV/0!	#DIV/0!	0.183982
Gm10320	1.26178	1.35281	0	0.871531	0	0	0	0	0	#NUM!	0.183998
Oprd1	0	0	0	0	0.004481	0	0.004176	0.00288567	#DIV/0!	#DIV/0!	0.18401
Gm38217	0	0	0	0	0.019605	0	0.01827	0.012625	#DIV/0!	#DIV/0!	0.18401
Kat6b-ps1	0	0	0	0	0.005249	0	0.004891	0.00338	#DIV/0!	#DIV/0!	0.184012
Tvp23a	0	0	0	0	0.005436	0	0.005065	0.00350033	#DIV/0!	#DIV/0!	0.184013
Gpr4	0	0	0	0	0.012496	0	0.011643	0.00804633	#DIV/0!	#DIV/0!	0.184013
Gm15947	0	0	0	0	0.006572	0	0.006123	0.00423167	#DIV/0!	#DIV/0!	0.184014
Abca13	0	0	0	0	0.002251	0	0.002097	0.00144933	#DIV/0!	#DIV/0!	0.184015
Fam26e	0	0	0	0	0	0.01002	0.009309	0.006443	#DIV/0!	#DIV/0!	0.184055
RP24-389H4.1	0	0	0	0	0	0.012332	0.011455	0.007929	#DIV/0!	#DIV/0!	0.184058
Kcnh3	0	0	0	0	0	0.004897	0.004548	0.00314833	#DIV/0!	#DIV/0!	0.18406
Rasgrp2	0	0.004311	0.004644	0.002985	0	0	0	0	0	#NUM!	0.184067
Clic3	0	0	0	0	0.019823	0.236732	0.118783	0.125113	#DIV/0!	#DIV/0!	0.184112
Gm5345	0.032833	0	0.030387	0.0210733	0	0	0	0	0	#NUM!	0.184114
Gm14115	0.005219	0	0.004817	0.00334533	0	0	0	0	0	#NUM!	0.184158
B230206H07Rik	0	0	0	0	0	0.021581	0.019915	0.013832	#DIV/0!	#DIV/0!	0.184161
Gm12290	0	0	0	0	0.008447	0	0.007794	0.00541367	#DIV/0!	#DIV/0!	0.184163
RP24-411A22.2	0	0	0	0	0.010774	0	0.009941	0.006905	#DIV/0!	#DIV/0!	0.184163
Gm12947	0	0	0	0	0.021239	0	0.019596	0.0136117	#DIV/0!	#DIV/0!	0.184164
Gm29481	0	0	0	0	0.017178	0	0.015849	0.011009	#DIV/0!	#DIV/0!	0.184164
Clec2e	0	0	0	0	0.023804	0	0.021962	0.0152553	#DIV/0!	#DIV/0!	0.184164
RP23-282L6.2	0	0	0	0	0.006834	0	0.006305	0.00437967	#DIV/0!	#DIV/0!	0.184164
Gdf2	0	0	0	0	0.012181	0	0.011238	0.00780633	#DIV/0!	#DIV/0!	0.184165
RP24-441G10.1	0	0	0	0	0	0.037207	0.034222	0.0238097	#DIV/0!	#DIV/0!	0.184215
Gm31256	0	0	0	0	0.035964	0	0.032856	0.02294	#DIV/0!	#DIV/0!	0.184335
Gm15601	0	0	0	0	0.004512	0	0.004122	0.002878	#DIV/0!	#DIV/0!	0.184335
Olfr874	0	0	0	0	0.019505	0	0.017819	0.0124413	#DIV/0!	#DIV/0!	0.184335
4932442L08Rik	0	0	0	0	0.006131	0	0.005601	0.00391067	#DIV/0!	#DIV/0!	0.184335
Tmem45a	0	0	0	0	0.006671	0	0.006094	0.004255	#DIV/0!	#DIV/0!	0.184336
Agap2	0	0	0	0	0.003199	0	0.002922	0.00204033	#DIV/0!	#DIV/0!	0.184338
Prph	0	0	0	0	0.034056	0.037319	0	0.0237917	#DIV/0!	#DIV/0!	0.184355
5530401A14Rik	0	0	0	0	0	0.004898	0.00446	0.00311933	#DIV/0!	#DIV/0!	0.184396
Lrrc39	0	0	0	0	0	0.005788	0.00527	0.003686	#DIV/0!	#DIV/0!	0.184398
Cd28	0	0	0	0	0.012436	0	0.011322	0.00791933	#DIV/0!	#DIV/0!	0.1844
Gm12851	0	0.044249	0.048623	0.0309573	0	0	0	0	0	#NUM!	0.184407
Ush1g	0	0	0	0	0.020885	0.00536	0.005029	0.0104247	#DIV/0!	#DIV/0!	0.18448
Gm37811	0	0.032302	0.029267	0.020523	0	0	0	0	0	#NUM!	0.184494
Gm25481	0	0	0	0	0	0.049972	0.055216	0.0350627	#DIV/0!	#DIV/0!	0.184516
Gm15513	0	0	0	0	0.011485	0	0.010386	0.00729033	#DIV/0!	#DIV/0!	0.184532
Gm21955	0	0	0	0	0	0.000624	0.000563	0.000395667	#DIV/0!	#DIV/0!	0.184579
Gm15422	0	0	0	0	0	0.03308	0.029818	0.020966	#DIV/0!	#DIV/0!	0.184599
RP24-63G23.2	0	0	0	0	0	0.003752	0.003382	0.002378	#DIV/0!	#DIV/0!	0.184599
Gm12617	0.005592	0	0.005037	0.003543	0	0	0	0	0	#NUM!	0.184614
Sema5b	0	0	0	0	0.010132	0.009108	0	0.00641333	#DIV/0!	#DIV/0!	0.184657
Gm28040	0	0	0	0	0.067818	0.06096	0	0.042926	#DIV/0!	#DIV/0!	0.184659
Krt76	0	0	0	0	0.027008	0.030052	0	0.01902	#DIV/0!	#DIV/0!	0.184663
BC100530	0	0.046173	0.041425	0.0291993	0	0	0	0	0	#NUM!	0.1847
Psg18	0	0	0	0	0.010969	0.00984	0	0.00693633	#DIV/0!	#DIV/0!	0.184703
Gm15189	0	0	0	0	0.009075	0	0.008136	0.005737	#DIV/0!	#DIV/0!	0.184716
Adgrd2-ps	0	0.010908	0.012176	0.00769467	0	0	0	0	0	#NUM!	0.184732
Ptprn2	0	0	0	0	0.005263	0	0.004713	0.00332533	#DIV/0!	#DIV/0!	0.184741
Gm14320	0.021913	0	0.01956	0.0138243	0	0	0	0	0	#NUM!	0.184814
Cyp2d22	0.017865	0.020034	0	0.012633	0	0	0	0	0	#NUM!	0.184837
Muc20	0	0	0	0	0.019381	0.021735	0	0.0137053	#DIV/0!	#DIV/0!	0.184838
Gm11380	0	0.033266	0.037316	0.0235273	0	0	0	0	0	#NUM!	0.184844
Gxylt2	0	0	0	0	0.059307	0.0049	0.099575	0.054594	#DIV/0!	#DIV/0!	0.184847
Mir708	0	0.22389	0.199539	0.141143	0	0	0	0	0	#NUM!	0.18485
Gm1673	0	0	0	0	0	0.078739	0.088654	0.0557977	#DIV/0!	#DIV/0!	0.184932
Gm15585	0	0	0	0	0.084129	0	0.074616	0.052915	#DIV/0!	#DIV/0!	0.184966
RP23-48L9.1	0	0	0	0	0.01505	0.002931	0.004628	0.00753633	#DIV/0!	#DIV/0!	0.184982
Slc1a3	0.012728	0	0.011281	0.008003	0	0	0	0	0	#NUM!	0.184982
Igll1	0.031223	0.161649	0.049999	0.080957	0	0	0	0	0	#NUM!	0.18505
Gm26773	0	0.00656	0.007435	0.004665	0	0	0	0	0	#NUM!	0.185095
RP24-72E12.2	0	0.012307	0.013949	0.008752	0	0	0	0	0	#NUM!	0.185095
RP23-382L1.6	0	0.009144	0.010364	0.00650267	0	0	0	0	0	#NUM!	0.185095
Gm15581	0.007989	0	0.007032	0.005007	0	0	0	0	0	#NUM!	0.185155
RP23-336F4.4	0	0	0	0	0	0.0267	0.030354	0.019018	#DIV/0!	#DIV/0!	0.185173
St6gal2	0	0.003102	0.00355	0.00221733	0	0	0	0	0	#NUM!	0.185349
Akr1d1	0	0.006902	0.0079	0.004934	0	0	0	0	0	#NUM!	0.185353
Gm15373	0	0.014799	0.016939	0.0105793	0	0	0	0	0	#NUM!	0.185353
Celsr3	0	0.001645	0.001883	0.001176	0	0	0	0	0	#NUM!	0.185355
Gm11264	0.014652	0.0128	0	0.00915067	0	0	0	0	0	#NUM!	0.185355
Krt36	0	0.011148	0.012761	0.00796967	0	0	0	0	0	#NUM!	0.185355
2410080I02Rik	0	0	0	0	0.087481	0.076228	0	0.0545697	#DIV/0!	#DIV/0!	0.185426
AC055766.1	0.09279	0.106521	0	0.066437	0	0	0	0	0	#NUM!	0.185434
Bglap2	0.085764	0.074555	0	0.0534397	0	0	0	0	0	#NUM!	0.185492
RP23-114F4.1	0	0.008776	0.01013	0.006302	0	0	0	0	0	#NUM!	0.185589
5730420D15Rik	0	0.015918	0.018401	0.0114397	0	0	0	0	0	#NUM!	0.185632
Gm9124	0	0.005743	0.006639	0.00412733	0	0	0	0	0	#NUM!	0.185633
Trbc2	0	0	0	0	0.102354	0.088275	0	0.063543	#DIV/0!	#DIV/0!	0.185721
Nsun7	0	0	0	0	0.004199	0.004879	0	0.003026	#DIV/0!	#DIV/0!	0.185784
Gm25071	0	0	0	0	0.333882	0	0.286887	0.206923	#DIV/0!	#DIV/0!	0.185833
AI662270	0	0	0	0	0.025112	0	0.029279	0.0181303	#DIV/0!	#DIV/0!	0.185889
RP24-372J8.3	0	0	0	0	0.067112	0.057552	0	0.0415547	#DIV/0!	#DIV/0!	0.185894
Gm5760	0	0.009296	0.010853	0.00671633	0	0	0	0	0	#NUM!	0.18593
Mir298	0	0.113591	0.13262	0.0820703	0	0	0	0	0	#NUM!	0.185931
Slc30a10	0.003803	0.003256	0	0.002353	0	0	0	0	0	#NUM!	0.185944
Gm11397	0	0.067899	0.079331	0.0490767	0	0	0	0	0	#NUM!	0.185954
Gm23354	0	0.245401	0.209132	0.151511	0	0	0	0	0	#NUM!	0.18609
Nlrp3	0	0	0	0	0.018103	0.015403	0	0.0111687	#DIV/0!	#DIV/0!	0.186142
Mir193a	0	0	0	0	0	0.55561	0.65344	0.403017	#DIV/0!	#DIV/0!	0.186163
Anxa11os	0	0.007439	0.008774	0.00540433	0	0	0	0	0	#NUM!	0.186257
Mtnr1a	0.01572	0	0.018542	0.0114207	0	0	0	0	0	#NUM!	0.186259
Gm38053	0.208077	0.176393	0	0.128157	0	0	0	0	0	#NUM!	0.186262
Gm8826	0.023646	0.020044	0	0.0145633	0	0	0	0	0	#NUM!	0.186264
Gm26807	0.005138	0.004355	0	0.00316433	0	0	0	0	0	#NUM!	0.186267
Vmn2r3	0.008158	0.009637	0	0.00593167	0	0	0	0	0	#NUM!	0.186309
RP23-192C21.3	0.029317	0	0.024757	0.0180247	0	0	0	0	0	#NUM!	0.186391
Mir669o	0.235821	0.279435	0	0.171752	0	0	0	0	0	#NUM!	0.186413
SNORA76	0	0.338975	0.285887	0.208287	0	0	0	0	0	#NUM!	0.186434
Npl	0	0	0	0	0	0.286098	0.241237	0.175778	#DIV/0!	#DIV/0!	0.186442
Gm17252	0	0	0	0	0.010758	0.088338	0.164805	0.087967	#DIV/0!	#DIV/0!	0.186513
Zfp853	0	0	0	0	0	0.035611	0.029959	0.0218567	#DIV/0!	#DIV/0!	0.18652
Nhlh1	0	0	0	0	0.014771	0.01757	0	0.0107803	#DIV/0!	#DIV/0!	0.186544
Gm22623	0	0	0	0	0.084481	0	0.100508	0.061663	#DIV/0!	#DIV/0!	0.186551
Gm15775	0.004125	0.003463	0	0.00252933	0	0	0	0	0	#NUM!	0.186593
Traj39	0.172627	0.144892	0	0.10584	0	0	0	0	0	#NUM!	0.186601
Nkx2-2os	0	0	0	0	0	0.004038	0.004811	0.00294967	#DIV/0!	#DIV/0!	0.186601
RP23-293K21.4	0	0	0	0	0.007239	0.0552	0.021783	0.028074	#DIV/0!	#DIV/0!	0.186624
Gm7233	0	0	0	0	0.038685	0	0.032439	0.023708	#DIV/0!	#DIV/0!	0.186634
RP23-458I4.3	0	0	0	0	0.030664	0	0.036579	0.0224143	#DIV/0!	#DIV/0!	0.186644
AL645522.1	0	0	0	0	0.021536	0	0.018019	0.013185	#DIV/0!	#DIV/0!	0.186712
Fam196a	0.004901	0.004073	0	0.00299133	0	0	0	0	0	#NUM!	0.186957
Exoc3l2	0.010286	0.008548	0	0.006278	0	0	0	0	0	#NUM!	0.186958
Mir297c	0	0	0	0	0.174769	0	0.211638	0.128802	#DIV/0!	#DIV/0!	0.187195
Gm9992	0	0	0	0	0.005712	0	0.006923	0.00421167	#DIV/0!	#DIV/0!	0.187228
Gm26788	0	0	0	0	0	0.00262	0.00318	0.00193333	#DIV/0!	#DIV/0!	0.187283
Tmem246	0.007574	0.006233	0	0.00460233	0	0	0	0	0	#NUM!	0.187327
Gm10807	0	0	0	0	0.006134	0	0.007454	0.00452933	#DIV/0!	#DIV/0!	0.187329
Gm18856	0.01801	0.01482	0	0.0109433	0	0	0	0	0	#NUM!	0.187331
Gm11639	0	0	0	0	0.004987	0.00607	0	0.00368567	#DIV/0!	#DIV/0!	0.187392
Lhx3	0.009884	0.008117	0	0.00600033	0	0	0	0	0	#NUM!	0.187409
Adgre4	0	0	0	0	0	0.005126	0.004182	0.00310267	#DIV/0!	#DIV/0!	0.18767
A930001A20Rik	0	0	0	0	0	0.051763	0.042176	0.031313	#DIV/0!	#DIV/0!	0.187723
SCARNA15	1.92239	0	1.56315	1.16184	0	0	0	0	0	#NUM!	0.187806
Aadat	0	0	0	0	0	0.010054	0.01237	0.00747467	#DIV/0!	#DIV/0!	0.187824
Gm24945	0	0	0	0	0.109382	0.088772	0	0.0660513	#DIV/0!	#DIV/0!	0.187884
Nol3	0	0	0	0	0	0.009296	0.011475	0.00692367	#DIV/0!	#DIV/0!	0.18796
Chst10	0	0	0	0	0.037545	0.195119	0.058733	0.0971323	#DIV/0!	#DIV/0!	0.188028
3110035E14Rik	0.006953	0.005607	0	0.00418667	0	0	0	0	0	#NUM!	0.188152
Gm10062	0	0	0	0	0.004612	0.005729	0	0.003447	#DIV/0!	#DIV/0!	0.188225
Gm7158	0	0	0	0	0	0.009521	0.007656	0.00572567	#DIV/0!	#DIV/0!	0.188274
BC049762	0	0	0	0	0.020407	0.080276	0.018642	0.039775	#DIV/0!	#DIV/0!	0.188558
Gm26848	0	0	0	0	0	0.007183	0.009008	0.005397	#DIV/0!	#DIV/0!	0.188641
2900011O08Rik	0	0	0	0	0.014905	0.003738	0.003507	0.00738333	#DIV/0!	#DIV/0!	0.188646
Gm9888	0	0	0	0	0	0.036727	0.046145	0.027624	#DIV/0!	#DIV/0!	0.188726
Abca9	0	0	0	0	0	0.005442	0.006842	0.00409467	#DIV/0!	#DIV/0!	0.188755
Gm17332	0	0	0	0	0.041014	0	0.051716	0.03091	#DIV/0!	#DIV/0!	0.188887
Mir450-1	0	0	0	0	0.013724	0.017353	0	0.010359	#DIV/0!	#DIV/0!	0.189014
1700069B07Rik	0	0	0	0	0.016909	0.021532	0	0.0128137	#DIV/0!	#DIV/0!	0.189345
Kiss1	0	0	0	0	0.422687	0	0.542268	0.321652	#DIV/0!	#DIV/0!	0.189702
Lce3d	0	0	0	0	0.054868	0	0.042744	0.0325373	#DIV/0!	#DIV/0!	0.18973
Slc27a5	0	0	0	0	0	0.061278	0.07876	0.0466793	#DIV/0!	#DIV/0!	0.189792
Ptch2	0	0	0	0	0	0.007805	0.010067	0.00595733	#DIV/0!	#DIV/0!	0.189966
Gm13722	0.007094	0.005499	0	0.00419767	0	0	0	0	0	#NUM!	0.189975
Gm4211	0	0.025342	0.019594	0.0149787	0	0	0	0	0	#NUM!	0.190102
Stx19	0	0.020007	0.015469	0.0118253	0	0	0	0	0	#NUM!	0.190103
Aplp1	0	0	0	0	0.053127	0.04102	0	0.0313823	#DIV/0!	#DIV/0!	0.190172
Gm12194	0.002413	0.001859	0	0.001424	0	0	0	0	0	#NUM!	0.190284
Spats2l	0	0	0	0	0.003496	0.004555	0	0.00268367	#DIV/0!	#DIV/0!	0.190477
5033426O07Rik	0	0	0	0	0.026079	0.03414	0	0.020073	#DIV/0!	#DIV/0!	0.190722
Gm13977	0	0.009202	0.007026	0.00540933	0	0	0	0	0	#NUM!	0.190746
Gm13751	0	0.037902	0.028922	0.0222747	0	0	0	0	0	#NUM!	0.190778
Gm26189	0	0	0	0	0	0.081989	0.107687	0.0632253	#DIV/0!	#DIV/0!	0.190896
SNORA43	0	0	0	0	0	6.37621	8.37581	4.91734	#DIV/0!	#DIV/0!	0.190902
Stpg1	0.024066	0.031701	0	0.018589	0	0	0	0	0	#NUM!	0.19105
Moap1	0	0	0	0	0	0.386176	0.513631	0.299936	#DIV/0!	#DIV/0!	0.191573
Gm20688	0	0	0	0	0.035543	0.047291	0	0.0276113	#DIV/0!	#DIV/0!	0.191593
4833422M21Rik	0	0	0	0	0	0.015701	0.0209	0.0122003	#DIV/0!	#DIV/0!	0.191618
Gm12318	0	0	0	0	0.009149	0.012211	0	0.00712	#DIV/0!	#DIV/0!	0.191766
Cldn18	0	0.013664	0.010222	0.007962	0	0	0	0	0	#NUM!	0.191851
Lyve1	0	0	0	0	0.010265	0.01373	0	0.00799833	#DIV/0!	#DIV/0!	0.191886
Rspo1	0	0	0	0	0.286967	0.033675	0.114224	0.144955	#DIV/0!	#DIV/0!	0.191908
Gm2788	0.080796	0.108155	0	0.0629837	0	0	0	0	0	#NUM!	0.19193
RP23-239L21.4	0	0	0	0	0.001527	0	0.002047	0.00119133	#DIV/0!	#DIV/0!	0.192011
Myl10	0	0	0	0	0.076182	0.049746	0.261536	0.129155	#DIV/0!	#DIV/0!	0.192149
RP24-103L16.4	0.025463	0	0.034322	0.0199283	0	0	0	0	0	#NUM!	0.192323
Slc6a19os	0	0.01925	0.014225	0.0111583	0	0	0	0	0	#NUM!	0.19255
Gm17396	0	0	0	0	0	0.041262	0.030435	0.023899	#DIV/0!	#DIV/0!	0.192657
Rps2-ps2	0	0	0	0	0	0.00624	0.004578	0.003606	#DIV/0!	#DIV/0!	0.192972
Gm37985	0	0	0	0	0.000489	0.000358	0	0.000282333	#DIV/0!	#DIV/0!	0.193097
Kpna7	0	0	0	0	0	0.015002	0.020534	0.0118453	#DIV/0!	#DIV/0!	0.193221
Rprl1	0	0	0	0	0	0.144493	0.105473	0.083322	#DIV/0!	#DIV/0!	0.193273
Rsph1	0	0	0	0	0.030808	0	0.042283	0.0243637	#DIV/0!	#DIV/0!	0.193384
AY702102	0	0	0	0	0.02116	0	0.029093	0.016751	#DIV/0!	#DIV/0!	0.193491
Gm29630	0.530584	0.385676	0	0.30542	0	0	0	0	0	#NUM!	0.193527
Platr23	0	0	0	0	0.025968	0	0.018873	0.014947	#DIV/0!	#DIV/0!	0.193536
Gm2822	0.023186	0	0.016805	0.0133303	0	0	0	0	0	#NUM!	0.193703
Gm15374	0.08047	0.067541	0.312775	0.153595	0	0	0	0	0	#NUM!	0.193706
Gm21970	0	0	0	0	0.399201	0	0.551831	0.317011	#DIV/0!	#DIV/0!	0.19382
Gm37304	0.007844	0.010844	0	0.00622933	0	0	0	0	0	#NUM!	0.193825
Klrd1	0	0	0	0	0.125513	0.090708	0	0.0720737	#DIV/0!	#DIV/0!	0.19388
Asic3	0	0	0	0	0.01511	0	0.021021	0.0120437	#DIV/0!	#DIV/0!	0.194215
Mir466b-8	0.329467	0.117785	0.045073	0.164108	0	0	0	0	0	#NUM!	0.194273
Adgrb2	0	0	0	0	0	0.090305	0.064843	0.051716	#DIV/0!	#DIV/0!	0.194282
Sstr2	0	0	0	0	0	0.016538	0.023044	0.013194	#DIV/0!	#DIV/0!	0.194314
Lrrc2	0	0	0	0	0.034492	0.024724	0	0.0197387	#DIV/0!	#DIV/0!	0.19439
Ang4	0.071844	0.100371	0	0.057405	0	0	0	0	0	#NUM!	0.19448
Plekhd1	0	0	0	0	0	0.005063	0.007078	0.004047	#DIV/0!	#DIV/0!	0.194521
Gm10401	0	0	0	0	0.02998	0	0.021423	0.0171343	#DIV/0!	#DIV/0!	0.194587
Gm12285	0.058107	0.081552	0	0.046553	0	0	0	0	0	#NUM!	0.194771
Gm29443	0	0	0	0	0.021322	0.029956	0	0.0170927	#DIV/0!	#DIV/0!	0.194837
Gm16253	0	0.070074	0.098475	0.056183	0	0	0	0	0	#NUM!	0.194854
Pde6h	0	0	0	0	0	0.003013	0.00424	0.00241767	#DIV/0!	#DIV/0!	0.194942
Mir652	0	0	0	0	0	0.010742	0.015117	0.00861967	#DIV/0!	#DIV/0!	0.194944
Zfp711	0	0	0	0	0.004162	0.024596	0.007603	0.0121203	#DIV/0!	#DIV/0!	0.195008
1700047K16Rik	0	0	0	0	0	0.120007	0.08509	0.0683657	#DIV/0!	#DIV/0!	0.195085
Nmur1	0	0	0	0	0	0.026942	0.019051	0.015331	#DIV/0!	#DIV/0!	0.195262
Olig2	0	0	0	0	0	0.014615	0.020669	0.0117613	#DIV/0!	#DIV/0!	0.195263
RP24-423L4.2	0	0	0	0	0	0.014217	0.020205	0.011474	#DIV/0!	#DIV/0!	0.195584
Hspa12b	0	0	0	0	0	0.005192	0.007379	0.00419033	#DIV/0!	#DIV/0!	0.195586
Gm10152	0	0	0	0	0	0.016971	0.024128	0.0136997	#DIV/0!	#DIV/0!	0.195609
Gm11753	0	0	0	0	0.022527	0.089057	0.019121	0.0435683	#DIV/0!	#DIV/0!	0.195759
E030013I19Rik	0.00822	0	0.011769	0.006663	0	0	0	0	0	#NUM!	0.196076
Slc47a1	0	0	0	0	0.012185	0.017446	0	0.009877	#DIV/0!	#DIV/0!	0.196077
Gm37299	0.027139	0	0.038981	0.02204	0	0	0	0	0	#NUM!	0.196292
Mup-ps23	0	0	0	0	0	0.123356	0.085601	0.0696523	#DIV/0!	#DIV/0!	0.196514
Gm24401	0	0	0	0	0	0.080979	0.056075	0.0456847	#DIV/0!	#DIV/0!	0.196658
Gm23228	0	0	0	0	0.066078	0	0.045724	0.0372673	#DIV/0!	#DIV/0!	0.196707
4833412C05Rik	0	0	0	0	0.02031	0.029411	0	0.0165737	#DIV/0!	#DIV/0!	0.196847
Gm14225	0	0.087788	0.060528	0.0494387	0	0	0	0	0	#NUM!	0.196955
Ghrl	0	0	0	0	0	0.165232	0.239883	0.135038	#DIV/0!	#DIV/0!	0.197023
Tmem252	0	0	0	0	0.043914	0.007269	0.013506	0.021563	#DIV/0!	#DIV/0!	0.19708
SCARNA4	0.178258	0.005837	0.293825	0.159307	0	0	0	0	0	#NUM!	0.197231
ACEA_U3	82.1241	0.01429	120.156	67.4314	0	0	0	0	0	#NUM!	0.197507
Gm9732	0	0	0	0	0.040154	0	0.027463	0.022539	#DIV/0!	#DIV/0!	0.197516
4930555F03Rik	0	0	0	0	0	0.026922	0.018406	0.0151093	#DIV/0!	#DIV/0!	0.197543
Gm11567	0	0	0	0	0	0.002748	0.004024	0.00225733	#DIV/0!	#DIV/0!	0.197623
Psmb6-ps2	0	0	0	0	0	0.023892	0.035023	0.0196383	#DIV/0!	#DIV/0!	0.197697
Afap1l1	0.019462	0.013229	0	0.010897	0	0	0	0	0	#NUM!	0.197952
Fgfr3	0	0	0	0	0	0.020774	0.030568	0.017114	#DIV/0!	#DIV/0!	0.197966
mmu-mir-466b-1	0.033834	0.009655	0.087547	0.0436787	0	0	0	0	0	#NUM!	0.198182
Gm28199	0	0	0	0	0.116154	0	0.173112	0.096422	#DIV/0!	#DIV/0!	0.198886
1500009C09Rik	0	0	0	0	0.034372	0.023062	0	0.0191447	#DIV/0!	#DIV/0!	0.198888
RP23-334N1.1	0	0	0	0	0	0.01383	0.009278	0.00770267	#DIV/0!	#DIV/0!	0.198899
Gpc4	0	0.021292	0.031772	0.017688	0	0	0	0	0	#NUM!	0.198976
Gm8113	0	0	0	0	0	0.227824	0.341442	0.189755	#DIV/0!	#DIV/0!	0.199296
Bach2it1	0.071711	0	0.107552	0.0597543	0	0	0	0	0	#NUM!	0.199349
A630091E08Rik	0	0	0	0	0.082004	0	0.054655	0.045553	#DIV/0!	#DIV/0!	0.199379
Olfr10	0	0	0	0	0.002986	0	0.004485	0.00249033	#DIV/0!	#DIV/0!	0.199458
1700057G04Rik	0	0	0	0	0.038213	0.025385	0	0.0211993	#DIV/0!	#DIV/0!	0.199623
Wbscr28	0	0	0	0	0.029097	0	0.043801	0.0242993	#DIV/0!	#DIV/0!	0.199623
5930412G12Rik	0	0	0	0	0.023227	0	0.03526	0.0194957	#DIV/0!	#DIV/0!	0.200254
RP23-256D7.2	0	0	0	0	0.009397	0.004667	0.000482	0.00484867	#DIV/0!	#DIV/0!	0.20042
Gm20508	0	0	0	0	0.056051	0.036748	0	0.030933	#DIV/0!	#DIV/0!	0.200614
Gm15105	0	0	0	0	0.022739	0	0.034697	0.0191453	#DIV/0!	#DIV/0!	0.200644
Fmo2	0.01632	0	0.010646	0.00898867	0	0	0	0	0	#NUM!	0.200999
Prss32	0.037451	0	0.057443	0.0316313	0	0	0	0	0	#NUM!	0.201042
Crb1	0.00738	0.011326	0	0.00623533	0	0	0	0	0	#NUM!	0.201085
Gm38047	0.009599	0.016771	0.057402	0.027924	0	0	0	0	0	#NUM!	0.201454
Fut2	0.023473	0	0.015183	0.0128853	0	0	0	0	0	#NUM!	0.201655
Adtrp	0	0	0	0	0	0.01093	0.016933	0.00928767	#DIV/0!	#DIV/0!	0.201818
1700074H08Rik	0	0	0	0	0	0.032246	0.049961	0.0274023	#DIV/0!	#DIV/0!	0.201826
Gm26881	0	0	0	0	0	0.275335	0.177676	0.151004	#DIV/0!	#DIV/0!	0.20184
Gm25873	0	0	0	0	0	0.083628	0.053843	0.0458237	#DIV/0!	#DIV/0!	0.202019
Gm16381	0	0.021398	0.013767	0.0117217	0	0	0	0	0	#NUM!	0.202075
Gm2001	0	0.021398	0.013767	0.0117217	0	0	0	0	0	#NUM!	0.202075
Cdhr1	0	0	0	0	0.02525	0.07417	0.00964	0.0363533	#DIV/0!	#DIV/0!	0.202369
Acvr1c	0	0	0	0	0	0.005707	0.003629	0.003112	#DIV/0!	#DIV/0!	0.203007
Gm16254	0	0	0	0	0.021507	0	0.033823	0.0184433	#DIV/0!	#DIV/0!	0.203009
Grin3b	0	0	0	0	0	0.012814	0.020156	0.01099	#DIV/0!	#DIV/0!	0.203025
Gm5152	0	0	0	0	0.033798	0.053233	0	0.0290103	#DIV/0!	#DIV/0!	0.203131
Gm16096	0	0	0	0	0.066659	0.041989	0	0.036216	#DIV/0!	#DIV/0!	0.203771
RP23-422D12.3	0	0	0	0	0.022665	0	0.014271	0.012312	#DIV/0!	#DIV/0!	0.203805
Gm22345	0	0	0	0	0.043352	0.06887	0	0.0374073	#DIV/0!	#DIV/0!	0.203827
Dnah14	0	0	0	0	0.013388	0	0.008399	0.00726233	#DIV/0!	#DIV/0!	0.204104
Gm25864	0	0.085045	0.053308	0.0461177	0	0	0	0	0	#NUM!	0.204173
Rnf182	0	0	0	0	0.015153	0	0.009475	0.00820933	#DIV/0!	#DIV/0!	0.204375
Platr17	0	0	0	0	0.049917	0	0.031208	0.0270417	#DIV/0!	#DIV/0!	0.204387
RP23-302D18.2	0	0	0	0	0.009327	0.009263	0.041833	0.020141	#DIV/0!	#DIV/0!	0.204436
RP23-309G12.4	0	0	0	0	0.008444	0	0.005245	0.004563	#DIV/0!	#DIV/0!	0.204925
D930007P13Rik	0	0	0	0	0.01361	0	0.021923	0.0118443	#DIV/0!	#DIV/0!	0.204971
Rprml	0	0	0	0	0	0.052289	0.032433	0.0282407	#DIV/0!	#DIV/0!	0.205044
Gm8330	0	0	0	0	0	0.018451	0.029884	0.0161117	#DIV/0!	#DIV/0!	0.205429
Olfr830	0	0	0	0	0.027853	0	0.01719	0.0150143	#DIV/0!	#DIV/0!	0.205463
Gm13035	0	0	0	0	0	0.003719	0.006051	0.00325667	#DIV/0!	#DIV/0!	0.205814
Pgr15l	0.004209	0.006857	0	0.00368867	0	0	0	0	0	#NUM!	0.205922
Lhx4	0.00805	0	0.004931	0.004327	0	0	0	0	0	#NUM!	0.206099
Fgd2	0.031617	0.051809	0	0.0278087	0	0	0	0	0	#NUM!	0.206417
Slc16a7	0	0	0	0	0	0.00922	0.015126	0.00811533	#DIV/0!	#DIV/0!	0.206517
Gm27956	0	0	0	0	0	0.017208	0.010446	0.009218	#DIV/0!	#DIV/0!	0.20687
Atp2b3	0	0	0	0	0.011773	0	0.019453	0.0104087	#DIV/0!	#DIV/0!	0.207132
Gm12093	0	0	0	0	0.042064	0.025351	0	0.0224717	#DIV/0!	#DIV/0!	0.207494
Olfr835	0	0	0	0	0.019442	0.085666	0.017938	0.0410153	#DIV/0!	#DIV/0!	0.207642
Gm9972	0.014768	0.024547	0	0.013105	0	0	0	0	0	#NUM!	0.207647
Il1f8	0.018602	0.030921	0	0.0165077	0	0	0	0	0	#NUM!	0.20765
Efs	0.006277	0.010434	0	0.00557033	0	0	0	0	0	#NUM!	0.207651
Sp110	0.019601	0.032593	0	0.017398	0	0	0	0	0	#NUM!	0.207681
Trpv6	0.022922	0.038209	0	0.020377	0	0	0	0	0	#NUM!	0.207895
Cdh18	0	0	0	0	0.020347	0.05707	0.006119	0.0278453	#DIV/0!	#DIV/0!	0.208013
Sntg1	0	0	0	0	0.007374	0.01237	0	0.00658133	#DIV/0!	#DIV/0!	0.208451
Sptlc3	0.004103	0.006887	0	0.00366333	0	0	0	0	0	#NUM!	0.208504
Gm11515	0	0.054213	0.091255	0.0484893	0	0	0	0	0	#NUM!	0.208753
Scnn1g	0	0	0	0	0.030242	0.011732	0.092969	0.044981	#DIV/0!	#DIV/0!	0.208765
RP24-275F18.2	0	0	0	0	0.024214	0.040799	0	0.021671	#DIV/0!	#DIV/0!	0.208841
Bmp2	0	0	0	0	0.015156	0	0.025559	0.0135717	#DIV/0!	#DIV/0!	0.208918
Thap8	0	0.015891	0.026834	0.0142417	0	0	0	0	0	#NUM!	0.209035
RP24-354P12.2	0	0	0	0	0.050537	0.019202	0.004592	0.024777	#DIV/0!	#DIV/0!	0.209038
Epha3	0	0	0	0	0.012993	0.007689	0	0.006894	#DIV/0!	#DIV/0!	0.209098
Gm15798	0	0	0	0	0	0.003612	0.006112	0.00324133	#DIV/0!	#DIV/0!	0.20922
Gm13965	0.137562	0.081178	0	0.0729133	0	0	0	0	0	#NUM!	0.209348
Csmd2	0	0	0	0	0	0.010781	0.00634	0.005707	#DIV/0!	#DIV/0!	0.209659
Gm11363	0	0	0	0	0	0.03516	0.059828	0.0316627	#DIV/0!	#DIV/0!	0.209718
Gm9697	0.011131	0.019059	0	0.0100633	0	0	0	0	0	#NUM!	0.210279
Gm37197	0	0.046456	0.027119	0.024525	0	0	0	0	0	#NUM!	0.210321
Chit1	0	0.020528	0.011983	0.010837	0	0	0	0	0	#NUM!	0.210324
Crmp1	0	0	0	0	0	0.029156	0.017018	0.0153913	#DIV/0!	#DIV/0!	0.210332
Ighm	0	0	0	0	0.07146	0.041642	0	0.0377007	#DIV/0!	#DIV/0!	0.21048
Ms4a6c	0	0	0	0	0.087278	0.019252	0.018151	0.0415603	#DIV/0!	#DIV/0!	0.2107
Apcs	0	0.019377	0.033379	0.0175853	0	0	0	0	0	#NUM!	0.210826
Mir8105	0	0	0	0	0	0.132085	0.07583	0.069305	#DIV/0!	#DIV/0!	0.211843
Figf	0	0.036276	0.020813	0.0190297	0	0	0	0	0	#NUM!	0.211901
Gm2325	0	0	0	0	0.004683	0	0.008176	0.00428633	#DIV/0!	#DIV/0!	0.212056
Rhoay-ps2	0	0	0	0	0.004683	0	0.008176	0.00428633	#DIV/0!	#DIV/0!	0.212056
Gm6137	0	0	0	0	0.004707	0	0.008218	0.00430833	#DIV/0!	#DIV/0!	0.212057
Sorcs1	0	0.005145	0.002945	0.00269667	0	0	0	0	0	#NUM!	0.212117
Ifnab	0.010279	0.01796	0	0.009413	0	0	0	0	0	#NUM!	0.212128
Gm26574	0	0	0	0	0.062748	0.0359	0	0.0328827	#DIV/0!	#DIV/0!	0.21216
Gm8449	0.016174	0.009239	0	0.008471	0	0	0	0	0	#NUM!	0.212307
Gm14703	0	0	0	0	0.033623	0	0.05894	0.0308543	#DIV/0!	#DIV/0!	0.212431
Gfral	0.064296	0.036542	0	0.0336127	0	0	0	0	0	#NUM!	0.212777
Gm18665	0	0	0	0	0.024339	0	0.013819	0.0127193	#DIV/0!	#DIV/0!	0.21287
Gm12955	0	0.039321	0.022281	0.020534	0	0	0	0	0	#NUM!	0.213055
RP23-33C9.1	0	0	0	0	0.004977	0.001632	0.000568	0.00239233	#DIV/0!	#DIV/0!	0.213499
Tmprss9	0.009647	0.005434	0	0.005027	0	0	0	0	0	#NUM!	0.213612
Col14a1	0	0	0	0	0.011163	0	0.019822	0.0103283	#DIV/0!	#DIV/0!	0.213633
Gm28825	0	0	0	0	0	0.012533	0.007055	0.00652933	#DIV/0!	#DIV/0!	0.213674
Gpx3	0	0	0	0	0.146511	0.016731	0.047848	0.0703633	#DIV/0!	#DIV/0!	0.213884
Nrn1	0	0	0	0	0	0.184993	0.102587	0.09586	#DIV/0!	#DIV/0!	0.215092
Gm12089	0	0	0	0	0.131518	0	0.072932	0.06815	#DIV/0!	#DIV/0!	0.215093
Col10a1	0	0.012082	0.006676	0.00625267	0	0	0	0	0	#NUM!	0.215436
Pnldc1	0	0	0	0	0	0.027169	0.049232	0.025467	#DIV/0!	#DIV/0!	0.215557
Tspan33	0	0	0	0	0.0272	0.049363	0	0.025521	#DIV/0!	#DIV/0!	0.215703
Gm26102	0	0	0	0	0	0.028419	0.051585	0.026668	#DIV/0!	#DIV/0!	0.215721
Gm26965	0	0.464519	0.844287	0.436269	0	0	0	0	0	#NUM!	0.215847
Il6	0	0	0	0	0.015229	0	0.027821	0.01435	#DIV/0!	#DIV/0!	0.216338
Tshr	0	0	0	0	0.00418	0	0.007637	0.003939	#DIV/0!	#DIV/0!	0.216348
Fam180a	0.042013	0.022967	0	0.02166	0	0	0	0	0	#NUM!	0.216467
RP23-102H7.9	0	0	0	0	0	0.000504	0.000922	0.000475333	#DIV/0!	#DIV/0!	0.216472
B4galt6	0	0	0	0	0	0.003081	0.00564	0.002907	#DIV/0!	#DIV/0!	0.216536
Phyhip	0	0	0	0	0	0.006306	0.0116	0.00596867	#DIV/0!	#DIV/0!	0.217008
Mxra7	0	0	0	0	0.017642	0	0.032554	0.016732	#DIV/0!	#DIV/0!	0.217311
RP23-468H22.3	0	0	0	0	0.063718	0	0.11787	0.0605293	#DIV/0!	#DIV/0!	0.217554
RP23-162P5.1	0	0	0	0	0.00443	0.030068	0.008094	0.0141973	#DIV/0!	#DIV/0!	0.218155
Zcchc12	0	0	0	0	0.008202	0	0.015284	0.00782867	#DIV/0!	#DIV/0!	0.218271
Snap25	0	0	0	0	0.003656	0	0.006814	0.00349	#DIV/0!	#DIV/0!	0.218288
Gria2	0	0	0	0	0	0.001726	0.003222	0.00164933	#DIV/0!	#DIV/0!	0.218444
Mchr1	0	0	0	0	0	0.028548	0.015272	0.0146067	#DIV/0!	#DIV/0!	0.218579
Gm13291	0	0	0	0	0	0.013662	0.025633	0.0130983	#DIV/0!	#DIV/0!	0.218944
Gm5692	0	0	0	0	0	0.008466	0.015885	0.008117	#DIV/0!	#DIV/0!	0.218949
Acr	0	0	0	0	0	0.011899	0.022327	0.0114087	#DIV/0!	#DIV/0!	0.218951
Pdyn	0	0	0	0	0	0.007427	0.013936	0.007121	#DIV/0!	#DIV/0!	0.218953
Ang6	0	0.051188	0.096051	0.0490797	0	0	0	0	0	#NUM!	0.218955
Gm4989	0	0	0	0	0.020247	0	0.010769	0.0103387	#DIV/0!	#DIV/0!	0.219148
Gm11489	0	0	0	0	0.017877	0	0.033647	0.0171747	#DIV/0!	#DIV/0!	0.219255
Zpbp2	0	0	0	0	0.0112	0	0.021085	0.0107617	#DIV/0!	#DIV/0!	0.219278
Slc5a1	0	0	0	0	0	0.004318	0.008142	0.00415333	#DIV/0!	#DIV/0!	0.219437
Gm38110	0.003107	0.005885	0	0.00299733	0	0	0	0	0	#NUM!	0.219884
6530401F13Rik	0	0	0	0	0	0.016097	0.030505	0.015534	#DIV/0!	#DIV/0!	0.219935
Gm24157	0	0	0	0	0	0.079034	0.149778	0.0762707	#DIV/0!	#DIV/0!	0.219937
Klhl40	0	0	0	0	0.007122	0	0.013544	0.00688867	#DIV/0!	#DIV/0!	0.220283
Tnfrsf13c	0	0	0	0	0.008817	0	0.016768	0.00852833	#DIV/0!	#DIV/0!	0.220287
Chrna2	0.006356	0	0.012091	0.006149	0	0	0	0	0	#NUM!	0.220314
Gm27045	0	0	0	0	0.01325	0.025286	0	0.0128453	#DIV/0!	#DIV/0!	0.220633
RP24-296L6.2	0	0	0	0	0.002175	0.004152	0	0.002109	#DIV/0!	#DIV/0!	0.220664
Rian	0	0	0	0	0	0.007972	0.015303	0.00775833	#DIV/0!	#DIV/0!	0.221221
Gm15963	0.02559	0	0.04917	0.02492	0	0	0	0	0	#NUM!	0.221318
Vwa2	0.030587	0	0.015852	0.0154797	0	0	0	0	0	#NUM!	0.221741
A330040F15Rik	0.010034	0	0.019472	0.00983533	0	0	0	0	0	#NUM!	0.222319
1600017P15Rik	0.012469	0	0.024198	0.0122223	0	0	0	0	0	#NUM!	0.222322
Tenm2	0	0	0	0	0.001837	0.003573	0	0.00180333	#DIV/0!	#DIV/0!	0.222549
Tph1	0	0	0	0	0.017649	0.034369	0	0.0173393	#DIV/0!	#DIV/0!	0.222672
Gm15940	0	0	0	0	0.011137	0.02169	0	0.0109423	#DIV/0!	#DIV/0!	0.222682
Cpa6	0	0	0	0	0	0.018526	0.009508	0.00934467	#DIV/0!	#DIV/0!	0.222729
Gm12369	0	0	0	0	0	0.009127	0.017824	0.00898367	#DIV/0!	#DIV/0!	0.22296
RP23-438D3.4	0	0	0	0	0	0.007424	0.014499	0.00730767	#DIV/0!	#DIV/0!	0.222965
Gm12735	0	0	0	0	0.107521	0.054981	0	0.0541673	#DIV/0!	#DIV/0!	0.223101
Gm10603	0.005009	0.024686	0.004812	0.0115023	0	0	0	0	0	#NUM!	0.223125
Gabrp	0.099065	0.348044	0.042907	0.163339	0	0	0	0	0	#NUM!	0.223632
0610039K10Rik	0	0	0	0	0.019115	0.037598	0	0.0189043	#DIV/0!	#DIV/0!	0.223691
RP23-144N19.1	0	0	0	0	0.013023	0.025742	0	0.0129217	#DIV/0!	#DIV/0!	0.224195
RP24-349N15.4	0	0	0	0	0.007926	0.015667	0	0.00786433	#DIV/0!	#DIV/0!	0.224195
Gm26217	0.007549	0	0.003808	0.00378567	0	0	0	0	0	#NUM!	0.224493
Pla2r1	0	0	0	0	0.003838	0.196828	0.090136	0.096934	#DIV/0!	#DIV/0!	0.224573
Cass4	0.030697	0.015464	0	0.015387	0	0	0	0	0	#NUM!	0.224631
Il3ra	0	0	0	0	0.02711	0	0.053846	0.0269853	#DIV/0!	#DIV/0!	0.22469
Gm38327	0	0	0	0	0.010267	0.020395	0	0.0102207	#DIV/0!	#DIV/0!	0.224703
Car8	0	0	0	0	0.002315	0.004599	0	0.00230467	#DIV/0!	#DIV/0!	0.224711
Slc17a7	0	0	0	0	0.00607	0.012059	0	0.006043	#DIV/0!	#DIV/0!	0.224713
Gm25410	0	0	0	0	0	0.106298	0.211466	0.105921	#DIV/0!	#DIV/0!	0.224854
Dnmt3l-ps1	0	0	0	0	0	0.013443	0.0268	0.0134143	#DIV/0!	#DIV/0!	0.225073
Mov10l1	0	0	0	0	0.008633	0.00433	0	0.004321	#DIV/0!	#DIV/0!	0.225081
Kcnma1	0	0	0	0	0.003575	0.001793	0	0.00178933	#DIV/0!	#DIV/0!	0.225086
Fkbp10	0	0	0	0	0	0.090418	0.045333	0.0452503	#DIV/0!	#DIV/0!	0.225121
Mir193b	0	0	0	0	0.108401	0	0.054174	0.0541917	#DIV/0!	#DIV/0!	0.225454
I830127L07Rik	0.078258	0.039044	0	0.0391007	0	0	0	0	0	#NUM!	0.225628
Scube2	0	0	0	0	0	0.017472	0.008699	0.00872367	#DIV/0!	#DIV/0!	0.225842
n-R5s85	0	0.047809	0.096238	0.0480157	0	0	0	0	0	#NUM!	0.226072
Cnga4	0	0	0	0	0.028776	0.014291	0	0.0143557	#DIV/0!	#DIV/0!	0.226103
Ltb	0	0	0	0	0.012842	0.006315	0	0.00638567	#DIV/0!	#DIV/0!	0.227131
B3galt5	0	0	0	0	0.006891	0.003388	0	0.00342633	#DIV/0!	#DIV/0!	0.22715
Gm14232	0	0	0	0	0	0.107401	0.052687	0.0533627	#DIV/0!	#DIV/0!	0.227382
Tssk2	0	0	0	0	0.006174	0.01265	0	0.00627467	#DIV/0!	#DIV/0!	0.227916
1700034P13Rik	0	0	0	0	0.050383	0	0.024555	0.0249793	#DIV/0!	#DIV/0!	0.228066
Gjb2	0	0	0	0	0.030254	0.014731	0	0.014995	#DIV/0!	#DIV/0!	0.228164
Gng8	0	0	0	0	0.03956	0.019262	0	0.0196073	#DIV/0!	#DIV/0!	0.228165
Tbc1d10c	0.025755	0.250231	0.074711	0.116899	0	0	0	0	0	#NUM!	0.228411
E230008N13Rik	0	0	0	0	0.014045	0.00682	0	0.006955	#DIV/0!	#DIV/0!	0.228451
Gm16701	0	0	0	0	0.0829	0	0.170756	0.084552	#DIV/0!	#DIV/0!	0.228471
Tnnc2	0	0	0	0	0	0.038099	0.018496	0.018865	#DIV/0!	#DIV/0!	0.228474
Gm5706	0.007525	0	0.003651	0.00372533	0	0	0	0	0	#NUM!	0.228537
RP23-169L4.6	0	0	0	0	0.005456	0	0.002647	0.002701	#DIV/0!	#DIV/0!	0.228543
Gm5118	0.020351	0	0.009873	0.0100747	0	0	0	0	0	#NUM!	0.228547
Gm16897	0.017991	0	0.008728	0.00890633	0	0	0	0	0	#NUM!	0.228548
Des	0.01466	0	0.007112	0.00725733	0	0	0	0	0	#NUM!	0.228549
Fabp7	0	0	0	0	0.091841	0.044519	0	0.0454533	#DIV/0!	#DIV/0!	0.228633
Dnah2	0	0	0	0	0.000625	0.001293	0	0.000639333	#DIV/0!	#DIV/0!	0.22893
Anapc15-ps	0	0	0	0	0	0.118939	0.246589	0.121843	#DIV/0!	#DIV/0!	0.229156
Olfr804	0	0	0	0	0.038514	0.018567	0	0.019027	#DIV/0!	#DIV/0!	0.229211
Gm12193	0	0	0	0	0.048015	0.023147	0	0.0237207	#DIV/0!	#DIV/0!	0.229212
Gm5092	0.006493	0	0.003119	0.003204	0	0	0	0	0	#NUM!	0.229588
Gm12972	0	0	0	0	0.030258	0	0.063032	0.0310967	#DIV/0!	#DIV/0!	0.229659
Gm10143	0	0	0	0	0	0.011041	0.005257	0.00543267	#DIV/0!	#DIV/0!	0.230523
RP24-341P14.2	0	0.012504	0.026289	0.012931	0	0	0	0	0	#NUM!	0.230634
Gm38388	0.031663	0	0.01506	0.0155743	0	0	0	0	0	#NUM!	0.230635
Gm22307	0	0.088792	0.187326	0.0920393	0	0	0	0	0	#NUM!	0.231001
4930589L23Rik	0	0	0	0	0.039894	0	0.084208	0.0413673	#DIV/0!	#DIV/0!	0.231055
Gm2464	0	0	0	0	0	0.013962	0.006582	0.006848	#DIV/0!	#DIV/0!	0.23158
Gareml	0	0	0	0	0	0.009215	0.004344	0.00451967	#DIV/0!	#DIV/0!	0.231584
A430034D21Rik	0	0	0	0	0	0.039336	0.018543	0.019293	#DIV/0!	#DIV/0!	0.231585
Cer1	0	0	0	0	0	0.020488	0.009655	0.0100477	#DIV/0!	#DIV/0!	0.231619
Gm18382	0	0	0	0	0.015327	0	0.007212	0.007513	#DIV/0!	#DIV/0!	0.231779
Prss57	0	0	0	0	0.01256	0	0.00591	0.00615667	#DIV/0!	#DIV/0!	0.231779
Olfr732	0	0	0	0	0.017089	0	0.008041	0.00837667	#DIV/0!	#DIV/0!	0.23178
Mir1941	0	0	0	0	0.027944	0.513683	0.186422	0.242683	#DIV/0!	#DIV/0!	0.231806
Gm22115	0	0	0	0	0.071543	0.03364	0	0.035061	#DIV/0!	#DIV/0!	0.231855
Cphx1	0.004576	0	0.00975	0.00477533	0	0	0	0	0	#NUM!	0.232053
Homer2	0	0	0	0	0	0.003222	0.001512	0.001578	#DIV/0!	#DIV/0!	0.232067
Gm28634	0	0	0	0	0	0.013564	0.006363	0.00664233	#DIV/0!	#DIV/0!	0.232104
Gm5532	0	0	0	0	0	0.020241	0.009495	0.009912	#DIV/0!	#DIV/0!	0.232107
Gm28189	0	0	0	0	0	0.060841	0.02854	0.0297937	#DIV/0!	#DIV/0!	0.232108
Gpx2	0	0	0	0	0	0.016608	0.035405	0.0173377	#DIV/0!	#DIV/0!	0.232109
Nppa	0	0	0	0	0	0.041379	0.01941	0.020263	#DIV/0!	#DIV/0!	0.232111
Six6	0	0	0	0	0	0.008666	0.004065	0.00424367	#DIV/0!	#DIV/0!	0.232112
Filip1	0	0	0	0	0	0.007601	0.003548	0.00371633	#DIV/0!	#DIV/0!	0.232636
Gm10719	0	0.03066	0.065712	0.032124	0	0	0	0	0	#NUM!	0.232681
Gm10775	0	0	0	0	0.029958	0	0.013957	0.0146383	#DIV/0!	#DIV/0!	0.232841
Ankef1	0	0	0	0	0.011267	0	0.005249	0.00550533	#DIV/0!	#DIV/0!	0.232844
Mir7078	0	0	0	0	0	0.282374	0.131171	0.137848	#DIV/0!	#DIV/0!	0.233153
Gm38116	0	0.012395	0.026706	0.0130337	0	0	0	0	0	#NUM!	0.233246
Mapk8ip2	0	0	0	0	0.003081	0.02401	0.006042	0.0110443	#DIV/0!	#DIV/0!	0.233278
Gm27177	0	0	0	0	0.003267	0	0.007054	0.00344033	#DIV/0!	#DIV/0!	0.233474
Tmco5b	0.018301	0	0.008447	0.008916	0	0	0	0	0	#NUM!	0.233841
Pnlip	0	0	0	0	0.048297	0	0.02228	0.0235257	#DIV/0!	#DIV/0!	0.233899
Olfr803	0	0	0	0	0.039262	0	0.018112	0.0191247	#DIV/0!	#DIV/0!	0.233899
Edn2	0	0	0	0	0	0.024482	0.011259	0.0119137	#DIV/0!	#DIV/0!	0.234231
Gm5405	0	0	0	0	0	0.014693	0.006757	0.00715	#DIV/0!	#DIV/0!	0.234233
Olfr1309	0	0.009866	0.021478	0.010448	0	0	0	0	0	#NUM!	0.234356
Wfdc6a	0	0	0	0	0.04499	0	0.020624	0.0218713	#DIV/0!	#DIV/0!	0.234577
Ccdc39	0	0	0	0	0.006784	0	0.014843	0.007209	#DIV/0!	#DIV/0!	0.234897
Trim14	0.092315	0.04214	0	0.0448183	0	0	0	0	0	#NUM!	0.235032
Gm26785	0	0	0	0	0	0.012163	0.005536	0.00589967	#DIV/0!	#DIV/0!	0.235347
Hdx	0	0	0	0	0.003799	0	0.001727	0.001842	#DIV/0!	#DIV/0!	0.235479
A730020M07Rik	0	0	0	0	0.015282	0	0.006945	0.007409	#DIV/0!	#DIV/0!	0.235512
H2-T24	0	0	0	0	0.039247	0	0.017831	0.019026	#DIV/0!	#DIV/0!	0.235542
Gm13137	0	0	0	0	0.026374	0	0.011928	0.0127673	#DIV/0!	#DIV/0!	0.236034
Eppin	0	0	0	0	0.043631	0	0.096479	0.0467033	#DIV/0!	#DIV/0!	0.236042
Gm15175	0	0	0	0	0.132456	0	0.059857	0.0641043	#DIV/0!	#DIV/0!	0.236121
Gm18529	0	0	0	0	0	0.006002	0.013357	0.006453	#DIV/0!	#DIV/0!	0.236734
Gm11857	0.010275	0.022999	0	0.0110913	0	0	0	0	0	#NUM!	0.237362
RP23-335E20.3	0	0	0	0	0.028218	0	0.012598	0.0136053	#DIV/0!	#DIV/0!	0.237436
Gm7611	0	0	0	0	0	0.017896	0.007983	0.00862633	#DIV/0!	#DIV/0!	0.237528
Art3	0	0	0	0	0.011151	0.025005	0	0.012052	#DIV/0!	#DIV/0!	0.237559
Mir181d	0	0	0	0	0	0.092602	0.041152	0.0445847	#DIV/0!	#DIV/0!	0.237938
Gm29126	0	0.039479	0.088965	0.0428147	0	0	0	0	0	#NUM!	0.238094
Sprr1b	0	0.022894	0.051638	0.024844	0	0	0	0	0	#NUM!	0.238193
Gm26692	0	0.041157	0.09298	0.0447123	0	0	0	0	0	#NUM!	0.238368
RP24-230N16.2	0	0	0	0	0.01191	0.005259	0	0.005723	#DIV/0!	#DIV/0!	0.238635
Olfr834	0	0	0	0	0	0.019059	0.008414	0.00915767	#DIV/0!	#DIV/0!	0.238657
Gm15372	0	0.011168	0.025312	0.01216	0	0	0	0	0	#NUM!	0.238721
Gm17324	0	0.010305	0.023358	0.011221	0	0	0	0	0	#NUM!	0.23873
RP23-336O18.3	0	0.009171	0.020788	0.00998633	0	0	0	0	0	#NUM!	0.238732
Panct2	0	0.004937	0.011191	0.005376	0	0	0	0	0	#NUM!	0.238735
Gm21818	0.007355	0.016704	0	0.00801967	0	0	0	0	0	#NUM!	0.238944
Gm22756	0	0	0	0	0.143395	0	0.063074	0.068823	#DIV/0!	#DIV/0!	0.239056
Gm22618	0	0	0	0	0.346816	0.152499	0	0.166438	#DIV/0!	#DIV/0!	0.239093
Baiap2l2	0	0	0	0	0	0.031619	0.013886	0.0151683	#DIV/0!	#DIV/0!	0.239228
Cd5	0	0	0	0	0.171512	0.02154	0.041048	0.0780333	#DIV/0!	#DIV/0!	0.23926
Ugt1a1	0	0.122126	0.0535	0.058542	0	0	0	0	0	#NUM!	0.239501
Gm15829	0	0	0	0	0.029321	0	0.067055	0.0321253	#DIV/0!	#DIV/0!	0.239701
C78197	0	0.005452	0.012481	0.00597767	0	0	0	0	0	#NUM!	0.239812
Gm23407	0	0.055273	0.126534	0.0606023	0	0	0	0	0	#NUM!	0.239813
P2ry4	0.009811	0.004285	0	0.00469867	0	0	0	0	0	#NUM!	0.23983
Myl9	0	0	0	0	0	0.038731	0.08887	0.0425337	#DIV/0!	#DIV/0!	0.240065
Gm32340	0	0.048191	0.020994	0.0230617	0	0	0	0	0	#NUM!	0.240109
Sncaip	0	0	0	0	0	0.004806	0.01105	0.00528533	#DIV/0!	#DIV/0!	0.240287
Rimkla	0	0	0	0	0.008884	0	0.003857	0.004247	#DIV/0!	#DIV/0!	0.240484
Pkd1l3	0	0	0	0	0.025873	0.011228	0	0.012367	#DIV/0!	#DIV/0!	0.240531
Gm13668	0	0	0	0	0.040459	0.017528	0	0.019329	#DIV/0!	#DIV/0!	0.240717
Fam135b	0	0.00407	0.009409	0.004493	0	0	0	0	0	#NUM!	0.240885
RP23-218B2.10	0	0	0	0	0	0.018028	0.041696	0.019908	#DIV/0!	#DIV/0!	0.240935
Gm24456	0	0	0	0	0.085037	0.196773	0	0.0939367	#DIV/0!	#DIV/0!	0.240988
Abcd2	0	0	0	0	0	0.006413	0.00277	0.003061	#DIV/0!	#DIV/0!	0.241044
Ptprcap	0	0.054447	0.023462	0.0259697	0	0	0	0	0	#NUM!	0.241304
Gm26913	0	0	0	0	0.008896	0	0.020688	0.00986133	#DIV/0!	#DIV/0!	0.241535
Gm28502	0	0.039137	0.091385	0.0435073	0	0	0	0	0	#NUM!	0.24198
Gm37058	0.013501	0.005779	0	0.00642667	0	0	0	0	0	#NUM!	0.242038
Gpr119	0.019564	0.008374	0	0.00931267	0	0	0	0	0	#NUM!	0.24204
Gm10048	0	0	0	0	0.003675	0	0.008606	0.00409367	#DIV/0!	#DIV/0!	0.242298
Gm22709	0	0	0	0	0.051433	0.374621	0.081562	0.169205	#DIV/0!	#DIV/0!	0.242378
Itln1	0	0	0	0	0.110541	0.047055	0	0.052532	#DIV/0!	#DIV/0!	0.242646
Bcl6b	0.066532	0.00559	0.018878	0.0303333	0	0	0	0	0	#NUM!	0.242781
Gm9399	0	0	0	0	0.014239	0.006041	0	0.00676	#DIV/0!	#DIV/0!	0.243014
Gm37387	0	0	0	0	0.039811	0.009909	0.004375	0.0180317	#DIV/0!	#DIV/0!	0.243018
Muc2	0.015322	0.006494	0	0.007272	0	0	0	0	0	#NUM!	0.243124
Cpn2	0.009686	0.004105	0	0.004597	0	0	0	0	0	#NUM!	0.243131
Col6a4	0	0	0	0	0.010574	0	0.004456	0.00501	#DIV/0!	#DIV/0!	0.243755
1600017P15Rik	0	0	0	0	0	0.044357	0.01868	0.0210123	#DIV/0!	#DIV/0!	0.243829
1700019B03Rik	0	0	0	0	0	0.049348	0.020716	0.0233547	#DIV/0!	#DIV/0!	0.244179
Rai2	0	0.008283	0.019737	0.00934	0	0	0	0	0	#NUM!	0.244212
Gm6020	0.060532	0.025403	0	0.028645	0	0	0	0	0	#NUM!	0.244213
Lbp	0.01758	0.041952	0	0.019844	0	0	0	0	0	#NUM!	0.244374
Mir2139	0.10893	0.045458	0	0.0514627	0	0	0	0	0	#NUM!	0.244832
Tmem100	0.076621	0.031944	0	0.0361883	0	0	0	0	0	#NUM!	0.244939
Gm6291	0	0	0	0	0	0.065185	0.027168	0.0307843	#DIV/0!	#DIV/0!	0.244973
Fam20c	0	0	0	0	0.068087	0.0337	0.289849	0.130545	#DIV/0!	#DIV/0!	0.24539
Ctsq	0.05585	0	0.023107	0.026319	0	0	0	0	0	#NUM!	0.245784
Tfec	0	0	0	0	0.005378	0.013006	0	0.006128	#DIV/0!	#DIV/0!	0.245846
Gm9109	0.006556	0	0.01586	0.007472	0	0	0	0	0	#NUM!	0.245882
Gm37552	0	0	0	0	0	0.028337	0.011708	0.0133483	#DIV/0!	#DIV/0!	0.245934
Gm24371	0	0	0	0	0	0.16757	0.069049	0.078873	#DIV/0!	#DIV/0!	0.246231
Slc26a1	0.023755	0.009774	0	0.0111763	0	0	0	0	0	#NUM!	0.246395
RP23-192C21.2	0.046316	0.019052	0	0.0217893	0	0	0	0	0	#NUM!	0.246423
Gm10532	0	0	0	0	0.023726	0	0.058088	0.0272713	#DIV/0!	#DIV/0!	0.247205
Mir103-1	0	0	0	0	0.014522	0.040804	0.156951	0.070759	#DIV/0!	#DIV/0!	0.247266
Gm11959	0	0	0	0	0.02517	0	0.062133	0.029101	#DIV/0!	#DIV/0!	0.248117
Gm4425	0	0	0	0	0	0.037861	0.015325	0.0177287	#DIV/0!	#DIV/0!	0.248207
Ndst4	0	0	0	0	0	0.005555	0.002241	0.00259867	#DIV/0!	#DIV/0!	0.248577
Hvcn1	0.016142	0.006509	0	0.00755033	0	0	0	0	0	#NUM!	0.248629
Mir1904	0	0	0	0	1.31577	0.135978	0.316869	0.58954	#DIV/0!	#DIV/0!	0.249294
Gm38335	0	0	0	0	0.010072	0.025176	0	0.0117493	#DIV/0!	#DIV/0!	0.249504
Gm14025	0.012052	0.030147	0	0.0140663	0	0	0	0	0	#NUM!	0.249584
Gm2464	0	0	0	0	0	0.071423	0.028529	0.0333173	#DIV/0!	#DIV/0!	0.249677
Ifi27l2b	0	0	0	0	0.01616	0.040613	0	0.0189243	#DIV/0!	#DIV/0!	0.250105
RP23-218K6.4	0.023559	0.009366	0	0.010975	0	0	0	0	0	#NUM!	0.250201
Gm28893	0	0	0	0	0	0.056215	0.022284	0.0261663	#DIV/0!	#DIV/0!	0.250522
Gm28039	0	0	0	0	0.111925	0.284481	0	0.132135	#DIV/0!	#DIV/0!	0.251357
Zbbx	0.022582	0	0.008859	0.0104803	0	0	0	0	0	#NUM!	0.251677
Usp-ps	0	0	0	0	0.015598	0.039907	0	0.0185017	#DIV/0!	#DIV/0!	0.252087
Gm22886	0	0	0	0	0	0.106585	0.041536	0.0493737	#DIV/0!	#DIV/0!	0.252417
Gm26157	0	0.221774	0.086309	0.102694	0	0	0	0	0	#NUM!	0.252567
Duxf3	0	0	0	0	0.004353	0	0.011223	0.005192	#DIV/0!	#DIV/0!	0.252941
Gm37385	0	0	0	0	0.035267	0.013601	0	0.0162893	#DIV/0!	#DIV/0!	0.253575
1700008A23Rik	0	0	0	0	0.013168	0.005078	0	0.006082	#DIV/0!	#DIV/0!	0.253583
Cd244	0	0	0	0	0.095336	0.023472	0.008537	0.0424483	#DIV/0!	#DIV/0!	0.253981
1700018B08Rik	0	0	0	0	0	0.023955	0.062357	0.0287707	#DIV/0!	#DIV/0!	0.254008
Gm7108	0	0	0	0	0.028277	0	0.010801	0.013026	#DIV/0!	#DIV/0!	0.254642
Gabrb1	0.008175	0	0.00312	0.003765	0	0	0	0	0	#NUM!	0.254736
RP23-63A19.1	0	0	0	0	0.012422	0.106341	0.022428	0.0470637	#DIV/0!	#DIV/0!	0.254793
Gm11261	0.085747	0	0.032619	0.0394553	0	0	0	0	0	#NUM!	0.255098
Mir669l	0	0	0	0	0	0.141439	0.053749	0.0650627	#DIV/0!	#DIV/0!	0.255213
Dnajb7	0	0	0	0	0.038565	0	0.014616	0.017727	#DIV/0!	#DIV/0!	0.255511
Gm10083	0	0	0	0	0.005998	0.015886	0	0.00729467	#DIV/0!	#DIV/0!	0.255932
Slc4a1	0.009474	0.003566	0	0.00434667	0	0	0	0	0	#NUM!	0.256275
Gm21430	0	0	0	0	0.017877	0.204816	0.049646	0.0907797	#DIV/0!	#DIV/0!	0.256586
Pla2g2e	0	0	0	0	0	0.048692	0.129831	0.0595077	#DIV/0!	#DIV/0!	0.256677
Scml1	0	0	0	0	0	0.015231	0.040701	0.018644	#DIV/0!	#DIV/0!	0.256921
Olfr266	0	0.055506	0.020763	0.025423	0	0	0	0	0	#NUM!	0.256965
RP23-71G16.7	0	0	0	0	0	0.019729	0.052772	0.024167	#DIV/0!	#DIV/0!	0.257029
Kcnk12	0	0	0	0	0	0.045948	0.017175	0.021041	#DIV/0!	#DIV/0!	0.257047
Zfp423	0	0	0	0	0	0.018128	0.006776	0.00830133	#DIV/0!	#DIV/0!	0.257049
Gm4918	0	0	0	0	0.005761	0	0.015489	0.00708333	#DIV/0!	#DIV/0!	0.257598
4930550C14Rik	0	0	0	0	0	0.072622	0.02688	0.0331673	#DIV/0!	#DIV/0!	0.258139
RP23-415O9.1	0	0	0	0	0	0.059429	0.16089	0.0734397	#DIV/0!	#DIV/0!	0.258367
Krt28	0	0	0	0	0.028014	0	0.010339	0.0127843	#DIV/0!	#DIV/0!	0.25846
4931429I11Rik	0	0	0	0	0.011724	0.088612	0.016332	0.0388893	#DIV/0!	#DIV/0!	0.258691
Pcdhb21	0	0	0	0	0.109568	0	0.040079	0.0498823	#DIV/0!	#DIV/0!	0.259449
Ccin	0	0	0	0	0.009375	0	0.025781	0.0117187	#DIV/0!	#DIV/0!	0.260103
Hsf4	0	0	0	0	0	0.020583	0.056699	0.0257607	#DIV/0!	#DIV/0!	0.260292
Gm28095	0	0	0	0	0.011894	0	0.032921	0.0149383	#DIV/0!	#DIV/0!	0.260823
Pde8b	0	0	0	0	0.006361	0	0.017607	0.00798933	#DIV/0!	#DIV/0!	0.260826
Gm7417	0	0	0	0	0.009618	0	0.026623	0.0120803	#DIV/0!	#DIV/0!	0.260829
Pla2g2f	0	0	0	0	0.007382	0	0.020434	0.009272	#DIV/0!	#DIV/0!	0.260831
Wscd1	0	0	0	0	0.01527	0	0.005513	0.00692767	#DIV/0!	#DIV/0!	0.260901
Gm20489	0	0	0	0	0	0.004055	0.011254	0.005103	#DIV/0!	#DIV/0!	0.261121
Serpina3l-ps	0	0	0	0	0.082589	0	0.029747	0.0374453	#DIV/0!	#DIV/0!	0.261163
Gm15751	0	0	0	0	0.008552	0.023746	0	0.010766	#DIV/0!	#DIV/0!	0.261174
Lce1h	0	0	0	0	0.10462	2.20301	0.624854	0.977495	#DIV/0!	#DIV/0!	0.26141
Guca2a	0	0	0	0	0	0.103383	0.037141	0.0468413	#DIV/0!	#DIV/0!	0.261448
Cmklr1	0	0	0	0	0.006252	0	0.01742	0.00789067	#DIV/0!	#DIV/0!	0.261558
Gm6500	0	0	0	0	0	0.019841	0.055295	0.0250453	#DIV/0!	#DIV/0!	0.261582
Ugt1a2	0.020478	0.219044	0.048317	0.0959463	0	0	0	0	0	#NUM!	0.2622
Mark1	0	0	0	0	0	0.004198	0.011777	0.005325	#DIV/0!	#DIV/0!	0.262314
Rimklb	0.019683	0	0.007009	0.00889733	0	0	0	0	0	#NUM!	0.262427
Ephx3	0	0	0	0	0	0.007408	0.020848	0.00941867	#DIV/0!	#DIV/0!	0.262663
Prl3d2	0	0	0	0	0	0.311032	0.110486	0.140506	#DIV/0!	#DIV/0!	0.262697
Ric3	0	0	0	0	0	0.003322	0.009382	0.00423467	#DIV/0!	#DIV/0!	0.263054
Gm15232	0	0	0	0	0	0.007645	0.021659	0.009768	#DIV/0!	#DIV/0!	0.263401
Pagr1b	0	0	0	0	0	0.749716	0.263958	0.337891	#DIV/0!	#DIV/0!	0.263681
Gucy2f	0	0	0	0	0	0.00216	0.006141	0.002767	#DIV/0!	#DIV/0!	0.263789
Gm12266	0	0	0	0	0	0.015138	0.005304	0.006814	#DIV/0!	#DIV/0!	0.264216
Folr1	0.032257	0	0.092145	0.0414673	0	0	0	0	0	#NUM!	0.264314
Gm24875	0	0	0	0	0	0.086041	0.030072	0.0387043	#DIV/0!	#DIV/0!	0.264491
Kng2	0	0.016323	0.047034	0.021119	0	0	0	0	0	#NUM!	0.265271
Scn3b	0.004965	0	0.01431	0.006425	0	0	0	0	0	#NUM!	0.265298
Gm16111	0	0.032356	0.011223	0.0145263	0	0	0	0	0	#NUM!	0.26533
Gm12953	0	0	0	0	0.06742	0.023363	0	0.030261	#DIV/0!	#DIV/0!	0.265435
1700010I14Rik	0	0	0	0	0.024359	0	0.008439	0.0109327	#DIV/0!	#DIV/0!	0.265463
Gm24378	0.213574	0.073813	0	0.0957957	0	0	0	0	0	#NUM!	0.265728
Ppp1r1a	0	0	0	0	0	0.299833	0.103213	0.134349	#DIV/0!	#DIV/0!	0.266167
Olfr1315-ps1	0	0.02957	0.010154	0.0132413	0	0	0	0	0	#NUM!	0.266439
Spem1	0	0	0	0	0.017481	0.051238	0	0.0229063	#DIV/0!	#DIV/0!	0.267151
Gm23900	0	0	0	0	0	0.230692	0.077731	0.102808	#DIV/0!	#DIV/0!	0.268521
A830009L08Rik	0.040009	0.013406	0	0.017805	0	0	0	0	0	#NUM!	0.269132
Gm26125	0	0	0	0	0.250108	0.083628	0	0.111245	#DIV/0!	#DIV/0!	0.269364
Sla	0	0	0	0	0	0.050758	0.016924	0.0225607	#DIV/0!	#DIV/0!	0.269673
Gm26480	0	0	0	0	0.030035	0.090386	0	0.0401403	#DIV/0!	#DIV/0!	0.270044
D030068K23Rik	0	0	0	0	0.014653	0.004867	0	0.00650667	#DIV/0!	#DIV/0!	0.270093
2410004I01Rik	0	0	0	0	0.022696	0.007538	0	0.010078	#DIV/0!	#DIV/0!	0.2701
Fndc3c1	0.009227	0	0.027793	0.01234	0	0	0	0	0	#NUM!	0.270145
Fam71e2	0	0	0	0	0.064179	0	0.021296	0.0284917	#DIV/0!	#DIV/0!	0.270201
Astl	0	0	0	0	0.021334	0	0.007063	0.00946567	#DIV/0!	#DIV/0!	0.27045
Gpr152	0	0	0	0	0.013874	0.004563	0	0.00614567	#DIV/0!	#DIV/0!	0.271172
Lmo2	0	0	0	0	0.031583	0.010387	0	0.01399	#DIV/0!	#DIV/0!	0.271175
P2ry10	0	0.022899	0.007531	0.0101433	0	0	0	0	0	#NUM!	0.271175
Adamts8	0	0	0	0	0.034591	0.198167	0.022758	0.085172	#DIV/0!	#DIV/0!	0.271303
Gm26178	0	0	0	0	0	0.131182	0.043075	0.0580857	#DIV/0!	#DIV/0!	0.271347
E230001N04Rik	0	0	0	0	0.026566	0.008709	0	0.0117583	#DIV/0!	#DIV/0!	0.271525
RP24-143L4.2	0	0.04854	0.148662	0.065734	0	0	0	0	0	#NUM!	0.271963
Gm22690	0	0	0	0	0.009731	0	0.029929	0.01322	#DIV/0!	#DIV/0!	0.272424
Snx20	0.023217	0.07145	0	0.0315557	0	0	0	0	0	#NUM!	0.272489
Rnf144a	0	0	0	0	0.044819	0	0.014503	0.019774	#DIV/0!	#DIV/0!	0.272943
Gm10142	0	0	0	0	0.037353	0.012084	0	0.016479	#DIV/0!	#DIV/0!	0.27297
Ctsm	0.037422	0.11573	0	0.0510507	0	0	0	0	0	#NUM!	0.273021
AC026385.1	0.300515	0	0.096238	0.132251	0	0	0	0	0	#NUM!	0.274073
Pet2	0.032207	0	0.010297	0.014168	0	0	0	0	0	#NUM!	0.274253
Mir467e	0	0	0	0	0	0.296863	0.094602	0.130488	#DIV/0!	#DIV/0!	0.274606
Mir3473e	0.054479	0.172742	0	0.0757403	0	0	0	0	0	#NUM!	0.275732
Gad1	0	0	0	0	0	0.015898	0.005004	0.00696733	#DIV/0!	#DIV/0!	0.275945
Wnt3	0	0	0	0	0.032306	0	0.102853	0.045053	#DIV/0!	#DIV/0!	0.276171
Gpr158	0	0	0	0	0.007464	0	0.002341	0.00326833	#DIV/0!	#DIV/0!	0.276329
Gm27599	0	0	0	0	0.157903	0	0.049193	0.069032	#DIV/0!	#DIV/0!	0.277054
Sdr16c5	0.034701	0	0.11189	0.0488637	0	0	0	0	0	#NUM!	0.27754
Olfr336-ps1	0	0	0	0	0.05795	0	0.017881	0.025277	#DIV/0!	#DIV/0!	0.278088
Fgf9	0	0	0	0	0.016785	0	0.005179	0.00732133	#DIV/0!	#DIV/0!	0.278091
Anks4b	0	0	0	0	0.02663	0	0.00819	0.0116067	#DIV/0!	#DIV/0!	0.278441
Gm8597	0	0	0	0	0.008205	0	0.002523	0.003576	#DIV/0!	#DIV/0!	0.278459
Gm26841	0	0	0	0	0	0.010015	0.032608	0.0142077	#DIV/0!	#DIV/0!	0.278585
Cyp4f18	0	0	0	0	0	0.064057	0.019633	0.0278967	#DIV/0!	#DIV/0!	0.278809
Gm23078	0.098977	0.030209	0	0.043062	0	0	0	0	0	#NUM!	0.279258
Gm21859	0	0	0	0	0.014484	0	0.047571	0.020685	#DIV/0!	#DIV/0!	0.279518
Gm24894	0	0	0	0	0.092229	0.30333	0	0.131853	#DIV/0!	#DIV/0!	0.279665
Gm36970	0	0	0	0	0.029175	0	0.008855	0.0126767	#DIV/0!	#DIV/0!	0.279856
Gm10139	0.035045	0	0.010599	0.0152147	0	0	0	0	0	#NUM!	0.280234
Pirt	0	0	0	0	0	0.004219	0.013952	0.006057	#DIV/0!	#DIV/0!	0.28025
Mir6371	0	0	0	0	0.303779	0.080615	0.007415	0.130603	#DIV/0!	#DIV/0!	0.280456
Mesp2	0.011694	0	0.038894	0.0168627	0	0	0	0	0	#NUM!	0.280863
AL928681.1	0	0	0	0	0.032636	0.109125	0	0.0472537	#DIV/0!	#DIV/0!	0.281429
Mup-ps26	0	0	0	0	0.012365	0	0.041559	0.0179747	#DIV/0!	#DIV/0!	0.281978
Ptprb	0	0.00158	0.005317	0.002299	0	0	0	0	0	#NUM!	0.28211
4933417A18Rik	0	0	0	0	0	0.003293	0.011096	0.00479633	#DIV/0!	#DIV/0!	0.282248
Gm5125	0	0.005025	0.017086	0.00737033	0	0	0	0	0	#NUM!	0.283207
B020004C17Rik	0	0	0	0	0.018851	0.005518	0	0.008123	#DIV/0!	#DIV/0!	0.283706
Gm25458	0	0	0	0	0.016781	0	0.057508	0.024763	#DIV/0!	#DIV/0!	0.284036
Gm15961	0	0	0	0	0	0.013192	0.04545	0.0195473	#DIV/0!	#DIV/0!	0.284598
Cd74	0.015741	0.006474	0.084083	0.0354327	0	0	0	0	0	#NUM!	0.284621
Kcnmb2	0	0.025783	0.007451	0.011078	0	0	0	0	0	#NUM!	0.285057
Ptprc	0	0	0	0	0.006341	0.022017	0	0.00945267	#DIV/0!	#DIV/0!	0.285416
Gm18186	0	0.023935	0.006883	0.0102727	0	0	0	0	0	#NUM!	0.285574
Olfr338	0	0	0	0	0.067606	0.019432	0	0.0290127	#DIV/0!	#DIV/0!	0.285626
Maob	0	0.007649	0.026621	0.0114233	0	0	0	0	0	#NUM!	0.285662
Gm12151	0	0	0	0	0	0.029646	0.008514	0.01272	#DIV/0!	#DIV/0!	0.285714
Hs6st2	0	0.004239	0.0148	0.00634633	0	0	0	0	0	#NUM!	0.285995
AY512915	0	0.020824	0.005959	0.00892767	0	0	0	0	0	#NUM!	0.28609
Gm37546	0	0.119507	0.034198	0.051235	0	0	0	0	0	#NUM!	0.286091
Mir2137	0.248852	0	0.071078	0.106643	0	0	0	0	0	#NUM!	0.286287
Hormad2	0.034267	0.00965	0	0.014639	0	0	0	0	0	#NUM!	0.287764
Gm14133	0.035191	0.125168	0	0.053453	0	0	0	0	0	#NUM!	0.287935
Rpl10-ps4	0.039578	0.011073	0	0.0168837	0	0	0	0	0	#NUM!	0.288444
Gm30292	0	0	0	0	0.006066	0	0.021948	0.009338	#DIV/0!	#DIV/0!	0.28971
Gm28266	0	0	0	0	0.041453	0.151076	0	0.0641763	#DIV/0!	#DIV/0!	0.290458
Lrmp	0.050398	0	0.013814	0.021404	0	0	0	0	0	#NUM!	0.290566
Gm14832	0	0	0	0	0.028257	0	0.103263	0.04384	#DIV/0!	#DIV/0!	0.290738
Gm37265	0	0.05915	0.21757	0.09224	0	0	0	0	0	#NUM!	0.291407
Pabpc5	0	0	0	0	0	0.025374	0.006898	0.0107573	#DIV/0!	#DIV/0!	0.291412
Lypd1	0	0	0	0	0.002788	0	0.010339	0.00437567	#DIV/0!	#DIV/0!	0.292243
Myrfl	0	0	0	0	0.008651	0	0.032192	0.0136143	#DIV/0!	#DIV/0!	0.292596
Gm37247	0	0	0	0	0	0.012258	0.046	0.0194193	#DIV/0!	#DIV/0!	0.293454
Gm12244	0	0	0	0	0.018802	0	0.070707	0.0298363	#DIV/0!	#DIV/0!	0.29367
Tchhl1	0	0	0	0	0.095711	0.006964	0.016254	0.039643	#DIV/0!	#DIV/0!	0.294533
Aoc1	0	0	0	0	0.021868	0	0.005756	0.009208	#DIV/0!	#DIV/0!	0.294705
Sv2b	0	0	0	0	0	0.003178	0.012075	0.00508433	#DIV/0!	#DIV/0!	0.294716
Mir1929	0	0	0	0	0.305024	0.056599	0.0177	0.126441	#DIV/0!	#DIV/0!	0.295213
RP23-131F7.4	0	0	0	0	0	0.008268	0.031649	0.0133057	#DIV/0!	#DIV/0!	0.295467
Gm38100	0	0	0	0	0.051569	0.013466	0	0.0216783	#DIV/0!	#DIV/0!	0.295511
RP24-323L24.1	0	0	0	0	0	0.004005	0.001044	0.001683	#DIV/0!	#DIV/0!	0.295686
Gm23850	0	0.082673	0.02145	0.0347077	0	0	0	0	0	#NUM!	0.296157
Ankrd34a	0	0	0	0	0.01409	0.054545	0	0.0228783	#DIV/0!	#DIV/0!	0.296599
Slc27a6	0.029867	0.007646	0	0.0125043	0	0	0	0	0	#NUM!	0.297502
Grik2	0	0	0	0	0.007545	0.05355	0.004915	0.0220033	#DIV/0!	#DIV/0!	0.298165
Tdpoz1	0	0	0	0	0.000638	0.002562	0	0.00106667	#DIV/0!	#DIV/0!	0.300246
Gm29591	0.107644	0.026613	0	0.0447523	0	0	0	0	0	#NUM!	0.300958
Gm21936	0.01223	0	0.049479	0.0205697	0	0	0	0	0	#NUM!	0.30098
Astn2	0	0	0	0	0.007051	0.028753	0	0.0119347	#DIV/0!	#DIV/0!	0.301756
4930447F04Rik	0.027347	0.111816	0	0.0463877	0	0	0	0	0	#NUM!	0.302018
Adcy2	0	0	0	0	0.064187	0	0.015676	0.026621	#DIV/0!	#DIV/0!	0.302157
Cep112	0	0	0	0	0	0.005085	0.02104	0.00870833	#DIV/0!	#DIV/0!	0.303176
Gm24695	0	0	0	0	0	0.043124	0.17849	0.0738713	#DIV/0!	#DIV/0!	0.303208
Adra2b	0	0	0	0	0.018358	0.004413	0	0.00759033	#DIV/0!	#DIV/0!	0.303698
Hoxb7	0	0	0	0	0	0.096766	0.023182	0.0399827	#DIV/0!	#DIV/0!	0.304029
Cda	0	0	0	0	0	0.209085	0.050068	0.0863843	#DIV/0!	#DIV/0!	0.304071
Cyp2d26	0	0	0	0	0.016485	0.06938	0	0.0286217	#DIV/0!	#DIV/0!	0.304823
Mtus2	0	0	0	0	0	0.009374	0.002226	0.00386667	#DIV/0!	#DIV/0!	0.304879
Gm4793	0	0	0	0	0.027143	0	0.006418	0.011187	#DIV/0!	#DIV/0!	0.305291
Slc2a10	0	0	0	0	0	0.020051	0.004738	0.008263	#DIV/0!	#DIV/0!	0.305353
Col3a1	0	0	0	0	0	0.012866	0.003018	0.00529467	#DIV/0!	#DIV/0!	0.306056
Ly6g6c	0	0	0	0	0	0.073684	0.017282	0.030322	#DIV/0!	#DIV/0!	0.306068
Ranbp2-ps1	0	0	0	0	0.043828	0	0.010211	0.018013	#DIV/0!	#DIV/0!	0.306706
Ppef1	0	0.075403	0.017519	0.030974	0	0	0	0	0	#NUM!	0.306969
Spata32	0	0	0	0	0	0.064376	0.014951	0.0264423	#DIV/0!	#DIV/0!	0.307007
Dsc1	0.005879	0	0.025475	0.0104513	0	0	0	0	0	#NUM!	0.30761
Galntl6	0.012168	0	0.053369	0.0218457	0	0	0	0	0	#NUM!	0.308754
Orm2	0	0.133408	0.585972	0.239793	0	0	0	0	0	#NUM!	0.30889
Igf2	0.081082	0	0.018424	0.0331687	0	0	0	0	0	#NUM!	0.309073
Tmem52b	0	0	0	0	0.024698	0	0.005611	0.010103	#DIV/0!	#DIV/0!	0.30909
D330020A13Rik	0.044847	0	0.010173	0.01834	0	0	0	0	0	#NUM!	0.309234
Gm14175	0	0	0	0	0	0.00728	0.032102	0.0131273	#DIV/0!	#DIV/0!	0.309259
Nxpe2	0.00666	0.029434	0	0.0120313	0	0	0	0	0	#NUM!	0.309469
Rasgrp4	0	0	0	0	0	0.008542	0.037829	0.015457	#DIV/0!	#DIV/0!	0.309662
Vmn1r-ps28	0	0	0	0	0.00947	0	0.002097	0.00385567	#DIV/0!	#DIV/0!	0.311482
Rftn1	0	0	0	0	0.02006	0.004442	0	0.00816733	#DIV/0!	#DIV/0!	0.311482
Mylk2	0	0	0	0	0	0.009037	0.040887	0.0166413	#DIV/0!	#DIV/0!	0.311654
Gm33280	0	0	0	0	0.004193	0	0.01904	0.00774433	#DIV/0!	#DIV/0!	0.311991
Jph3	0	0	0	0	0.002502	0	0.011451	0.004651	#DIV/0!	#DIV/0!	0.312715
Acan	0	0	0	0	0.0049	0.007252	0.059867	0.0240063	#DIV/0!	#DIV/0!	0.312763
Cyp2b19	0.008326	0	0.038303	0.015543	0	0	0	0	0	#NUM!	0.313189
Wdr17	0	0	0	0	0.005745	0.02643	0	0.010725	#DIV/0!	#DIV/0!	0.313191
AU015336	0	0.010971	0.050734	0.0205683	0	0	0	0	0	#NUM!	0.313664
BC028528	0	0	0	0	0	0.010844	0.050257	0.020367	#DIV/0!	#DIV/0!	0.313865
Crb2	0	0	0	0	0	0.002781	0.012942	0.005241	#DIV/0!	#DIV/0!	0.314241
Tesc	0	0	0	0	0	0.785534	0.168758	0.318097	#DIV/0!	#DIV/0!	0.314262
Ccdc24	0	0	0	0	0.074112	0	0.015602	0.0299047	#DIV/0!	#DIV/0!	0.316097
Gm25255	0	0	0	0	0.016219	0	0.003367	0.00652867	#DIV/0!	#DIV/0!	0.317349
Krtap9-1	0	0	0	0	0	0.019383	0.004021	0.00780133	#DIV/0!	#DIV/0!	0.317412
Gm38070	0.006919	0.001423	0	0.00278067	0	0	0	0	0	#NUM!	0.318179
Rapgef4	0	0	0	0	0.00431	0.04354	0.004016	0.0172887	#DIV/0!	#DIV/0!	0.318455
Gm22105	0.095668	0	0.472421	0.189363	0	0	0	0	0	#NUM!	0.319545
Gm13620	0.057393	0	0.285799	0.114397	0	0	0	0	0	#NUM!	0.320279
Hoxc6	0	0	0	0	0	0.054612	0.010516	0.0217093	#DIV/0!	#DIV/0!	0.323897
Mir6973b	0	0	0	0	0.040142	0.007676	0	0.0159393	#DIV/0!	#DIV/0!	0.324487
Il2rg	0	0	0	0	0.07839	0.004833	0.009265	0.0308293	#DIV/0!	#DIV/0!	0.324789
Gm9025	0	0	0	0	0.056072	0	0.01066	0.022244	#DIV/0!	#DIV/0!	0.324978
Zfp541	0	0	0	0	0	0.019388	0.003681	0.00768967	#DIV/0!	#DIV/0!	0.325091
Gm26885	0	0	0	0	0	0.052595	0.009752	0.0207823	#DIV/0!	#DIV/0!	0.327069
Mir181b-1	0	0	0	0	0	0.008773	0.047325	0.0186993	#DIV/0!	#DIV/0!	0.327086
Gm22450	0	0	0	0	0	0.109865	0.020307	0.0433907	#DIV/0!	#DIV/0!	0.327329
Cyp2f2	0.029736	0.302896	0.022626	0.118419	0	0	0	0	0	#NUM!	0.327937
Rap1a-ps2	0	0	0	0	0.005426	0.007219	0.0745	0.0290483	#DIV/0!	#DIV/0!	0.329563
Agrp	0.047282	0	0.263885	0.103722	0	0	0	0	0	#NUM!	0.329874
Pdgfrl	0	0	0	0	0	0.151382	0.027116	0.0594993	#DIV/0!	#DIV/0!	0.329898
Slc44a5	0	0	0	0	0.003473	0.040803	0.003236	0.0158373	#DIV/0!	#DIV/0!	0.332223
Mir544	0	0	0	0	0	0.110222	0.018993	0.0430717	#DIV/0!	#DIV/0!	0.332993
RP23-131F7.2	0	0	0	0	0	0.118492	0.020193	0.0462283	#DIV/0!	#DIV/0!	0.333863
Gm24002	0	0	0	0	0.022301	0	0.131369	0.0512233	#DIV/0!	#DIV/0!	0.334165
C1qtnf4	0	0	0	0	0.014107	0.083103	0	0.0324033	#DIV/0!	#DIV/0!	0.334168
Neb	0.004964	0.00082	0	0.001928	0	0	0	0	0	#NUM!	0.336272
Gm19029	0	0.003156	0.019282	0.00747933	0	0	0	0	0	#NUM!	0.336974
Ppp1r42	0	0.092557	0.015113	0.03589	0	0	0	0	0	#NUM!	0.337156
1600014C23Rik	0	0	0	0	0.162843	0.026316	0	0.063053	#DIV/0!	#DIV/0!	0.337937
Gm15236	0	0	0	0	0.071082	0	0.011075	0.0273857	#DIV/0!	#DIV/0!	0.34065
RP24-209L5.1	0	0	0	0	0.121753	0	0.018908	0.046887	#DIV/0!	#DIV/0!	0.340889
Pld5	0	0.008706	0.056801	0.0218357	0	0	0	0	0	#NUM!	0.341844
Fam221b	0	0	0	0	0.02934	0	0.004249	0.0111963	#DIV/0!	#DIV/0!	0.345862
Ak5	0	0	0	0	0	0.034479	0.004954	0.0131443	#DIV/0!	#DIV/0!	0.346407
Gm12900	0	0	0	0	0.00467	0	0.033036	0.0125687	#DIV/0!	#DIV/0!	0.347522
Mir1948	0	0	0	0	0	0.020642	0.151051	0.057231	#DIV/0!	#DIV/0!	0.349795
RP23-477L20.1	0	0	0	0	0.019208	0.140925	0	0.0533777	#DIV/0!	#DIV/0!	0.349967
Gm24338	0	0	0	0	0	0.077366	0.010369	0.029245	#DIV/0!	#DIV/0!	0.351073
Fam212a	0	0	0	0	0	0.242548	0.032118	0.0915553	#DIV/0!	#DIV/0!	0.351855
Hif3a	0.007003	0	0.056611	0.0212047	0	0	0	0	0	#NUM!	0.356137
Mir297a-3	0	0.120541	0.014634	0.0450583	0	0	0	0	0	#NUM!	0.357277
Gm22231	0	0	0	0	0.029328	0.245157	0	0.091495	#DIV/0!	#DIV/0!	0.358158
Ltf	0.020552	0.188986	0	0.069846	0	0	0	0	0	#NUM!	0.363616
Serpinf1	0	0	0	0	0.019574	0.032427	0.499206	0.183736	#DIV/0!	#DIV/0!	0.364336
Gm22245	0	0	0	0	0	0.008517	0.079906	0.0294743	#DIV/0!	#DIV/0!	0.36471
Cfi	0	0	0	0	0.157108	0	0.016073	0.057727	#DIV/0!	#DIV/0!	0.366888
Arhgef38	0.003461	0.034319	0	0.0125933	0	0	0	0	0	#NUM!	0.367633
Trav14n-3	0	0	0	0	0	0.041424	0.004031	0.0151517	#DIV/0!	#DIV/0!	0.369446
Mir7676-1	0	0	0	0	0	0.002264	0.023364	0.00854267	#DIV/0!	#DIV/0!	0.369656
mmu-mir-7021	0	0	0	0	0	0.002785	0.028741	0.0105087	#DIV/0!	#DIV/0!	0.369657
Gm28343	0	0	0	0	0.08124	0.007833	0	0.029691	#DIV/0!	#DIV/0!	0.369905
Alpl	0	0.088987	0.00854	0.032509	0	0	0	0	0	#NUM!	0.370136
Gm14395	0	0	0	0	0	0.093493	0.008771	0.034088	#DIV/0!	#DIV/0!	0.371247
Gm26880	0	0	0	0	0.001105	0	0.0001	0.000401667	#DIV/0!	#DIV/0!	0.372963
Gm1305	0	0.070904	0.006306	0.0257367	0	0	0	0	0	#NUM!	0.373774
RP24-102B13.5	0	0	0	0	0.001051	0.01228	0	0.00444367	#DIV/0!	#DIV/0!	0.375519
Gm12422	0.074228	0.006292	0	0.02684	0	0	0	0	0	#NUM!	0.375948
Mir8102	0	0.012062	0.151871	0.0546443	0	0	0	0	0	#NUM!	0.378751
SCARNA4	0	0	0	0	0.158743	0.00273	0.007756	0.0564097	#DIV/0!	#DIV/0!	0.385336
Pcdhb13	0	0	0	0	0.004905	0	0.000323	0.00174267	#DIV/0!	#DIV/0!	0.38596
Gm11983	0	0	0	0	0	0.002681	0.046069	0.01625	#DIV/0!	#DIV/0!	0.390083
Gm6083	0	0.006523	0.120055	0.0421927	0	0	0	0	0	#NUM!	0.392177
5830415G21Rik	0	0	0	0	0	0.000659	0.012358	0.004339	#DIV/0!	#DIV/0!	0.392725
Mir30a	0.01563	0	0.300328	0.105319	0	0	0	0	0	#NUM!	0.393424
Creb3l1	0	0	0	0	0.006922	0	0.151321	0.0527477	#DIV/0!	#DIV/0!	0.39687
Raet1e	0	0	0	0	0.001017	0.022446	0	0.007821	#DIV/0!	#DIV/0!	0.397109
Gm24546	0	0	0	0	0.026237	0	0.584194	0.203477	#DIV/0!	#DIV/0!	0.397328
mmu-mir-6964	0	0	0	0	0.009072	0.330095	0.00558	0.114916	#DIV/0!	#DIV/0!	0.397336
0610043K17Rik	0.087109	0	0	0.0290363	0	0	0	0	0	#NUM!	0.42265
1010001N08Rik	0	0	0	0	0	0.018197	0	0.00606567	#DIV/0!	#DIV/0!	0.42265
1110036E04Rik	0	0	0.027443	0.00914767	0	0	0	0	0	#NUM!	0.42265
1190003K10Rik	0.020232	0	0	0.006744	0	0	0	0	0	#NUM!	0.42265
1300017J02Rik	0	0.239919	0	0.079973	0	0	0	0	0	#NUM!	0.42265
1500012K07Rik	0.009481	0	0	0.00316033	0	0	0	0	0	#NUM!	0.42265
1500017E21Rik	0	0	0	0	0.019905	0	0	0.006635	#DIV/0!	#DIV/0!	0.42265
1600002D24Rik	0.036632	0	0	0.0122107	0	0	0	0	0	#NUM!	0.42265
1600012P17Rik	0	0	0	0	0.013912	0	0	0.00463733	#DIV/0!	#DIV/0!	0.42265
1600014K23Rik	0.025783	0	0	0.00859433	0	0	0	0	0	#NUM!	0.42265
1600029O15Rik	0.011448	0	0	0.003816	0	0	0	0	0	#NUM!	0.42265
1700001L19Rik	0	0.010254	0	0.003418	0	0	0	0	0	#NUM!	0.42265
1700006A11Rik	0	0	0.009867	0.003289	0	0	0	0	0	#NUM!	0.42265
1700006J14Rik	0	0.013038	0	0.004346	0	0	0	0	0	#NUM!	0.42265
1700006P03Rik	0	0.06741	0	0.02247	0	0	0	0	0	#NUM!	0.42265
1700009N14Rik	0	0	0	0	0	0.013947	0	0.004649	#DIV/0!	#DIV/0!	0.42265
1700010B08Rik	0	0	0	0	0.020242	0	0	0.00674733	#DIV/0!	#DIV/0!	0.42265
1700015F17Rik	0	0	0	0	0.033983	0	0	0.0113277	#DIV/0!	#DIV/0!	0.42265
1700017D01Rik	0.008973	0	0	0.002991	0	0	0	0	0	#NUM!	0.42265
1700019A02Rik	0	0	0	0	0.024484	0	0	0.00816133	#DIV/0!	#DIV/0!	0.42265
1700020N01Rik	0	0	0	0	0	0	0.015655	0.00521833	#DIV/0!	#DIV/0!	0.42265
1700025N23Rik	0	0	0	0	0.078383	0	0	0.0261277	#DIV/0!	#DIV/0!	0.42265
1700028K03Rik	0	0	0.004103	0.00136767	0	0	0	0	0	#NUM!	0.42265
1700030C12Rik	0	0	0	0	0	0	0.039046	0.0130153	#DIV/0!	#DIV/0!	0.42265
1700034I23Rik	0	0	0	0	0	0	0.003505	0.00116833	#DIV/0!	#DIV/0!	0.42265
1700034O15Rik	0.060504	0	0	0.020168	0	0	0	0	0	#NUM!	0.42265
1700040D17Rik	0	0.016756	0	0.00558533	0	0	0	0	0	#NUM!	0.42265
1700049E17Rik1	0	0	0	0	0	0	0.03181	0.0106033	#DIV/0!	#DIV/0!	0.42265
1700054A03Rik	0	0.023883	0	0.007961	0	0	0	0	0	#NUM!	0.42265
1700061I17Rik	0	0	0	0	0	0	0.008558	0.00285267	#DIV/0!	#DIV/0!	0.42265
1700064H15Rik	0	0	0	0	0.081256	0	0	0.0270853	#DIV/0!	#DIV/0!	0.42265
1700067G17Rik	0.068395	0	0	0.0227983	0	0	0	0	0	#NUM!	0.42265
1700069L16Rik	0	0	0	0	0.025776	0	0	0.008592	#DIV/0!	#DIV/0!	0.42265
1700072G22Rik	0	0.034674	0	0.011558	0	0	0	0	0	#NUM!	0.42265
1700073E17Rik	0.015276	0	0	0.005092	0	0	0	0	0	#NUM!	0.42265
1700074A21Rik	0	0	0	0	0	0	0.024263	0.00808767	#DIV/0!	#DIV/0!	0.42265
1700084C06Rik	0	0	0	0	0	0	0.055308	0.018436	#DIV/0!	#DIV/0!	0.42265
1700092C17Rik	0	0	0	0	0.032378	0	0	0.0107927	#DIV/0!	#DIV/0!	0.42265
1700093K21Rik	0	0	0	0	0.02814	0	0	0.00938	#DIV/0!	#DIV/0!	0.42265
1700109G14Rik	0	0	0	0	0	0	0.019811	0.00660367	#DIV/0!	#DIV/0!	0.42265
1700112D23Rik	0.01748	0	0	0.00582667	0	0	0	0	0	#NUM!	0.42265
1700123I01Rik	0	0	0	0	0	0.034035	0	0.011345	#DIV/0!	#DIV/0!	0.42265
1700125G22Rik	0.02552	0	0	0.00850667	0	0	0	0	0	#NUM!	0.42265
1810010K12Rik	0	0	0	0	0	0	0.012681	0.004227	#DIV/0!	#DIV/0!	0.42265
1810012K16Rik	0.033792	0	0	0.011264	0	0	0	0	0	#NUM!	0.42265
2010001E11Rik	0	0.023303	0	0.00776767	0	0	0	0	0	#NUM!	0.42265
2010003K11Rik	0	0	0.018486	0.006162	0	0	0	0	0	#NUM!	0.42265
2010016I18Rik	0	0	0.014716	0.00490533	0	0	0	0	0	#NUM!	0.42265
2300005B03Rik	0	0	0	0	0	0.064066	0	0.0213553	#DIV/0!	#DIV/0!	0.42265
2310003L06Rik	0	0	0.004257	0.001419	0	0	0	0	0	#NUM!	0.42265
2310008N11Rik	0.117227	0	0	0.0390757	0	0	0	0	0	#NUM!	0.42265
2310016D23Rik	0	0	0	0	0	0.17966	0	0.0598867	#DIV/0!	#DIV/0!	0.42265
2310030A07Rik	0	0	0	0	0	0	0.040747	0.0135823	#DIV/0!	#DIV/0!	0.42265
2310043L19Rik	0	0	0.186655	0.0622183	0	0	0	0	0	#NUM!	0.42265
2310057N15Rik	0	0	0.021157	0.00705233	0	0	0	0	0	#NUM!	0.42265
2410017I17Rik	0	0	0.021188	0.00706267	0	0	0	0	0	#NUM!	0.42265
2600006K01Rik	0	0	0	0	0.012816	0	0	0.004272	#DIV/0!	#DIV/0!	0.42265
2610028E06Rik	0	0	0	0	0	0.009783	0	0.003261	#DIV/0!	#DIV/0!	0.42265
2610034O05Rik	0	0	0	0	0	0	0.019445	0.00648167	#DIV/0!	#DIV/0!	0.42265
2610318N02Rik	0	0	0	0	0	0	0.03576	0.01192	#DIV/0!	#DIV/0!	0.42265
2700069I18Rik	0	0	0	0	0	0	0.016461	0.005487	#DIV/0!	#DIV/0!	0.42265
2810407A14Rik	0	0	0	0	0.0356	0	0	0.0118667	#DIV/0!	#DIV/0!	0.42265
2810468N07Rik	0	0	0	0	0.013225	0	0	0.00440833	#DIV/0!	#DIV/0!	0.42265
2900052N01Rik	0	0	0.009787	0.00326233	0	0	0	0	0	#NUM!	0.42265
2900069G24Rik	0	0	0	0	0	0.027302	0	0.00910067	#DIV/0!	#DIV/0!	0.42265
3100002H09Rik	0	0	0.000489	0.000163	0	0	0	0	0	#NUM!	0.42265
3110082J24Rik	0	0.024288	0	0.008096	0	0	0	0	0	#NUM!	0.42265
3110099E03Rik	0	0.014232	0	0.004744	0	0	0	0	0	#NUM!	0.42265
3425401B19Rik	0	0.003392	0	0.00113067	0	0	0	0	0	#NUM!	0.42265
3830403N18Rik	0	0	0	0	0	0.046353	0	0.015451	#DIV/0!	#DIV/0!	0.42265
4732463B04Rik	0	0	0	0	0.006146	0	0	0.00204867	#DIV/0!	#DIV/0!	0.42265
4921517D22Rik	0	0	0.006719	0.00223967	0	0	0	0	0	#NUM!	0.42265
4930403P22Rik	0	0	0	0	0	0	0.021009	0.007003	#DIV/0!	#DIV/0!	0.42265
4930404H24Rik	0	0.028703	0	0.00956767	0	0	0	0	0	#NUM!	0.42265
4930407I10Rik	0.019188	0	0	0.006396	0	0	0	0	0	#NUM!	0.42265
4930412B13Rik	0	0.018541	0	0.00618033	0	0	0	0	0	#NUM!	0.42265
4930415O20Rik	0	0	0	0	0	0.031619	0	0.0105397	#DIV/0!	#DIV/0!	0.42265
4930417H01Rik	0	0	0	0	0.021849	0	0	0.007283	#DIV/0!	#DIV/0!	0.42265
4930422M22Rik	0	0	0	0	0	0	0.017537	0.00584567	#DIV/0!	#DIV/0!	0.42265
4930442H23Rik	0	0	0	0	0.014473	0	0	0.00482433	#DIV/0!	#DIV/0!	0.42265
4930443O20Rik	0.015227	0	0	0.00507567	0	0	0	0	0	#NUM!	0.42265
4930445N18Rik	0	0	0.020791	0.00693033	0	0	0	0	0	#NUM!	0.42265
4930453H23Rik	0	0	0	0	0	0.007961	0	0.00265367	#DIV/0!	#DIV/0!	0.42265
4930455D15Rik	0	0.051577	0	0.0171923	0	0	0	0	0	#NUM!	0.42265
4930463O16Rik	0	0	0	0	0.008001	0	0	0.002667	#DIV/0!	#DIV/0!	0.42265
4930467K11Rik	0.093805	0	0	0.0312683	0	0	0	0	0	#NUM!	0.42265
4930469G21Rik	0	0	0.035777	0.0119257	0	0	0	0	0	#NUM!	0.42265
4930469K13Rik	0	0	0	0	0.047945	0	0	0.0159817	#DIV/0!	#DIV/0!	0.42265
4930486F22Rik	0	0	0.021735	0.007245	0	0	0	0	0	#NUM!	0.42265
4930505M18Rik	0	0	0	0	0.015414	0	0	0.005138	#DIV/0!	#DIV/0!	0.42265
4930511A02Rik	0	0	0	0	0.01844	0	0	0.00614667	#DIV/0!	#DIV/0!	0.42265
4930518J20Rik	0.030634	0	0	0.0102113	0	0	0	0	0	#NUM!	0.42265
4930524O08Rik	0	0	0	0	0	0	0.011571	0.003857	#DIV/0!	#DIV/0!	0.42265
4930533D04Rik	0	0	0	0	0	0	0.020889	0.006963	#DIV/0!	#DIV/0!	0.42265
4930535I16Rik	0	0.036612	0	0.012204	0	0	0	0	0	#NUM!	0.42265
4930544D05Rik	0	0	0	0	0	0.07661	0	0.0255367	#DIV/0!	#DIV/0!	0.42265
4930552P12Rik	0	0	0	0	0.007148	0	0	0.00238267	#DIV/0!	#DIV/0!	0.42265
4930555G01Rik	0	0	0	0	0	0.011495	0	0.00383167	#DIV/0!	#DIV/0!	0.42265
4930579F01Rik	0	0	0	0	0	0.01013	0	0.00337667	#DIV/0!	#DIV/0!	0.42265
4930586N03Rik	0	0	0	0	0	0	0.019058	0.00635267	#DIV/0!	#DIV/0!	0.42265
4930593A02Rik	0.015754	0	0	0.00525133	0	0	0	0	0	#NUM!	0.42265
4930596D02Rik	0	0.032119	0	0.0107063	0	0	0	0	0	#NUM!	0.42265
4931403G20Rik	0	0	0	0	0	0	0.009882	0.003294	#DIV/0!	#DIV/0!	0.42265
4932430I15Rik	0	0	0	0	0	0	0.005029	0.00167633	#DIV/0!	#DIV/0!	0.42265
4932431P20Rik	0	0.007741	0	0.00258033	0	0	0	0	0	#NUM!	0.42265
4932442E05Rik	0	0	0	0	0	0	0.006058	0.00201933	#DIV/0!	#DIV/0!	0.42265
4932443L11Rik	0	0	0	0	0	0.012661	0	0.00422033	#DIV/0!	#DIV/0!	0.42265
4933402E13Rik	0.045742	0	0	0.0152473	0	0	0	0	0	#NUM!	0.42265
4933402J07Rik	0	0	0.024106	0.00803533	0	0	0	0	0	#NUM!	0.42265
4933413G19Rik	0	0	0	0	0	0	0.014651	0.00488367	#DIV/0!	#DIV/0!	0.42265
4933413L06Rik	0	0.020165	0	0.00672167	0	0	0	0	0	#NUM!	0.42265
4933423P22Rik	0	0.027434	0	0.00914467	0	0	0	0	0	#NUM!	0.42265
4933425L06Rik	0.010393	0	0	0.00346433	0	0	0	0	0	#NUM!	0.42265
4933431K23Rik	0	0	0	0	0	0.010178	0	0.00339267	#DIV/0!	#DIV/0!	0.42265
4933433C11Rik	0	0.009359	0	0.00311967	0	0	0	0	0	#NUM!	0.42265
4933436F18Rik	0	0	0	0	0	0	0.020935	0.00697833	#DIV/0!	#DIV/0!	0.42265
4933440M02Rik	0	0	0	0	0	0.004708	0	0.00156933	#DIV/0!	#DIV/0!	0.42265
5330413P13Rik	0	0	0	0	0	0	0.004625	0.00154167	#DIV/0!	#DIV/0!	0.42265
5330439A09Rik	0	0	0	0	0	0.036829	0	0.0122763	#DIV/0!	#DIV/0!	0.42265
5830411N06Rik	0	0.00563	0	0.00187667	0	0	0	0	0	#NUM!	0.42265
5830473C10Rik	0.004904	0	0	0.00163467	0	0	0	0	0	#NUM!	0.42265
6030468B19Rik	0	0	0	0	0	0.049966	0	0.0166553	#DIV/0!	#DIV/0!	0.42265
6330409D20Rik	0	0	0	0	0	0.015366	0	0.005122	#DIV/0!	#DIV/0!	0.42265
7420461P10Rik	0	0	0	0	0	0	0.082662	0.027554	#DIV/0!	#DIV/0!	0.42265
9230113P08Rik	0	0	0	0	0	0	0.008367	0.002789	#DIV/0!	#DIV/0!	0.42265
9330175M20Rik	0	0	0	0	0	0.006944	0	0.00231467	#DIV/0!	#DIV/0!	0.42265
9430092D12Rik	0	0	0.016737	0.005579	0	0	0	0	0	#NUM!	0.42265
9430097D07Rik	0	0	0	0	0	0	0.011186	0.00372867	#DIV/0!	#DIV/0!	0.42265
9530046B11Rik	0	0	0	0	0	0.051025	0	0.0170083	#DIV/0!	#DIV/0!	0.42265
9530051G07Rik	0	0.004305	0	0.001435	0	0	0	0	0	#NUM!	0.42265
9930022D16Rik	0	0	0	0	0	0	0.004656	0.001552	#DIV/0!	#DIV/0!	0.42265
A1bg	0.036525	0	0	0.012175	0	0	0	0	0	#NUM!	0.42265
A230020J21Rik	0	0	0	0	0	0	0.019965	0.006655	#DIV/0!	#DIV/0!	0.42265
A230059L01Rik	0	0	0.003268	0.00108933	0	0	0	0	0	#NUM!	0.42265
A330032B11Rik	0	0	0	0	0	0	0.008749	0.00291633	#DIV/0!	#DIV/0!	0.42265
A330033J07Rik	0	0	0	0	0.025469	0	0	0.00848967	#DIV/0!	#DIV/0!	0.42265
A330048O09Rik	0	0.027568	0	0.00918933	0	0	0	0	0	#NUM!	0.42265
A330093E20Rik	0	0	0.00449	0.00149667	0	0	0	0	0	#NUM!	0.42265
A4gnt	0	0	0.007734	0.002578	0	0	0	0	0	#NUM!	0.42265
A530020G20Rik	0	0	0	0	0	0.004698	0	0.001566	#DIV/0!	#DIV/0!	0.42265
A630075F10Rik	0	0	0	0	0.009513	0	0	0.003171	#DIV/0!	#DIV/0!	0.42265
A630081D01Rik	0	0	0	0	0.001363	0	0	0.000454333	#DIV/0!	#DIV/0!	0.42265
A730056A06Rik	0	0	0	0	0	0.00672	0	0.00224	#DIV/0!	#DIV/0!	0.42265
A830018L16Rik	0	0	0	0	0	0	0.005982	0.001994	#DIV/0!	#DIV/0!	0.42265
A830019P07Rik	0	0.010588	0	0.00352933	0	0	0	0	0	#NUM!	0.42265
A830029E22Rik	0	0	0	0	0	0	0.01325	0.00441667	#DIV/0!	#DIV/0!	0.42265
A930005N03Rik	0	0	0	0	0	0	0.006732	0.002244	#DIV/0!	#DIV/0!	0.42265
A930006L05Rik	0	0	0	0	0	0	0.023866	0.00795533	#DIV/0!	#DIV/0!	0.42265
A930016O22Rik	0.0181	0	0	0.00603333	0	0	0	0	0	#NUM!	0.42265
Abcc12	0.022029	0	0	0.007343	0	0	0	0	0	#NUM!	0.42265
Abcg5	0.014255	0	0	0.00475167	0	0	0	0	0	#NUM!	0.42265
Abi3	0	0	0	0	0	0.008935	0	0.00297833	#DIV/0!	#DIV/0!	0.42265
Abi3bp	0	0	0.00455	0.00151667	0	0	0	0	0	#NUM!	0.42265
AC104196.1	0	0.096285	0	0.032095	0	0	0	0	0	#NUM!	0.42265
AC124193.1	0.332924	0	0	0.110975	0	0	0	0	0	#NUM!	0.42265
AC127262.1	0	0	0	0	0	0	0.017744	0.00591467	#DIV/0!	#DIV/0!	0.42265
AC145392.1	0	0	0	0	0	0	0.112481	0.0374937	#DIV/0!	#DIV/0!	0.42265
AC159477.1	0	0	0	0	0	0.037545	0	0.012515	#DIV/0!	#DIV/0!	0.42265
AC166159.1	0	0.003968	0	0.00132267	0	0	0	0	0	#NUM!	0.42265
AC168061.1	0	0.007594	0	0.00253133	0	0	0	0	0	#NUM!	0.42265
Ackr4	0	0	0	0	0.003372	0	0	0.001124	#DIV/0!	#DIV/0!	0.42265
Acsbg2	0	0.007283	0	0.00242767	0	0	0	0	0	#NUM!	0.42265
Actl11	0	0.004759	0	0.00158633	0	0	0	0	0	#NUM!	0.42265
Adam25	0	0	0	0	0	0	0.00622	0.00207333	#DIV/0!	#DIV/0!	0.42265
Adam33	0	0	0	0	0	0	0.037283	0.0124277	#DIV/0!	#DIV/0!	0.42265
Adam5	0	0	0	0	0	0	0.012031	0.00401033	#DIV/0!	#DIV/0!	0.42265
Adam7	0	0	0	0	0.015583	0	0	0.00519433	#DIV/0!	#DIV/0!	0.42265
Adamts18	0.006369	0	0	0.002123	0	0	0	0	0	#NUM!	0.42265
Adamts20	0	0	0	0	0	0	0.007711	0.00257033	#DIV/0!	#DIV/0!	0.42265
Adamts5	0.008367	0	0	0.002789	0	0	0	0	0	#NUM!	0.42265
Adgrl4	0	0.009255	0	0.003085	0	0	0	0	0	#NUM!	0.42265
Adh6b	0.012344	0	0	0.00411467	0	0	0	0	0	#NUM!	0.42265
Adprhl1	0	0	0	0	0.058673	0	0	0.0195577	#DIV/0!	#DIV/0!	0.42265
Adrbk2	0	0	0.003231	0.001077	0	0	0	0	0	#NUM!	0.42265
Akr1b7	0	0	0	0	0	0.013834	0	0.00461133	#DIV/0!	#DIV/0!	0.42265
AL589651.1	0	0	0	0	0	0	0.062026	0.0206753	#DIV/0!	#DIV/0!	0.42265
AL589651.3	0	0.248386	0	0.0827953	0	0	0	0	0	#NUM!	0.42265
AL592149.1	0	0	0	0	0	0	0.069183	0.023061	#DIV/0!	#DIV/0!	0.42265
AL691423.1	0	0	0.130986	0.043662	0	0	0	0	0	#NUM!	0.42265
Aldh1a2	0	0	0	0	0	0.023017	0	0.00767233	#DIV/0!	#DIV/0!	0.42265
Aldh1a7	0	0	0.010424	0.00347467	0	0	0	0	0	#NUM!	0.42265
Alms1-ps2	0	0	0	0	0.190016	0	0	0.0633387	#DIV/0!	#DIV/0!	0.42265
Alox5ap	0.018097	0	0	0.00603233	0	0	0	0	0	#NUM!	0.42265
Ambn	0	0	0	0	0	0	0.008967	0.002989	#DIV/0!	#DIV/0!	0.42265
Ang-ps1	0.049379	0	0	0.0164597	0	0	0	0	0	#NUM!	0.42265
Ang-ps2	0.003588	0	0	0.001196	0	0	0	0	0	#NUM!	0.42265
Ang-ps3	0.003588	0	0	0.001196	0	0	0	0	0	#NUM!	0.42265
Ankar	0	0	0.009326	0.00310867	0	0	0	0	0	#NUM!	0.42265
Ankrd7	0	0.015655	0	0.00521833	0	0	0	0	0	#NUM!	0.42265
Ano5	0	0	0.005533	0.00184433	0	0	0	0	0	#NUM!	0.42265
Anxa13	0	0	0	0	0	0.065508	0	0.021836	#DIV/0!	#DIV/0!	0.42265
Aox3	0	0	0.033773	0.0112577	0	0	0	0	0	#NUM!	0.42265
Apod	0.030874	0	0	0.0102913	0	0	0	0	0	#NUM!	0.42265
Apol10b	0	0	0	0	0	0	0.012598	0.00419933	#DIV/0!	#DIV/0!	0.42265
Apol11b	0	0	0	0	0.008049	0	0	0.002683	#DIV/0!	#DIV/0!	0.42265
Apol6	0	0	0	0	0.031289	0	0	0.0104297	#DIV/0!	#DIV/0!	0.42265
Apol7c	0	0	0	0	0	0	0.016388	0.00546267	#DIV/0!	#DIV/0!	0.42265
Aqp7	0	0	0	0	0.014403	0	0	0.004801	#DIV/0!	#DIV/0!	0.42265
Arhgap15	0.024697	0	0	0.00823233	0	0	0	0	0	#NUM!	0.42265
Arhgap9	0	0.010389	0	0.003463	0	0	0	0	0	#NUM!	0.42265
Arhgef33	0	0	0	0	0	0.00549	0	0.00183	#DIV/0!	#DIV/0!	0.42265
Arl4aos	0	0	0.028792	0.00959733	0	0	0	0	0	#NUM!	0.42265
Armc4	0.012767	0	0	0.00425567	0	0	0	0	0	#NUM!	0.42265
Asb11	0	0	0	0	0	0.031619	0	0.0105397	#DIV/0!	#DIV/0!	0.42265
Ascl2	0	0	0	0	0	0.022204	0	0.00740133	#DIV/0!	#DIV/0!	0.42265
Ascl4	0	0	0	0	0	0.01758	0	0.00586	#DIV/0!	#DIV/0!	0.42265
Astn1	0	0	0	0	0.001206	0	0	0.000402	#DIV/0!	#DIV/0!	0.42265
Atcay	0	0.005086	0	0.00169533	0	0	0	0	0	#NUM!	0.42265
Atp6v0d2	0	0	0	0	0	0	0.006613	0.00220433	#DIV/0!	#DIV/0!	0.42265
Atp6v1c2	0	0.031108	0	0.0103693	0	0	0	0	0	#NUM!	0.42265
Atp6v1g3	0	0	0	0	0	0	0.0291	0.0097	#DIV/0!	#DIV/0!	0.42265
AU022751	0	0	0	0	0	0.008051	0	0.00268367	#DIV/0!	#DIV/0!	0.42265
AY512931	0	0	0	0	0.008759	0	0	0.00291967	#DIV/0!	#DIV/0!	0.42265
AY702103	0	0	0	0	0	0.016875	0	0.005625	#DIV/0!	#DIV/0!	0.42265
Azgp1	0.034567	0	0	0.0115223	0	0	0	0	0	#NUM!	0.42265
B020031M17Rik	0.008079	0	0	0.002693	0	0	0	0	0	#NUM!	0.42265
B230110C06Rik	0	0	0	0	0	0	0.013279	0.00442633	#DIV/0!	#DIV/0!	0.42265
B230319C09Rik	0	0	0	0	0	0	0.017131	0.00571033	#DIV/0!	#DIV/0!	0.42265
B3galt2	0	0	0	0	0.00194	0	0	0.000646667	#DIV/0!	#DIV/0!	0.42265
B530045E10Rik	0.00167	0	0	0.000556667	0	0	0	0	0	#NUM!	0.42265
Banf2os	0	0	0	0	0.023372	0	0	0.00779067	#DIV/0!	#DIV/0!	0.42265
Batf2	0	0	0.012441	0.004147	0	0	0	0	0	#NUM!	0.42265
BB019430	0.039717	0	0	0.013239	0	0	0	0	0	#NUM!	0.42265
BC021614	0	0	0	0	0	0	0.046964	0.0156547	#DIV/0!	#DIV/0!	0.42265
BC030870	0	0	0	0	0	0.005705	0	0.00190167	#DIV/0!	#DIV/0!	0.42265
BC035044	0	0.007198	0	0.00239933	0	0	0	0	0	#NUM!	0.42265
BC046251	0	0	0	0	0.003571	0	0	0.00119033	#DIV/0!	#DIV/0!	0.42265
BC051019	0	0.009424	0	0.00314133	0	0	0	0	0	#NUM!	0.42265
BC065403	0	0	0.021073	0.00702433	0	0	0	0	0	#NUM!	0.42265
Bcan	0	0	0	0	0	0.043812	0	0.014604	#DIV/0!	#DIV/0!	0.42265
Bcl11a	0	0	0	0	0.002979	0	0	0.000993	#DIV/0!	#DIV/0!	0.42265
Bcl2a1b	0	0	0.025578	0.008526	0	0	0	0	0	#NUM!	0.42265
Bcl2l14	0	0	0	0	0.020584	0	0	0.00686133	#DIV/0!	#DIV/0!	0.42265
Bfsp2	0	0	0	0	0	0.010742	0	0.00358067	#DIV/0!	#DIV/0!	0.42265
Bglap	0	0.081671	0	0.0272237	0	0	0	0	0	#NUM!	0.42265
Bhmt2	0.009177	0	0	0.003059	0	0	0	0	0	#NUM!	0.42265
Bhmt-ps1	0	0	0	0	0	0.014621	0	0.00487367	#DIV/0!	#DIV/0!	0.42265
Bin2	0	0	0	0	0	0	0.006515	0.00217167	#DIV/0!	#DIV/0!	0.42265
Birc7	0	0	0	0	0.035472	0	0	0.011824	#DIV/0!	#DIV/0!	0.42265
Bmp5	0	0	0	0	0.004668	0	0	0.001556	#DIV/0!	#DIV/0!	0.42265
Bmx	0	0	0.007238	0.00241267	0	0	0	0	0	#NUM!	0.42265
Brinp1	0	0	0	0	0.005666	0	0	0.00188867	#DIV/0!	#DIV/0!	0.42265
Brinp3	0	0	0	0	0	0.004449	0	0.001483	#DIV/0!	#DIV/0!	0.42265
Bsnd	0.008134	0	0	0.00271133	0	0	0	0	0	#NUM!	0.42265
C030005K06Rik	0	0	0	0	0	0	0.016177	0.00539233	#DIV/0!	#DIV/0!	0.42265
C1qtnf3	0	0	0	0	0	0	0.014081	0.00469367	#DIV/0!	#DIV/0!	0.42265
C1qtnf7	0.005836	0	0	0.00194533	0	0	0	0	0	#NUM!	0.42265
C230057A21Rik	0	0.005704	0	0.00190133	0	0	0	0	0	#NUM!	0.42265
C230085N15Rik	0	0	0	0	0.008329	0	0	0.00277633	#DIV/0!	#DIV/0!	0.42265
C330018A13Rik	0	0	0	0	0	0.011082	0	0.003694	#DIV/0!	#DIV/0!	0.42265
C430042M11Rik	0	0	0	0	0	0	0.010078	0.00335933	#DIV/0!	#DIV/0!	0.42265
C4b	0	0	0	0	0	0	0.022417	0.00747233	#DIV/0!	#DIV/0!	0.42265
C4bp-ps1	0	0	0	0	0.059611	0	0	0.0198703	#DIV/0!	#DIV/0!	0.42265
Cabp5	0	0	0	0	0	0	0.009356	0.00311867	#DIV/0!	#DIV/0!	0.42265
Cacna1b	0	0	0	0	0	0.010903	0	0.00363433	#DIV/0!	#DIV/0!	0.42265
Cacna1e	0	0	0	0	0	0.00234	0	0.00078	#DIV/0!	#DIV/0!	0.42265
Cacna1h	0.037851	0	0	0.012617	0	0	0	0	0	#NUM!	0.42265
Cacna1i	0	0	0	0	0	0	0.005133	0.001711	#DIV/0!	#DIV/0!	0.42265
Cacnb4	0	0	0	0	0	0.002155	0	0.000718333	#DIV/0!	#DIV/0!	0.42265
Cacng2	0	0	0	0	0.002007	0	0	0.000669	#DIV/0!	#DIV/0!	0.42265
Cacng5	0	0	0	0	0.004815	0	0	0.001605	#DIV/0!	#DIV/0!	0.42265
Cacng8	0	0.01722	0	0.00574	0	0	0	0	0	#NUM!	0.42265
Calb1	0.010619	0	0	0.00353967	0	0	0	0	0	#NUM!	0.42265
Calca	0	0	0	0	0	0.038683	0	0.0128943	#DIV/0!	#DIV/0!	0.42265
Calcoco2	0.041898	0	0	0.013966	0	0	0	0	0	#NUM!	0.42265
Calcr	0	0	0	0	0.004795	0	0	0.00159833	#DIV/0!	#DIV/0!	0.42265
Calml4	0.038303	0	0	0.0127677	0	0	0	0	0	#NUM!	0.42265
Camkv	0	0	0	0	0	0	0.010247	0.00341567	#DIV/0!	#DIV/0!	0.42265
Capn3	0	0	0	0	0	0.005366	0	0.00178867	#DIV/0!	#DIV/0!	0.42265
Caskin1	0	0	0.003489	0.001163	0	0	0	0	0	#NUM!	0.42265
Casp16	0	0	0	0	0	0	0.04736	0.0157867	#DIV/0!	#DIV/0!	0.42265
Catsper3	0	0.018335	0	0.00611167	0	0	0	0	0	#NUM!	0.42265
Catsperb	0	0	0	0	0	0	0.002259	0.000753	#DIV/0!	#DIV/0!	0.42265
Catsperg2	0	0	0	0	0	0	0.003666	0.001222	#DIV/0!	#DIV/0!	0.42265
Cbln2	0	0	0.008533	0.00284433	0	0	0	0	0	#NUM!	0.42265
Ccdc121	0.012446	0	0	0.00414867	0	0	0	0	0	#NUM!	0.42265
Ccdc144b	0	0	0	0	0.003009	0	0	0.001003	#DIV/0!	#DIV/0!	0.42265
Ccdc150	0.00892	0	0	0.00297333	0	0	0	0	0	#NUM!	0.42265
Ccdc151	0	0	0	0	0	0.007896	0	0.002632	#DIV/0!	#DIV/0!	0.42265
Ccdc153	0	0.017154	0	0.005718	0	0	0	0	0	#NUM!	0.42265
Ccdc175	0.004219	0	0	0.00140633	0	0	0	0	0	#NUM!	0.42265
Ccdc177	0	0.006689	0	0.00222967	0	0	0	0	0	#NUM!	0.42265
Ccdc178	0	0	0.005692	0.00189733	0	0	0	0	0	#NUM!	0.42265
Ccdc185	0	0	0.01048	0.00349333	0	0	0	0	0	#NUM!	0.42265
Ccdc37	0	0	0	0	0	0.016412	0	0.00547067	#DIV/0!	#DIV/0!	0.42265
Ccdc38	0	0	0	0	0.009809	0	0	0.00326967	#DIV/0!	#DIV/0!	0.42265
Ccdc60	0	0	0	0	0	0	0.015337	0.00511233	#DIV/0!	#DIV/0!	0.42265
Ccdc83	0	0	0	0	0	0	0.047653	0.0158843	#DIV/0!	#DIV/0!	0.42265
Ccl1	0	0	0	0	0	0	0.00782	0.00260667	#DIV/0!	#DIV/0!	0.42265
Ccl17	0	0.055197	0	0.018399	0	0	0	0	0	#NUM!	0.42265
Ccl27b	0	0	0	0	0.062101	0	0	0.0207003	#DIV/0!	#DIV/0!	0.42265
Ccl8	0	0	0	0	0	0.069358	0	0.0231193	#DIV/0!	#DIV/0!	0.42265
Ccm2l	0	0	0	0	0	0	0.007075	0.00235833	#DIV/0!	#DIV/0!	0.42265
Ccnjl	0	0	0	0	0	0	0.00616	0.00205333	#DIV/0!	#DIV/0!	0.42265
Ccno	0	0	0	0	0	0.009353	0	0.00311767	#DIV/0!	#DIV/0!	0.42265
Ccr1l1	0	0	0	0	0	0	0.011274	0.003758	#DIV/0!	#DIV/0!	0.42265
Cct3-ps1	0	0	0	0	0.021881	0	0	0.00729367	#DIV/0!	#DIV/0!	0.42265
Cd200r1	0	0	0	0	0	0	0.017487	0.005829	#DIV/0!	#DIV/0!	0.42265
Cd207	0	0	0	0	0	0.022706	0	0.00756867	#DIV/0!	#DIV/0!	0.42265
Cd209a	0	0	0	0	0	0	0.022628	0.00754267	#DIV/0!	#DIV/0!	0.42265
Cd248	0	0	0	0	0	0.013845	0	0.004615	#DIV/0!	#DIV/0!	0.42265
Cd300a	0	0	0.004591	0.00153033	0	0	0	0	0	#NUM!	0.42265
Cd300lb	0	0	0	0	0.011533	0	0	0.00384433	#DIV/0!	#DIV/0!	0.42265
Cd4	0.021495	0	0	0.007165	0	0	0	0	0	#NUM!	0.42265
Cd48	0	0	0	0	0	0	0.027758	0.00925267	#DIV/0!	#DIV/0!	0.42265
Cd7	0	0	0	0	0	0.054316	0	0.0181053	#DIV/0!	#DIV/0!	0.42265
Cd79b	0.110587	0	0	0.0368623	0	0	0	0	0	#NUM!	0.42265
Cd84	0.006879	0	0	0.002293	0	0	0	0	0	#NUM!	0.42265
Cdc20b	0	0	0	0	0.021067	0	0	0.00702233	#DIV/0!	#DIV/0!	0.42265
Cdh12	0	0	0	0	0	0.003174	0	0.001058	#DIV/0!	#DIV/0!	0.42265
Cdh16	0	0	0.007248	0.002416	0	0	0	0	0	#NUM!	0.42265
Cdk19os	0	0	0	0	0	0.031688	0	0.0105627	#DIV/0!	#DIV/0!	0.42265
Cdkl1	0	0	0	0	0	0.010388	0	0.00346267	#DIV/0!	#DIV/0!	0.42265
Cdkn3	0	0	0	0	0	0	0.024915	0.008305	#DIV/0!	#DIV/0!	0.42265
Cdx1	0	0	0	0	0	0	0.0095	0.00316667	#DIV/0!	#DIV/0!	0.42265
Ceacam10	0.042772	0	0	0.0142573	0	0	0	0	0	#NUM!	0.42265
Ceacam12	0	0	0	0	0.033452	0	0	0.0111507	#DIV/0!	#DIV/0!	0.42265
Ceacam13	0	0	0	0	0.036215	0	0	0.0120717	#DIV/0!	#DIV/0!	0.42265
Ceacam3	0	0	0	0	0.005401	0	0	0.00180033	#DIV/0!	#DIV/0!	0.42265
Cecr6	0	0	0	0	0	0	0.006897	0.002299	#DIV/0!	#DIV/0!	0.42265
Celf6	0	0	0	0	0.005837	0	0	0.00194567	#DIV/0!	#DIV/0!	0.42265
Celrr	0	0	0	0	0	0.014695	0	0.00489833	#DIV/0!	#DIV/0!	0.42265
Cend1	0	0	0	0	0	0.010226	0	0.00340867	#DIV/0!	#DIV/0!	0.42265
Cep112os1	0	0	0.007238	0.00241267	0	0	0	0	0	#NUM!	0.42265
Ces2b	0	0	0.007362	0.002454	0	0	0	0	0	#NUM!	0.42265
Ces2f	0.024837	0	0	0.008279	0	0	0	0	0	#NUM!	0.42265
Ces4a	0	0	0.057756	0.019252	0	0	0	0	0	#NUM!	0.42265
Cfap44	0	0	0	0	0	0.005277	0	0.001759	#DIV/0!	#DIV/0!	0.42265
Cfap52	0	0	0	0	0	0.014829	0	0.004943	#DIV/0!	#DIV/0!	0.42265
Cfap74	0	0	0	0	0.019263	0	0	0.006421	#DIV/0!	#DIV/0!	0.42265
Cfb	0	0	0	0	0	0	0.003052	0.00101733	#DIV/0!	#DIV/0!	0.42265
Cfhr1	0.037631	0	0	0.0125437	0	0	0	0	0	#NUM!	0.42265
Cftr	0	0	0	0	0	0	0.002619	0.000873	#DIV/0!	#DIV/0!	0.42265
Ch25h	0	0	0	0	0	0.012997	0	0.00433233	#DIV/0!	#DIV/0!	0.42265
Chodl	0.008843	0	0	0.00294767	0	0	0	0	0	#NUM!	0.42265
Chrnb3	0	0	0.009109	0.00303633	0	0	0	0	0	#NUM!	0.42265
Cideb	0	0	0	0	0	0	0.01339	0.00446333	#DIV/0!	#DIV/0!	0.42265
Clca3a2	0	0	0	0	0	0.020411	0	0.00680367	#DIV/0!	#DIV/0!	0.42265
Clcnka	0	0.013179	0	0.004393	0	0	0	0	0	#NUM!	0.42265
Cldn11	0	0	0	0	0	0	0.017781	0.005927	#DIV/0!	#DIV/0!	0.42265
Cldn13	0	0	0.020384	0.00679467	0	0	0	0	0	#NUM!	0.42265
Cldn34b2	0	0	0	0	0.02518	0	0	0.00839333	#DIV/0!	#DIV/0!	0.42265
Cldn34-ps	0	0.031669	0	0.0105563	0	0	0	0	0	#NUM!	0.42265
Clec18a	0	0	0	0	0	0.0132	0	0.0044	#DIV/0!	#DIV/0!	0.42265
Clec2g	0	0.007715	0	0.00257167	0	0	0	0	0	#NUM!	0.42265
Clec4e	0	0	0	0	0	0.014865	0	0.004955	#DIV/0!	#DIV/0!	0.42265
Clgn	0	0	0	0	0	0.004497	0	0.001499	#DIV/0!	#DIV/0!	0.42265
Cml3	0	0.005166	0	0.001722	0	0	0	0	0	#NUM!	0.42265
Cnn1	0.009467	0	0	0.00315567	0	0	0	0	0	#NUM!	0.42265
Cnpy1	0	0	0.021721	0.00724033	0	0	0	0	0	#NUM!	0.42265
Cnr2	0	0	0.010918	0.00363933	0	0	0	0	0	#NUM!	0.42265
Cntln	0	0	0	0	0	0	0.003008	0.00100267	#DIV/0!	#DIV/0!	0.42265
Col13a1	0.009221	0	0	0.00307367	0	0	0	0	0	#NUM!	0.42265
Col22a1	0	0	0	0	0	0	0.001887	0.000629	#DIV/0!	#DIV/0!	0.42265
Col5a2	0	0	0	0	0	0.014106	0	0.004702	#DIV/0!	#DIV/0!	0.42265
Coro2b	0	0	0	0	0	0.037536	0	0.012512	#DIV/0!	#DIV/0!	0.42265
Cox20-ps	0	0	0	0	0.018447	0	0	0.006149	#DIV/0!	#DIV/0!	0.42265
Cox6a2	0	0.15543	0	0.05181	0	0	0	0	0	#NUM!	0.42265
Cox6b2	0	0	0	0	0.073656	0	0	0.024552	#DIV/0!	#DIV/0!	0.42265
Cped1	0.007723	0	0	0.00257433	0	0	0	0	0	#NUM!	0.42265
Cr2	0	0	0	0	0	0.005734	0	0.00191133	#DIV/0!	#DIV/0!	0.42265
Crip3	0	0	0	0	0	0.02411	0	0.00803667	#DIV/0!	#DIV/0!	0.42265
Crispld1	0	0	0.004816	0.00160533	0	0	0	0	0	#NUM!	0.42265
Crx	0	0	0	0	0.012469	0	0	0.00415633	#DIV/0!	#DIV/0!	0.42265
Crybb1	0.063917	0	0	0.0213057	0	0	0	0	0	#NUM!	0.42265
Cryga	0	0	0.02855	0.00951667	0	0	0	0	0	#NUM!	0.42265
Csmd1	0	0	0	0	0	0.006912	0	0.002304	#DIV/0!	#DIV/0!	0.42265
Csn1s1	0.007187	0	0	0.00239567	0	0	0	0	0	#NUM!	0.42265
Csn1s2b	0	0	0.013426	0.00447533	0	0	0	0	0	#NUM!	0.42265
Csnka2ip	0	0	0	0	0	0.013396	0	0.00446533	#DIV/0!	#DIV/0!	0.42265
Cstl1	0	0	0	0	0	0.110806	0	0.0369353	#DIV/0!	#DIV/0!	0.42265
CT943659.1	0	0.059579	0	0.0198597	0	0	0	0	0	#NUM!	0.42265
Ctcflos	0	0	0	0	0.014134	0	0	0.00471133	#DIV/0!	#DIV/0!	0.42265
Cttnbp2	0	0	0.015811	0.00527033	0	0	0	0	0	#NUM!	0.42265
Cux2	0	0	0	0	0	0.002017	0	0.000672333	#DIV/0!	#DIV/0!	0.42265
Cxcr6	0	0	0	0	0	0.027991	0	0.00933033	#DIV/0!	#DIV/0!	0.42265
Cyba	0	0.049645	0	0.0165483	0	0	0	0	0	#NUM!	0.42265
Cybrd1	0	0	0.007748	0.00258267	0	0	0	0	0	#NUM!	0.42265
Cylc1	0	0	0.011199	0.003733	0	0	0	0	0	#NUM!	0.42265
Cyp19a1	0	0	0.008896	0.00296533	0	0	0	0	0	#NUM!	0.42265
Cyp1a2	0	0	0.022991	0.00766367	0	0	0	0	0	#NUM!	0.42265
Cyp2ab1	0	0	0	0	0.019743	0	0	0.006581	#DIV/0!	#DIV/0!	0.42265
Cyp2b13	0	0.001688	0	0.000562667	0	0	0	0	0	#NUM!	0.42265
Cyp2c44	0.017099	0	0	0.00569967	0	0	0	0	0	#NUM!	0.42265
Cyp2c54	0.025595	0	0	0.00853167	0	0	0	0	0	#NUM!	0.42265
Cyp2c67	0	0	0	0	0	0	0.038016	0.012672	#DIV/0!	#DIV/0!	0.42265
Cyp2j12	0	0	0	0	0	0	0.033982	0.0113273	#DIV/0!	#DIV/0!	0.42265
Cyp4b1-ps2	0	0.069929	0	0.0233097	0	0	0	0	0	#NUM!	0.42265
Cyp4x1	0	0	0	0	0	0	0.00401	0.00133667	#DIV/0!	#DIV/0!	0.42265
Cyp7b1	0	0	0.010041	0.003347	0	0	0	0	0	#NUM!	0.42265
D130017N08Rik	0.009505	0	0	0.00316833	0	0	0	0	0	#NUM!	0.42265
D13Ertd608e	0	0	0	0	0.025849	0	0	0.00861633	#DIV/0!	#DIV/0!	0.42265
D1Pas1	0	0	0.003386	0.00112867	0	0	0	0	0	#NUM!	0.42265
D430036J16Rik	0	0	0	0	0	0.010333	0	0.00344433	#DIV/0!	#DIV/0!	0.42265
D630003M21Rik	0	0	0	0	0	0.011876	0	0.00395867	#DIV/0!	#DIV/0!	0.42265
D730001G18Rik	0	0.060942	0	0.020314	0	0	0	0	0	#NUM!	0.42265
D830026I12Rik	0	0.011824	0	0.00394133	0	0	0	0	0	#NUM!	0.42265
D830032E09Rik	0.021475	0	0	0.00715833	0	0	0	0	0	#NUM!	0.42265
D930019O06Rik	0	0	0	0	0	0	0.009167	0.00305567	#DIV/0!	#DIV/0!	0.42265
Daam2	0	0	0	0	0	0	0.004166	0.00138867	#DIV/0!	#DIV/0!	0.42265
Dab1	0.004247	0	0	0.00141567	0	0	0	0	0	#NUM!	0.42265
Daf2	0	0	0	0	0	0	0.073269	0.024423	#DIV/0!	#DIV/0!	0.42265
Dalir	0.01033	0	0	0.00344333	0	0	0	0	0	#NUM!	0.42265
Dclk2	0	0	0	0	0.003708	0	0	0.001236	#DIV/0!	#DIV/0!	0.42265
Dcn	0	0	0	0	0	0.007901	0	0.00263367	#DIV/0!	#DIV/0!	0.42265
Ddc	0	0	0	0	0.008929	0	0	0.00297633	#DIV/0!	#DIV/0!	0.42265
Ddx25	0	0	0	0	0	0.005162	0	0.00172067	#DIV/0!	#DIV/0!	0.42265
Defb1	0	0.043154	0	0.0143847	0	0	0	0	0	#NUM!	0.42265
Defb43	0	0	0.070555	0.0235183	0	0	0	0	0	#NUM!	0.42265
Dgat2l6	0	0	0	0	0	0	0.003741	0.001247	#DIV/0!	#DIV/0!	0.42265
Dgkg	0	0	0	0	0	0	0.006333	0.002111	#DIV/0!	#DIV/0!	0.42265
Dhrs7c	0	0	0	0	0	0	0.014978	0.00499267	#DIV/0!	#DIV/0!	0.42265
Diras2	0	0	0	0	0.00833	0	0	0.00277667	#DIV/0!	#DIV/0!	0.42265
Dkk3	0	0	0.006479	0.00215967	0	0	0	0	0	#NUM!	0.42265
Dlec1	0	0.014673	0	0.004891	0	0	0	0	0	#NUM!	0.42265
Dll3	0	0	0	0	0	0.066306	0	0.022102	#DIV/0!	#DIV/0!	0.42265
Dlx1as	0.069981	0	0	0.023327	0	0	0	0	0	#NUM!	0.42265
Dlx6	0	0	0.001395	0.000465	0	0	0	0	0	#NUM!	0.42265
Dmc1	0	0	0	0	0.005616	0	0	0.001872	#DIV/0!	#DIV/0!	0.42265
Dmrtc1a	0	0	0	0	0	0.014352	0	0.004784	#DIV/0!	#DIV/0!	0.42265
Dnah3	0.003514	0	0	0.00117133	0	0	0	0	0	#NUM!	0.42265
Dnah7c	0.001855	0	0	0.000618333	0	0	0	0	0	#NUM!	0.42265
Dnajb8	0	0	0.041785	0.0139283	0	0	0	0	0	#NUM!	0.42265
Dnajc5b	0	0	0	0	0	0	0.032444	0.0108147	#DIV/0!	#DIV/0!	0.42265
Dnase2b	0.024386	0	0	0.00812867	0	0	0	0	0	#NUM!	0.42265
Dpep2	0.019614	0	0	0.006538	0	0	0	0	0	#NUM!	0.42265
Dpf3	0	0	0	0	0	0.005709	0	0.001903	#DIV/0!	#DIV/0!	0.42265
Dpp10	0	0	0	0	0.001166	0	0	0.000388667	#DIV/0!	#DIV/0!	0.42265
Dppa3-ps	0	0	0	0	0	0.017701	0	0.00590033	#DIV/0!	#DIV/0!	0.42265
DQ267102	0	0.054335	0	0.0181117	0	0	0	0	0	#NUM!	0.42265
Draxin	0	0	0	0	0	0	0.003197	0.00106567	#DIV/0!	#DIV/0!	0.42265
Drd5	0	0	0.013665	0.004555	0	0	0	0	0	#NUM!	0.42265
Dspp	0	0	0	0	0	0.012117	0	0.004039	#DIV/0!	#DIV/0!	0.42265
Dtx1	0	0	0	0	0	0	0.0178	0.00593333	#DIV/0!	#DIV/0!	0.42265
Dusp26	0	0	0	0	0.01832	0	0	0.00610667	#DIV/0!	#DIV/0!	0.42265
Dusp27	0.005597	0	0	0.00186567	0	0	0	0	0	#NUM!	0.42265
Dyrk4	0.009954	0	0	0.003318	0	0	0	0	0	#NUM!	0.42265
E130018N17Rik	0	0	0	0	0	0	0.012827	0.00427567	#DIV/0!	#DIV/0!	0.42265
E130304I02Rik	0	0	0	0	0	0	0.050851	0.0169503	#DIV/0!	#DIV/0!	0.42265
E230025N22Rik	0	0	0	0	0	0	0.008165	0.00272167	#DIV/0!	#DIV/0!	0.42265
E330021D16Rik	0.030429	0	0	0.010143	0	0	0	0	0	#NUM!	0.42265
E330023G01Rik	0	0	0	0	0	0.004732	0	0.00157733	#DIV/0!	#DIV/0!	0.42265
E330034G19Rik	0.019334	0	0	0.00644467	0	0	0	0	0	#NUM!	0.42265
E330040D14Rik	0	0	0	0	0	0.039075	0	0.013025	#DIV/0!	#DIV/0!	0.42265
Ear-ps4	0	0	0	0	0	0.03977	0	0.0132567	#DIV/0!	#DIV/0!	0.42265
Ecscr	0	0	0	0	0	0.023625	0	0.007875	#DIV/0!	#DIV/0!	0.42265
Eddm3b	0.01748	0	0	0.00582667	0	0	0	0	0	#NUM!	0.42265
Ednra	0.009123	0	0	0.003041	0	0	0	0	0	#NUM!	0.42265
Efemp1	0.010896	0	0	0.003632	0	0	0	0	0	#NUM!	0.42265
Egfl6	0.020685	0	0	0.006895	0	0	0	0	0	#NUM!	0.42265
Eln	0	0	0	0	0	0	0.008544	0.002848	#DIV/0!	#DIV/0!	0.42265
Elovl2	0	0	0	0	0	0.004667	0	0.00155567	#DIV/0!	#DIV/0!	0.42265
Emx2os	0	0	0	0	0	0	0.006652	0.00221733	#DIV/0!	#DIV/0!	0.42265
Enam	0	0	0	0	0	0.003232	0	0.00107733	#DIV/0!	#DIV/0!	0.42265
Epha5	0	0	0	0	0.002459	0	0	0.000819667	#DIV/0!	#DIV/0!	0.42265
Epsti1	0	0	0	0	0	0.009482	0	0.00316067	#DIV/0!	#DIV/0!	0.42265
Eras	0	0	0	0	0	0.016454	0	0.00548467	#DIV/0!	#DIV/0!	0.42265
Erg	0	0	0	0	0	0	0.005117	0.00170567	#DIV/0!	#DIV/0!	0.42265
Esp34	0.016022	0	0	0.00534067	0	0	0	0	0	#NUM!	0.42265
Espn	0	0	0.018098	0.00603267	0	0	0	0	0	#NUM!	0.42265
EU599041	0	0	0	0	0	0.026788	0	0.00892933	#DIV/0!	#DIV/0!	0.42265
Eya4	0	0.002004	0	0.000668	0	0	0	0	0	#NUM!	0.42265
F830016B08Rik	0	0	0	0	0.005357	0	0	0.00178567	#DIV/0!	#DIV/0!	0.42265
Fa2h	0.027076	0	0	0.00902533	0	0	0	0	0	#NUM!	0.42265
Fabp3	0	0	0	0	0	0	0.059502	0.019834	#DIV/0!	#DIV/0!	0.42265
Fam124b	0	0	0	0	0	0.012537	0	0.004179	#DIV/0!	#DIV/0!	0.42265
Fam167b	0	0	0	0	0	0	0.01839	0.00613	#DIV/0!	#DIV/0!	0.42265
Fam198a	0	0	0	0	0	0	0.004635	0.001545	#DIV/0!	#DIV/0!	0.42265
Fam19a4	0	0	0	0	0	0.028144	0	0.00938133	#DIV/0!	#DIV/0!	0.42265
Fam217b	0	0	0	0	0	0.003941	0	0.00131367	#DIV/0!	#DIV/0!	0.42265
Fam26f	0	0	0	0	0	0.024369	0	0.008123	#DIV/0!	#DIV/0!	0.42265
Fam43b	0	0	0	0	0	0.007272	0	0.002424	#DIV/0!	#DIV/0!	0.42265
Fam69c	0	0	0.019808	0.00660267	0	0	0	0	0	#NUM!	0.42265
Far2	0	0	0	0	0	0	0.004825	0.00160833	#DIV/0!	#DIV/0!	0.42265
Far2os1	0	0	0	0	0.049183	0	0	0.0163943	#DIV/0!	#DIV/0!	0.42265
Fasl	0	0	0	0	0	0.018479	0	0.00615967	#DIV/0!	#DIV/0!	0.42265
Fbxo16	0.015667	0	0	0.00522233	0	0	0	0	0	#NUM!	0.42265
Fbxw19	0	0	0	0	0.008327	0	0	0.00277567	#DIV/0!	#DIV/0!	0.42265
Fcor	0	0	0	0	0.323673	0	0	0.107891	#DIV/0!	#DIV/0!	0.42265
Fcrl1	0	0	0.021969	0.007323	0	0	0	0	0	#NUM!	0.42265
Fcrl6	0	0	0	0	0	0	0.022549	0.00751633	#DIV/0!	#DIV/0!	0.42265
Fgfr4	0	0	0	0	0	0.007918	0	0.00263933	#DIV/0!	#DIV/0!	0.42265
Fgr	0	0	0	0	0	0	0.006435	0.002145	#DIV/0!	#DIV/0!	0.42265
Fibcd1	0	0	0	0	0	0.00746	0	0.00248667	#DIV/0!	#DIV/0!	0.42265
Fibin	0	0.016599	0	0.005533	0	0	0	0	0	#NUM!	0.42265
Fmo6	0	0	0	0	0	0.009145	0	0.00304833	#DIV/0!	#DIV/0!	0.42265
Fmod	0	0	0.006766	0.00225533	0	0	0	0	0	#NUM!	0.42265
Foxa3	0	0	0	0	0	0	0.008243	0.00274767	#DIV/0!	#DIV/0!	0.42265
Foxe1	0	0.001196	0	0.000398667	0	0	0	0	0	#NUM!	0.42265
Foxh1	0	0	0	0	0	0	0.027413	0.00913767	#DIV/0!	#DIV/0!	0.42265
Foxn4	0	0.006177	0	0.002059	0	0	0	0	0	#NUM!	0.42265
Foxp2	0	0	0	0	0	0.002621	0	0.000873667	#DIV/0!	#DIV/0!	0.42265
Foxs1	0	0	0	0	0	0	0.032017	0.0106723	#DIV/0!	#DIV/0!	0.42265
Fpr-rs7	0	0	0	0	0	0	0.016347	0.005449	#DIV/0!	#DIV/0!	0.42265
Frem1	0	0	0.002244	0.000748	0	0	0	0	0	#NUM!	0.42265
Frmd7	0	0.008909	0	0.00296967	0	0	0	0	0	#NUM!	0.42265
Fsd2	0	0	0.010916	0.00363867	0	0	0	0	0	#NUM!	0.42265
Fshr	0	0	0	0	0.008753	0	0	0.00291767	#DIV/0!	#DIV/0!	0.42265
Fstl4	0	0	0	0	0.012342	0	0	0.004114	#DIV/0!	#DIV/0!	0.42265
G630018N14Rik	0.053851	0	0	0.0179503	0	0	0	0	0	#NUM!	0.42265
G6b	0	0	0	0	0	0.007947	0	0.002649	#DIV/0!	#DIV/0!	0.42265
G6pc2	0.023579	0	0	0.00785967	0	0	0	0	0	#NUM!	0.42265
G730013B05Rik	0	0	0.021814	0.00727133	0	0	0	0	0	#NUM!	0.42265
Gabbr2	0	0	0	0	0	0.004679	0	0.00155967	#DIV/0!	#DIV/0!	0.42265
Gabra3	0.006122	0	0	0.00204067	0	0	0	0	0	#NUM!	0.42265
Gabra4	0	0	0	0	0	0	0.003967	0.00132233	#DIV/0!	#DIV/0!	0.42265
Gabrb2	0	0.014197	0	0.00473233	0	0	0	0	0	#NUM!	0.42265
Gabrd	0	0	0	0	0	0	0.010216	0.00340533	#DIV/0!	#DIV/0!	0.42265
Gabrg2	0	0	0	0	0	0.004298	0	0.00143267	#DIV/0!	#DIV/0!	0.42265
Gabrq	0	0	0	0	0.011503	0	0	0.00383433	#DIV/0!	#DIV/0!	0.42265
Galnt6	0	0.010006	0	0.00333533	0	0	0	0	0	#NUM!	0.42265
Galntl6	0	0.046505	0	0.0155017	0	0	0	0	0	#NUM!	0.42265
Galr1	0	0.006553	0	0.00218433	0	0	0	0	0	#NUM!	0.42265
Gap43	0	0.009183	0	0.003061	0	0	0	0	0	#NUM!	0.42265
Gapt	0	0	0	0	0	0	0.00817	0.00272333	#DIV/0!	#DIV/0!	0.42265
Gata5	0	0	0.006507	0.002169	0	0	0	0	0	#NUM!	0.42265
Gbp11	0	0	0.066679	0.0222263	0	0	0	0	0	#NUM!	0.42265
Gcm1	0	0	0	0	0	0	0.007931	0.00264367	#DIV/0!	#DIV/0!	0.42265
Gdf1	0	0	0	0	0	0.014331	0	0.004777	#DIV/0!	#DIV/0!	0.42265
Gdf5	0.039032	0	0	0.0130107	0	0	0	0	0	#NUM!	0.42265
Gdpd4	0	0	0	0	0.005902	0	0	0.00196733	#DIV/0!	#DIV/0!	0.42265
Gh	0	0	0	0	0	0	0.018895	0.00629833	#DIV/0!	#DIV/0!	0.42265
Ghrhr	0	0	0	0	0.011388	0	0	0.003796	#DIV/0!	#DIV/0!	0.42265
Gimap1	0.015163	0	0	0.00505433	0	0	0	0	0	#NUM!	0.42265
Gipc3	0	0	0	0	0	0.016444	0	0.00548133	#DIV/0!	#DIV/0!	0.42265
Gipr	0.011812	0	0	0.00393733	0	0	0	0	0	#NUM!	0.42265
Gja5	0	0	0	0	0	0.028147	0	0.00938233	#DIV/0!	#DIV/0!	0.42265
Gjb1	0	0	0.013453	0.00448433	0	0	0	0	0	#NUM!	0.42265
Gje1	0	0	0	0	0	0.012092	0	0.00403067	#DIV/0!	#DIV/0!	0.42265
Gli2	0	0	0	0	0	0	0.002505	0.000835	#DIV/0!	#DIV/0!	0.42265
Glp2r	0.013664	0	0	0.00455467	0	0	0	0	0	#NUM!	0.42265
Glra2	0.007116	0	0	0.002372	0	0	0	0	0	#NUM!	0.42265
Glt1d1	0	0.020447	0	0.00681567	0	0	0	0	0	#NUM!	0.42265
Gm10024	0	0	0	0	0	0	0.014586	0.004862	#DIV/0!	#DIV/0!	0.42265
[truncated: 44,044 more rows]

## Sheet: Sheet15
Gene Name	Control-1	Control-2	Control-3	EMT-1	EMT-2	EMT-3
Syne1	0	0.002668	0	12.1124	12.3207	14.2134
Gm28006	1.2e-05	5e-06	6e-06	0.057072	0.054366	0.056198
H2-M1	0	0.043725	0	59.5168	53.3599	24.9895
Crlf1	0	0.045213	0	17.0507	28.1253	23.0897
Klrc1	0.019354	0	0	7.60749	3.80128	8.1428
Igha	0.008826	0.042169	0	16.0431	16.0798	16.7953
Slc22a22	0	0	0.009185	2.39992	3.4868	1.94512
Olfm2	0.049583	0.074365	0.047041	34.8957	47.1531	30.4689
Gm9844	0.040003	0.041473	0.056175	18.6828	15.5942	18.0093
Hmgcll1	0.003029	0.032751	0.005706	4.67846	5.1345	5.59651
Iglon5	0.034492	0.02141	0	6.94754	6.58404	6.76812
Hsd11b2	0	0.020396	0	2.79103	2.12943	2.18477
Xirp2	0	0.003173	0	0.325752	0.380132	0.305632
Il11	0.178377	0.317403	0.359315	73.5786	58.6514	55.2735
Cela1	0.030787	0	0	1.74501	2.01945	2.33305
8030451A03Rik	0.02111	0	0	1.54571	1.29832	1.1715
Sox10	0	0.026642	0.015876	2.49753	2.1341	3.25465
Chst11	0.032608	0.010179	0.031211	3.45727	5.99167	4.00151
4930438A08Rik	0.107745	0.013642	0.052326	11.993	10.6972	8.27853
Angpt4	0	0.007819	0.009041	0.839329	0.793721	1.16571
Aldh1l1	0.10728	0.273333	0.049981	24.4405	19.2389	24.949
H2-Ab1	0	0.102434	0	5.69523	5.00241	5.45702
Rgs17	0.024413	0.012236	0.00794	2.45725	2.47285	2.09365
Slc15a3	0	0.003827	0	0.166361	0.2734	0.154541
RP23-56M18.5	0.02023	0	0.214073	10.8765	11.1811	14.1359
Speer4b	0.010852	0.006476	0.013809	1.40193	1.52955	1.78356
Speer4e	0	0.021325	0	1.45573	0.757824	0.983461
Col27a1	0.01767	0.002472	0.00846	1.03148	1.79054	1.21974
Npr2	0.024378	0	0	1.30265	0.774794	1.32358
Gng11	0.050947	0.168508	0	7.11369	10.8269	10.091
Wfdc8	0.006809	0.011777	0	0.662088	0.771498	0.896238
5031410I06Rik	0.254813	0	0	9.36559	10.1188	12.3709
Sbk2	0.050226	0.042013	0	4.40784	2.69167	4.09512
Serpine1	3.90682	3.52415	3.61838	359.53	560.829	370.865
Atp1a3	0	0.004783	0	0.202417	0.16487	0.191317
Cacna1g	0.03921	0	0.007326	2.20165	1.32184	1.73978
Siglec15	0	0.029192	0	1.09904	0.870949	1.22705
A630023A22Rik	0	0.013986	0	0.467787	0.429618	0.608319
Dclk1	0.075882	0.03041	0.087472	7.1091	7.79528	5.68159
Slc6a12	0.275338	0.089766	0.14944	22.5216	16.0167	15.856
RP23-56M18.4	0	0.055678	0	1.7713	1.79369	2.19238
Actr3b	0.011037	0.027425	0	0.777933	1.44327	1.65132
Speer4a	0.04998	0.081865	0.084782	6.3396	6.10151	8.63844
Tmprss11g	0	0.006614	0.003562	0.340885	0.285447	0.331484
Has2	2.96732	3.71652	2.05744	260.776	227.757	311.33
Gm7361	0.202682	0.380689	0.289314	26.9547	21.4712	29.1039
Glp1r	0.296632	0.200477	0.124626	18.7716	21.2519	14.978
Gm24975	0	0	0.001267	0.023847	0.04343	0.040744
Selp	0.302941	0.15369	0.089821	18.9651	14.5395	12.6107
Tm4sf4	0	0	0.013541	0.433145	0.314054	0.364974
Ptprn	0.033973	0	0.021419	1.13198	1.21062	2.17782
Fcgr3	0.000541	0.002169	0.00039	0.051356	0.112183	0.086797
Cyp21a1	0.016501	0	0	0.408669	0.451884	0.470105
4933403L11Rik	0	0	0.019022	0.604621	0.314756	0.550207
Dpf1	0	0	0.020745	0.457459	0.458023	0.634542
RP23-56M18.6	0.029385	0	0.042539	1.41472	1.50752	1.8814
Gm10220	0.179814	0.104798	0.143476	8.19971	9.24458	10.7324
Gm7347	0.126186	0.098413	0.113903	6.31015	6.6204	8.54345
Pex11b	0.01036	0.102092	0	2.63503	2.6779	1.70591
Nexn	0	0.025024	0	0.638881	0.316325	0.562798
Gm21671	0.138543	0.108839	0.135448	6.5355	7.40793	9.11319
Penk	0	0.012985	0	0.149229	0.331053	0.285137
Gm1979	0.142907	0.188621	0.109112	7.18058	8.36477	9.78092
Cpn1	0	0.051668	0	1.00407	0.893051	1.00972
F13a1	0.023071	0	0.014025	0.787739	0.613131	0.65414
Gm10701	0.021705	0	0	0.438898	0.334189	0.427754
Slc6a4	0.147649	0.006663	0.0347	4.8463	2.75258	2.72139
Prl8a9	0.586032	0.407786	0.596642	35.1603	32.5506	19.0575
D130019J16Rik	0	0.008719	0.020059	0.371701	0.527668	0.606712
Tbx10	0	0.010693	0	0.2198	0.1467	0.185754
Cpne4	0	0	0.005494	0.12788	0.070789	0.079722
Dgkk	0.009399	0.011619	0.035631	0.778001	1.19743	0.828509
Lzts1	0.004422	0	0	0.083566	0.057961	0.072098
RP24-374F22.1	0.005013	0.00297	0.009538	0.23364	0.291779	0.313614
Lims2	0.086518	0.110803	0.096384	3.51361	5.0167	5.34066
Aldh1a3	0.086497	0.290825	0.522146	16.619	12.4897	8.41385
Gm10471	0.137707	0.123769	0.14234	4.90097	4.72754	6.73344
Gng2	0.117298	0.053706	0.019841	2.06562	3.07614	2.42575
Ryr1	0.030979	0.021883	0.03584	0.9133	1.32408	1.26108
AW047730	0	0.007295	0	0.055965	0.122356	0.109334
Snca	0.155955	0.024343	0.067907	3.31901	3.41579	2.92699
Vim	2.01394	0.576258	2.05612	40.4249	54.4856	75.256
Slco5a1	0.062105	0.017558	0.030417	1.6545	1.0799	1.22493
Nckap1l	0.014304	0.024091	0.018173	0.645242	0.46422	0.909735
Trpm8	0	0.009166	0	0.095746	0.147405	0.076015
Gm21698	0.390376	0.315806	0.310977	10.1577	10.8869	12.9943
Gm5862	0.11361	0.106881	0.052011	2.53596	2.56541	3.72863
Tnc	18.7843	14.373	5.60507	362.828	531.283	303.592
Mapk4	0.054706	0.023267	0.044873	1.47589	1.34432	0.887581
Camk2n1	0.009789	0.008468	0.016602	0.384842	0.41341	0.243651
Pcbp3	0	0.055506	0	0.485408	0.512134	0.644219
Siglec1	0	0	0.003405	0.043571	0.028937	0.024844
AA467197	0.044278	0.166532	0.395388	6.21357	5.84203	5.27355
Havcr2	0.139972	0.197723	0.245206	7.31958	4.41583	4.14988
Adamtsl3	0.032608	0.076582	0.037122	1.11015	1.27067	1.50814
Plxna4	0.45646	0.608862	0.483169	15.6261	10.2577	14.9012
Serpina3i	0.163274	0.086695	0.532841	8.08905	7.8003	4.50633
Ankrd66	0	0.028486	0.015496	0.334941	0.444417	0.361363
Clu	65.9154	78.1794	51.2072	1465.08	2154.33	1415.56
Mdfic	0.025312	0.019198	0.018747	0.579367	0.669109	0.375817
Mep1a	0.00763	0	0	0.083841	0.038095	0.069647
8030442B05Rik	0.021873	0.026999	0	0.402949	0.372966	0.439157
Cpne9	0.014291	0	0	0.123433	0.115785	0.112646
Cd101	0	0.01152	0	0.111698	0.079905	0.089522
Mir694	0.117316	0.074516	0	1.42983	1.58161	1.56141
Chst3	0.00367	0.004575	0	0.054104	0.066586	0.071947
Plxnd1	0.058535	0.085441	0.066747	1.6471	1.15111	2.11178
Usp17la	0.209444	0.175839	0.18409	3.7983	4.16181	5.27008
Rhof	0.041072	0.050464	0.049394	1.39076	0.847877	0.972284
Prss46	0.088992	0.124604	0.053176	2.77486	1.28325	2.01538
1700007G11Rik	0.137574	0.055448	0.042003	1.4008	2.08722	1.85939
Sarm1	0.0507	0.021315	0.057688	0.83142	0.971739	1.12949
5730419F03Rik	0.031828	0.018077	0	0.469217	0.291028	0.367557
RP23-363M4.1	0	0.024383	0.056937	0.404692	0.607205	0.816644
Uox	0.005838	0.004682	0.007947	0.126675	0.189394	0.092309
Igsf11	0.395615	0.364751	0.52701	11.086	9.50691	7.20331
Serpina3g	0.088016	0.028362	0.050046	1.17821	1.54086	0.805717
Spata13	0.067722	0.015142	0.057244	0.791357	1.2201	0.933518
A330074K22Rik	0.03121	0.025712	0	0.488208	0.330233	0.340367
Gm15958	0.010848	0.030708	0.035636	0.569466	0.499352	0.464863
Gimap8	0.156428	0.161971	0.029411	3.02296	1.52897	2.3309
Foxf2	0.047527	0.023887	0.036546	0.475546	0.704199	0.934701
Grm8	0	0.003959	0.006754	0.058725	0.092048	0.058493
Scn9a	0.004511	0.007592	0.017735	0.130888	0.214912	0.236779
Kif17	0	0.005449	0.02454	0.150139	0.217464	0.209146
Gm37805	0	0	0.019881	0.09899	0.117719	0.160695
Amn	0	0	0.012908	0.061517	0.072161	0.110194
Selplg	0.009687	0.007809	0	0.151379	0.074606	0.10258
Cotl1	3.17286	5.05798	3.83597	51.115	98.0141	77.0277
Katnal1	0.144101	0.170949	0.394375	3.83091	4.75797	4.60936
Plxdc1	0.034976	0.019399	0.007475	0.304471	0.400871	0.433153
Etnk2	0.206679	0.11587	0.125566	3.7291	1.79748	2.66059
Gm10845	0.035969	0	0	0.283602	0.127347	0.245028
Plek2	2.96301	2.7767	2.39271	59.8259	39.7004	47.5389
Gm12185	0	0	0.004132	0.024296	0.017345	0.032992
Gm37534	0.017128	0.025364	0.016497	0.23509	0.418547	0.38961
Ndst3	0.16868	0.295555	0.286823	4.32543	4.95757	3.98911
Gata6	0	0.011607	0	0.039659	0.10223	0.06272
Dennd2a	0.015002	0.004253	0.012122	0.234358	0.126901	0.183315
Csn3	5.91499	4.87646	2.59811	72.4618	64.5963	94.0329
Nppb	1.15465	0.91356	0.69212	17.5292	11.6412	18.1165
Cyp11b1	0	0	0.013609	0.096223	0.076946	0.057368
Ccdc63	0.004765	0	0	0.034809	0.029263	0.015424
Lix1l	0.412201	0.161342	0.284678	3.39601	6.05542	4.6135
Pde2a	0.063797	0.123571	0.124302	1.31926	2.23349	1.5175
Usp17lb	0.029061	0.017218	0	0.269442	0.221127	0.252485
Ncald	0.102324	0.060876	0.082602	1.54876	1.18628	1.13021
Serpina3h	0.850775	0.571716	0.9657	15.6045	11.2031	10.6337
Fat4	0.235888	0.187076	0.177842	2.4734	4.39212	2.52954
Lrp4	0.079648	0.127762	0.118376	2.20176	1.6246	1.25666
Anp32a	0.336065	0.258055	0.440788	6.38075	4.904	4.7888
Vash1	0.086337	0.03247	0.032118	0.741785	0.72221	0.833929
Tmprss11b	0.181614	0.198706	0.30465	4.66967	3.07937	2.59879
Gm12187	0.002058	0	0.005273	0.049553	0.026271	0.034069
A430106G13Rik	0.013364	0	0.038014	0.199842	0.286626	0.278029
Cyth4	0.854653	0.524617	0.414666	8.72151	5.82197	12.1401
Gm37298	0.011591	0.058131	0.016869	0.339062	0.469938	0.453733
Zbed4-ps1	0.002321	0.001357	0.010723	0.066258	0.056384	0.086027
Zeb1	0.672749	0.225211	0.687081	10.1897	5.60669	7.14324
Gm37730	0	0	0.009837	0.048738	0.052137	0.041319
Usp17ld	0.033734	0	0	0.123061	0.186752	0.174264
Chst2	0.451077	0.478334	0.40214	5.96284	6.1711	6.95564
Rab15	1.15555	1.15309	1.18097	17.1744	19.3922	13.4329
Ngf	7.4496	7.62155	10.2419	96.2939	165.812	98.0626
Armcx4	0.028091	0.00233	0.01624	0.216029	0.232639	0.215228
Gpr149	0.021133	0.024753	0.020455	0.229256	0.401088	0.311631
D130043K22Rik	0.013434	0.003746	0	0.082943	0.074231	0.085626
Kcne4	0.016957	0	0	0.078159	0.072705	0.087415
4921513D11Rik	0	0	0.042932	0.167541	0.190316	0.244913
Pear1	0.07472	0.169147	0.1434	1.66951	1.84754	1.91311
Fabp4	0.00257	0	0.034842	0.156253	0.175068	0.19193
Timp1	10.9238	8.83888	7.32337	140.694	103.57	134.403
Gm22	0.025277	0.030827	0.028021	0.221652	0.487599	0.465477
Tbxas1	0	0.004083	0.014703	0.086854	0.054075	0.119055
Enpp1	0.149672	0.094176	0.06661	1.75542	0.816546	1.65792
2310007B03Rik	22.5639	34.1936	18.3544	310.722	316.672	376.253
Mboat2	0.094657	0.006449	0.149841	1.33905	1.14922	0.849748
Slc41a2	0.422402	0.19672	0.669905	6.38256	6.42205	4.23968
9330198N18Rik	0	0.037945	0	0.162789	0.228072	0.107712
Nat8l	0	0	0.003266	0.013799	0.013652	0.015329
Fgf5	1.22402	1.20941	0.853926	9.49585	19.0301	14.4667
Nt5e	37.268	48.9621	42.6026	695.091	482.735	494.21
Mir149	0	0.056451	0	0.1703	0.255208	0.291803
Nol4l	0.05456	0.052839	0.033689	0.603456	0.553992	0.623777
Trim67	0	0.008441	0	0.024515	0.040228	0.041613
Gm37188	0	0	0.007294	0.024111	0.038421	0.027931
PMS2	0.177393	0.388624	0	2.15714	2.50571	2.35616
Brsk1	0.162906	0.07194	0.076193	1.37886	1.00304	1.47497
Tagln	0	0	0.013579	0.067421	0.044915	0.054385
Chsy3	0.207684	0.204699	0.093846	2.7411	1.36096	2.08137
Pfkfb3	1.46187	1.20309	1.24811	22.246	11.8139	13.5172
Ms4a2	0.018473	0	0.009997	0.120134	0.123499	0.101563
Htr2b	0	0.013683	0	0.038885	0.065325	0.060058
Baalc	0	0.177195	0	0.551245	0.878936	0.688757
Gm24582	0	0.030747	0.020702	0.216517	0.216339	0.180588
Relt	0.688393	1.10858	0.727611	8.61091	9.29852	11.9662
Lce1g	0.587865	0.110868	0.150761	2.94749	3.90427	3.14976
Csrp2	1.39374	0.90924	0.487828	10.6166	12.1741	9.8003
Tcf7	0.118565	0.142784	0.147908	1.54704	1.40296	1.81959
Stard9	0.095029	0.182451	0.070569	1.07457	1.65582	1.27815
Adgrg6	0.044936	0.01157	0.019963	0.263433	0.360816	0.251157
Sgsm3	1.82139	0.258386	0.399017	6.9489	11.9341	9.22459
Arc	0.235462	0.23367	0.299433	2.34022	3.64159	2.60244
Cd1d1	0.471581	0.670955	0.413088	8.10566	4.58974	4.59554
RP23-459F14.2	0	0	0.014706	0.045525	0.060865	0.055853
Sema6c	0.155658	0.014116	0.024082	0.839557	0.741224	0.556622
C2cd2	1.28737	1.19851	1.12794	15.909	13.2979	10.5708
Adgra1	0.829026	1.26277	0.740451	10.8769	9.83783	10.3445
Bdh2	0	0.048003	0	0.149944	0.21902	0.153835
Nlrp10	0	0.006326	0.009623	0.070651	0.057133	0.044388
Jag1	11.6205	14.1585	13.0393	154.325	141.516	121.847
Tspan8	0	0.061811	0	0.252047	0.213613	0.195647
2810455O05Rik	0.202044	0.239784	0.130273	2.34402	1.95564	1.81136
Gm37613	0	0.007493	0	0.020133	0.024701	0.034899
Ccsap	1.27765	0.657159	0.689622	9.86489	8.50089	8.57806
Gm8038	0	0.001769	0	0.003285	0.008144	0.006673
Coil	0.500082	0.203021	0.028313	2.61925	2.18749	2.67066
Pvrl3	2.74926	2.08368	4.04576	33.8585	31.4603	24.3051
Gatsl3	3.95356	4.2004	2.98621	31.6796	29.1969	49.6117
Ramp1	2.78292	5.47475	1.00338	20.1524	34.7976	36.2686
Gm9089	0	0	0.041349	0.084796	0.172287	0.148491
Wisp1	0.612777	0.302735	0.46713	4.29847	4.48648	4.6641
Klf12	0.234027	0.205225	0.20477	2.00817	2.19995	2.0418
Prdx5	25.9254	33.5944	25.3408	251.737	240.34	329.166
Spsb1	1.38423	1.25093	1.02967	11.2608	10.4499	13.6331
Ret	1.00797	0.663726	0.740681	7.66893	7.06208	8.39549
Sytl2	0.030883	0.023603	0	0.229384	0.121329	0.170679
Mir5123	0.100278	0.136912	0.005994	0.558875	0.892428	0.872021
Cachd1	0.023408	0	0	0.112419	0.069527	0.041518
Cadm2	0.004641	0.006915	0.014648	0.057048	0.091909	0.100481
Fer1l6	0.257075	0.139167	0.055534	1.05825	1.41596	1.77432
Flrt3	0.964429	0.868275	1.15938	10.998	9.03163	7.94474
Alcam	9.86854	10.09	8.91265	101.104	82.9636	85.0189
Mmp10	4.06612	2.93195	3.76623	33.0353	39.025	27.7385
Asic1	0.005957	0.004951	0.034396	0.112698	0.185014	0.121695
Serpina3f	0.025549	0.022437	0.031775	0.239081	0.263813	0.23477
Gm4258	0	0.092295	0.154598	0.43932	0.871769	0.954131
RP23-63A19.3	0.183685	0.211099	0.243758	1.31966	2.07341	2.44883
Marcksl1	20.5804	23.4751	19.4381	168.931	214.07	196.507
Fxyd5	9.44411	11.3749	7.2935	98.3015	69.7062	87.3258
Fam167a	4.01492	3.73813	4.42054	43.9503	32.5369	33.0909
Jam2	0.471359	0.406057	0.31787	4.87314	3.34304	2.46909
Gm5431	0.02311	0.010762	0.015468	0.172854	0.11696	0.149541
Dbn1	1.87837	1.94208	1.52154	11.105	18.169	18.28
9930111J21Rik1	0.189274	0.079672	0.083551	1.14852	0.952428	1.0315
Crocc2	0.070194	0.16702	0.032259	0.492844	0.877957	0.999228
Ust	2.80983	2.67548	2.56044	29.5873	20.8692	20.1001
Gm26465	0.073637	0	0.145477	0.514666	0.737897	0.651505
Vangl2	0.107439	0.11158	0.055627	0.531652	1.01893	0.83241
Casc1	0.022575	0.080687	0.042339	0.436608	0.301816	0.521536
Gm16579	0.008823	0.007333	0	0.041995	0.054207	0.042274
Efna2	0.057596	0.075268	0.168305	0.667342	1.07085	0.816753
Vgf	0	0	0.007599	0.018508	0.025012	0.02062
S100a8	1.33546	1.39022	1.86179	10.9496	13.4653	13.7722
9930111J21Rik2	0.327774	0.123078	0.140298	1.83061	1.50537	1.57971
Itga2	10.1892	9.8895	7.53329	97.9061	58.7994	72.256
Atp10d	0.80098	0.733131	0.807636	7.92495	5.91965	5.51301
Mir7077	0.015575	0.006537	0.026186	0.14085	0.092345	0.164607
Asxl3	0.0838	0.064696	0.048728	0.597081	0.535021	0.479422
Gm27551	0	0.029032	0.099693	0.33365	0.266601	0.451066
A130023I24Rik	0.052884	0.176605	0.156893	1.10655	0.668247	1.30549
Ttyh1	0.081596	0.038687	0.029832	0.354474	0.339326	0.502532
Fam101b	0.44314	0.438619	0.504789	4.16063	3.25292	3.59726
Slc26a7	0.004383	0.003643	0.008339	0.036891	0.050717	0.042006
1700001C19Rik	0.069103	0.0696	0.026161	0.327562	0.512858	0.46094
Mir3097	0.082817	0.080633	0.009548	0.452682	0.398049	0.508562
Pfkp	2.3792	1.3039	2.28953	19.3105	13.2301	14.1793
Lrrc32	0.06466	0.004929	0.044803	0.289934	0.371229	0.226491
Cxcr2	0.022297	0.006238	0.00693	0.070696	0.115045	0.087545
Trim15	0.085625	0	0.033954	0.449038	0.209175	0.262407
Itga5	10.7746	11.9254	8.71991	79.9129	89.5459	71.2656
Htra4	0.027539	0	0	0.100361	0.070064	0.03792
4930553M12Rik	0	0.018704	0	0.036542	0.071169	0.033384
5033430I15Rik	0.991852	0.990314	0.658261	7.57414	6.10954	6.16576
Gm37567	0.002077	0	0	0.007796	0.00479	0.002876
Afp	0.17682	0	0.025737	0.484693	0.564759	0.448641
Pgap1	3.6713	4.40732	2.47327	25.4573	18.764	33.5935
Palld	0.240608	0.335681	0.609434	3.14918	3.30345	2.23158
Lepr	0.026112	0.032032	0.021431	0.17487	0.153346	0.254461
Gm28187	0.010609	0.004452	0.010192	0.075745	0.070051	0.039108
Prkar1b	0.13593	0.167145	0.134716	1.31124	0.969098	0.892952
Gm21984	0.081693	0.017313	0	0.237348	0.206498	0.26993
Dzip1l	0.117258	0.11345	0.083592	0.771655	0.559821	0.934003
Bpifc	0.008096	0.01366	0.047455	0.193839	0.176296	0.125851
Fermt1	13.4191	14.7465	11.2197	109.201	81.0678	90.1651
Tmem117	0.096489	0.102513	0.108457	0.665131	0.864534	0.658192
Gm20443	0	0.047516	0.056457	0.222181	0.326216	0.190841
Gm12606	0.017996	0.167682	0.117782	0.865323	0.555093	0.719682
Gm38303	0	0	0.0396	0.097857	0.079128	0.101842
Fam89a	0.271571	0.206548	0.295283	1.96482	1.37349	2.09758
Tmem179	0.141325	0.343298	0.0567	1.04527	1.20727	1.53199
Cpxm1	0	0.060154	0	0.131131	0.137042	0.151108
Efnb1	3.34763	4.70556	4.15038	23.7209	32.495	27.9727
Sema7a	1.39412	1.0288	1.69435	9.43202	9.77612	8.90551
Dennd5b	0.095103	0.084261	0.065119	0.635132	0.557643	0.476587
Rgs16	14.3549	12.1386	5.93406	56.4959	80.0955	84.7823
P3h1	0.454341	0.150411	0.261586	1.8004	2.47986	1.62259
Mir6995	0.006252	0.014431	0.117128	0.305307	0.217466	0.406881
Pdgfra	0.604358	0.549644	0.309116	2.3563	3.67135	3.80207
Gm5454	0.290059	0.207608	0.174177	1.84664	1.07808	1.57913
Lamb3	34.9114	50.1156	27.2334	213.146	245.831	291.404
Gm8883	0.870176	0.799052	0.97314	6.57733	4.76446	6.30559
Fosb	0.325616	0.463043	0.445453	1.77012	2.70408	3.75318
Ubash3b	0.265721	0.178359	0.150142	1.60946	0.944641	1.3991
Lgals1-ps2	0.118354	0.025457	0.064915	0.457132	0.591504	0.336033
Slc9a2	2.66244	1.87129	1.94595	14.9968	12.8291	14.9818
Tbr1	0.024463	0.041663	0.023658	0.232215	0.205303	0.15556
Ppfibp2	0.874859	0.610619	0.557939	4.96035	3.69169	4.84359
Gm12221	0.213707	0.364179	0.085972	1.12788	1.64589	1.6043
Mmp24	0.010412	0.067434	0.042884	0.225349	0.38334	0.184765
Trp53inp2	1.40407	1.68918	1.81963	12.0631	12.0693	8.06706
Rgs12	7.38567	6.36419	4.94491	44.4894	37.7175	39.5805
Mir6903	0	0.004022	0	0.006082	0.011464	0.008417
Hr	1.27366	1.68867	2.01495	11.3415	10.0009	10.6825
Ttc12	0.393453	0.104873	0.166651	1.17742	1.68423	1.41489
Limd2	1.3365	1.41755	0.712303	6.07769	6.67973	9.51629
Tigd4	0	0.005493	0.006288	0.025944	0.025616	0.024127
Usp17le	0.086662	0.034829	0.052195	0.298138	0.456283	0.360821
Fermt2	5.27711	4.17335	5.8496	37.8764	30.5288	29.8285
Paqr5	0.044813	0.018493	0.024038	0.232893	0.116739	0.208378
Mroh3	0.340669	0.450554	0.29034	1.67165	2.64195	2.59354
Gpd1	0.007835	0.039654	0.018707	0.142767	0.126122	0.152812
Gm28231	1.05808	1.09918	0.676997	7.45523	4.66797	5.91015
Gp1bb	0.138628	0.000609	0.005979	0.292059	0.324229	0.295182
Gm12439	0	0.062267	0.020447	0.172544	0.171129	0.174529
Ankrd44	0.662061	0.771982	0.620909	3.35604	4.1529	5.33586
Gm10311	1.83563	1.95946	2.46347	13.9755	12.8667	12.2291
Onecut3	0.004694	0	0	0.015204	0.007237	0.006824
Gm37354	0.018713	0.00797	0.035688	0.132011	0.089053	0.167576
Pdgfa	20.364	29.3707	22.3913	153.67	117.96	176.785
Gm26931	0	0	0.014355	0.029589	0.018151	0.041355
Gm27853	0	0.036513	0.0435	0.149151	0.214056	0.131686
Prkd1	0.109976	0.044477	0.093635	0.538441	0.553164	0.442262
Lamc2	67.3811	85.8589	40.1217	338.983	492.127	361.747
Eif4e3	0.071394	0.015277	0.029675	0.358454	0.166386	0.189768
Ctla2a	26.8976	22.9662	21.3664	113.328	185.006	136.703
Gm11557	0.08824	0.303445	0.077212	0.795765	0.9731	1.09399
Ifitm10	0.630389	1.58107	0.963869	3.95987	9.14813	6.2468
Ephb2	2.15338	4.12657	2.58817	13.1023	19.0617	21.8532
Gm16104	0.186526	0.047385	0	0.525887	0.483925	0.414186
Il1rl1	0.016912	0.028187	0.028292	0.121663	0.145516	0.177438
Gm26667	0.006844	0	0.01456	0.029113	0.039475	0.060578
Sned1	1.44337	2.49005	1.14423	9.03339	10.2783	11.2803
Gsap	0.349813	0.482496	0.506767	2.14971	2.79113	3.12283
Gm21989	0.113816	0.269108	0.073379	1.03452	0.800058	0.906744
Sgk1	10.9823	12.3437	14.3634	79.7515	79.3412	67.1819
Syt4	0.011607	0	0	0.036496	0.02042	0.012701
Txlnb	0.020127	0	0.019433	0.080768	0.056859	0.098862
Fhl4	0.016958	0.013885	0.027872	0.081654	0.129193	0.138282
Zfp791	0.240698	0.389366	0.257896	1.73812	2.03725	1.48724
1810062G17Rik	0	0.018491	0.035812	0.078088	0.134096	0.108594
Gm20544	3.30383	3.9025	2.30415	22.5523	13.4489	20.0429
Cdh2	0.797222	0.240394	0.459256	3.10937	2.73991	2.95328
Csgalnact1	1.5333	1.67374	1.77599	8.79513	11.1004	9.35984
Tecta	0.00614	0.007768	0.017273	0.067738	0.054285	0.060185
Msh5	0.503333	0.319612	0.091577	1.92569	1.60836	1.78781
Hsdl2	3.13735	3.13815	3.40524	22.1361	19.0219	14.6075
Sdc3	0.900018	0.884176	1.08418	6.87685	4.19476	5.36872
Gm1070	0.008348	0.027751	0.015804	0.069667	0.141481	0.083639
Rnasel	0.099451	0.153077	0.071177	0.577791	0.672041	0.579118
Prdm8	0.138249	0.219432	0.196407	1.05827	1.10106	0.967517
Mex3b	0.455769	0.645746	0.625099	3.23361	3.51968	2.98528
Pcdhga9	0	0.003983	0.007091	0.011749	0.023225	0.027371
Cdh23	0.044744	0.098192	0.072981	0.36901	0.389209	0.453199
Gimap9	0.241995	0.136622	0.046683	0.703698	0.986515	0.695637
Adarb1	7.93096	10.4742	8.28736	42.0743	55.6825	51.9829
Nkd2	0.222612	0.147603	0.177712	1.16332	0.709872	1.19623
Gm23803	0.220268	0.206048	0	0.873128	0.724419	0.788119
Gm38357	0.21105	0.133367	0.113799	0.86783	0.785598	0.899393
Lair1	0	0	0.018853	0.031239	0.025601	0.048131
Slc52a3	1.14982	1.36417	0.931626	5.31898	8.72636	5.11109
Gm12344	5.07312	6.73687	6.61551	33.4445	33.8029	34.7678
Smarcd3	0.877983	0.942136	0.828162	3.67702	6.38464	4.5774
A630014C17Rik	0.007587	0.012486	0	0.029723	0.050626	0.030577
Plekho1	2.77168	3.2885	2.68292	11.6085	19.113	17.5695
AC147266.1	0.134984	0.166045	0.076322	0.840822	0.699024	0.54404
Tmsb4x	88.8074	59.3732	70.1835	503.394	337.738	358.932
Atxn1	1.10661	1.29587	1.38165	7.5445	7.14356	6.10499
Gnb4	0.4085	0.514156	0.358855	2.14507	2.28726	2.6084
Etv1	0.403428	0.500031	0.370974	2.69586	1.68842	2.61197
Fjx1	0.032719	0	0.006872	0.097346	0.056712	0.062292
RP24-338C23.2	0.028197	0.023861	0.009059	0.116687	0.121842	0.094017
Nrcam	0	0.00492	0	0.009566	0.012837	0.004263
3110062G12Rik	0.075704	0.226987	0.40648	1.1601	0.936629	1.72797
Gm22637	0.159992	0.099398	0.260702	1.15115	0.908897	0.743931
Pdgfc	1.18047	1.26689	1.91679	5.93741	10.038	7.2452
Nmnat2	2.22767	3.00122	0.991934	8.62687	12.0413	12.2056
Abcb1a	2.13634	1.62217	1.80284	8.58136	9.74063	11.0299
Fam84a	1.05779	1.40905	1.12091	5.85223	5.05701	8.01362
Stxbp1	0.894614	0.948938	1.23609	6.16764	5.18593	4.85753
Gm10033	2.3543	1.69643	2.87599	14.5204	11.6738	10.193
Ctla2b	12.2964	9.76736	9.15583	52.113	61.441	49.6707
Sh3kbp1	2.16641	1.89253	2.04793	9.80517	10.9972	11.0201
Pcdhb16	0.162649	0.131811	0.069908	0.612621	0.674522	0.610968
Gm5069	0.060372	0.051915	0.042604	0.266292	0.267715	0.267147
SCARNA15	0.077424	0.366803	0	0.83258	0.748067	0.714573
Gnrhr	0.039784	0.012584	0.009508	0.11577	0.095262	0.106232
Tmeff1	25.6083	22.8354	23.2493	159.588	86.2426	121.163
Fam219a	0.301266	0.139787	0.145712	0.853151	1.2875	0.856428
Gm13453	33.1302	57.6771	49.6984	197.53	260.173	257.414
Ube2f	15.0904	16.045	13.8062	90.1112	57.5436	79.3514
Ehf	0.412929	0.556785	0.252724	1.88849	2.59967	1.66488
Pxdn	3.7793	4.13017	3.57478	20.1644	20.0753	17.5643
Fam78b	0.382999	0.258681	0.181227	1.63783	1.02721	1.46971
Cpeb3	0.225412	0.217398	0.266979	1.44242	0.884133	1.23027
Tnnt2	34.4245	39.8212	18.081	149.922	134.863	177.216
Mx1	0.050447	0.036047	0.053859	0.276619	0.226996	0.195443
Gjc1	0.483164	0.785149	0.800509	2.97839	3.98711	3.29461
Bmpr1b	0.016846	0	0	0.03839	0.021649	0.023472
Lama3	54.0859	49.7718	35.9123	267.409	206.441	216.374
Flrt2	3.92853	2.44183	2.93904	15.7834	17.0535	13.1239
Adcy1	0.083792	0.071863	0.101181	0.506487	0.261401	0.491402
Smad6	0.080811	0.137785	0.097202	0.441734	0.671436	0.431377
Spon1	0.014626	0	0.00353	0.02919	0.028592	0.030992
Gm24540	0	0.071382	0.09167	0.295127	0.196809	0.3046
Apol9b	1.3485	1.462	0.557447	6.0604	4.01152	6.26322
Gm1045	21.323	16.3389	20.2494	107.854	98.8834	73.9605
Zfp9	0.455253	0.190608	0.347954	1.34504	1.7768	1.6939
Col7a1	6.83011	9.17699	5.94102	25.7469	43.7473	36.7135
Atp6v1g1	83.3538	105.013	91.0818	490.18	419.813	440.326
Fgd1	1.86543	1.96235	1.84713	8.0534	9.3394	9.9373
Ccbe1	11.8	12.7416	10.8379	69.3059	43.7551	56.8594
Cabyr	0.02645	0.06198	0.020213	0.203033	0.161459	0.156151
Rab6b	0.337028	0.314947	0.356652	1.49984	1.76206	1.56549
Sez6l2	0.057272	0.078469	0.043366	0.349988	0.259586	0.246842
Meis3	0.790853	0.573231	0.362832	3.15375	2.15738	2.90434
Rnft2	0.106106	0.252253	0.121218	0.685877	0.892215	0.703287
Ncf1	0	0.006529	0.014872	0.025257	0.023946	0.051975
Nr6a1os	0.646634	0.680502	0.490445	2.67963	2.43103	3.4351
Spred3	2.3263	1.81799	1.55435	9.02784	9.00543	8.72282
Gm9095	0.014423	0.083693	0.066874	0.18645	0.321606	0.26537
Dnm1	0.199682	0.278141	0.261945	0.781636	1.3142	1.37174
Erc2	1.16105	0.764909	0.719061	4.11786	3.94089	4.32786
Myo10	4.06522	5.65177	5.11498	21.1038	21.4221	26.8429
Gm3835	0.004314	0.0245	0.014992	0.057478	0.096508	0.050716
Cxcr3	2.03627	2.56932	1.31229	8.92267	9.4518	9.27752
Whrn	1.04953	1.43641	1.09269	4.66859	5.48089	6.55064
Arhgap31	0.976469	0.728832	1.04174	5.2758	3.67346	3.86828
Gm11965	0	0.016813	0	0.016424	0.031987	0.03001
Mir6937	0.003415	0.083114	0.039366	0.126259	0.280729	0.179802
Serpinf2	0.050728	0.046922	0.039592	0.252151	0.209381	0.177824
Slco4a1	0.90814	0.902435	0.915599	4.13826	4.00264	4.50734
Creb3l2	0.371645	0.281116	0.447783	1.75208	1.95118	1.39617
Gm28499	0	0.050908	0.032337	0.107421	0.115534	0.161641
Arhgap26	0.527906	0.552145	0.357283	2.3941	2.06681	2.13175
2810430I11Rik	0	0.021705	0	0.023816	0.041501	0.033972
Gm37689	0.082323	0.032516	0.108555	0.434672	0.247552	0.33939
Colec11	0.040442	0.068293	0.015264	0.208855	0.256269	0.101645
Fkbp14	1.21816	0.537198	0.567743	4.10753	3.55661	2.93755
Rnf152	0.155537	0.197719	0.115901	0.592286	0.911632	0.63472
Gm2474	0	0.033992	0	0.048831	0.076271	0.029741
Gm37166	0.013547	0.033583	0	0.050191	0.107089	0.057286
Nes	15.6983	12.3242	10.8363	57.5986	58.8425	59.8616
Megf9	0.309536	0.336352	0.356985	1.60877	1.66519	1.27254
Gm17634	0.07439	0.095147	0.012397	0.222479	0.309811	0.291412
Lama2	0	0.00684	0.007785	0.020823	0.025641	0.01969
Efcab8	0.183675	0.106961	0.079871	0.502539	0.626929	0.545393
Gpr39	3.31134	3.85449	1.91807	13.3525	12.4607	15.2239
Tmprss11f	0.763203	0.583726	0.493061	3.02192	1.93211	3.35597
Fam210b	1.94968	2.51484	2.14984	10.386	10.2356	9.14188
Gm24041	0.204876	0.238833	0.256973	0.953808	0.991999	1.19762
Hlx	0.058654	0.080715	0.03791	0.257434	0.260873	0.272563
Rmdn2	0.613008	0.903613	1.00487	4.16138	3.09832	3.95134
Als2cr12	0.241634	0.204438	0.143778	1.05651	0.677594	0.888321
Rltpr	0	0.106472	0	0.100939	0.237247	0.13515
Cerk	0.3146	0.505153	0.492455	1.59018	2.47803	1.75011
Chn1	0.531801	0.225937	0.268884	1.87322	1.17967	1.48509
Fcrlb	0.240099	0.366327	0.199615	1.34209	0.908149	1.30301
Kctd11	7.98661	7.58353	6.06989	32.3878	30.9772	31.9566
Lgr6	8.03777	13.0565	4.30547	33.4135	36.8633	41.4076
Tmem95	1.06631	1.10309	0.791659	4.78562	3.21821	5.01041
Rhoq	8.16662	7.39765	8.99218	44.6052	33.7945	28.728
Ptafr	0.343939	0.289679	0.211943	1.37494	0.996564	1.30016
Srcap	0.650545	1.56566	1.35278	4.58986	5.00659	5.90074
Ssc5d	0.011785	0.050771	0.057119	0.131771	0.160869	0.22607
Id2	3.17649	4.27748	3.34087	17.3431	16.248	13.0975
Lppr2	0.171153	0.158532	0.027904	0.446681	0.556052	0.543373
Gm6981	0.056148	0.055998	0.103232	0.381726	0.206787	0.340564
Gja4	0.066519	0.027418	0.044798	0.15194	0.204507	0.241489
Gab2	3.64719	3.65085	2.72401	17.106	12.0851	13.753
St5	0.409362	0.228382	0.34203	1.33746	1.48002	1.37926
4732440D04Rik	0.931535	0.027355	0.028181	1.53491	1.26879	1.42382
Ccrn4l	1.26986	0.786912	1.43093	5.0011	4.60077	5.31747
Irgm1	3.74069	2.65948	2.31813	12.4607	14.6724	10.1325
Fads1	2.89362	1.76676	2.26313	9.76065	9.62323	10.187
Dab2	0.384505	0.453048	0.322936	1.23846	2.24538	1.45649
Tspan12	1.12718	0.517276	0.760976	4.80398	2.83363	2.56644
Pdlim5	12.8794	11.6793	14.858	65.2282	50.6489	51.0428
Slc4a8	1.01832	1.64115	0.990805	5.24676	4.51288	5.69693
Herc3	5.0392	5.51272	3.19176	16.2161	21.7307	20.1975
Igsf3	0.483366	0.501683	0.425096	1.79005	2.29119	1.86704
Gm37277	0.090098	0.050639	0.067559	0.317637	0.314746	0.245503
Gm38125	0.032343	0.053481	0.05582	0.235285	0.156726	0.204346
Dmtn	0.251183	0.238657	0.127217	0.691242	1.09298	0.798505
Mtif3	1.31485	2.41859	1.19202	5.23724	7.11257	8.23939
1520401A03Rik	0	0.00505	0	0.007087	0.009512	0.004506
Pde4d	1.9884	1.74432	1.78438	9.52055	4.97994	8.48299
Cep170	15.9524	12.4868	12.3816	57.9448	45.7304	65.9754
Fes	1.08853	1.03705	0.943128	3.17043	4.33157	5.14883
Ttc39c	2.95986	2.81229	3.26837	15.55	10.125	11.2953
9430020K01Rik	2.92726	2.05522	2.7604	14.3082	8.37148	8.94104
C1galt1	14.1956	13.7897	14.5667	72.8355	44.8015	55.2529
Hpx	0.189963	0.169662	0.116859	0.577958	0.850568	0.506072
Rhob	5.56201	5.93588	8.39474	27.1957	27.3525	26.1841
Gm37333	0.029777	0.033269	0.028608	0.11968	0.103044	0.147642
Mir96	0.010469	0.20035	0	0.220488	0.37905	0.251569
Engase	0.07034	0.122016	0.115787	0.239684	0.499145	0.504427
Gm38399	0.040072	0.486911	0.309489	1.12773	0.963034	1.28093
Rnf122	0.278875	0.230706	0.097242	0.758074	1.04636	0.637655
Gk5	0.28099	0.309876	0.31143	1.30952	1.27551	1.03173
Murc	0.244533	0.315806	0.314451	1.29195	0.804755	1.40902
Ccdc66	5.01628	3.61548	5.08002	20.5436	16.438	17.8759
Fam195a	5.00392	5.05905	5.09851	1.62996	2.51551	3.43496
Cdc25b	2.18485	2.32896	2.46501	0.998199	0.96616	1.52329
1500012F01Rik	68.4808	60.6968	75.3644	32.8839	30.1366	39.1585
Rnf11	99.3861	87.5247	102.84	46.3759	48.1716	50.052
Slc44a2	49.5962	58.9739	47.6115	22.544	33.1082	22.2281
Gm24145	0.208333	0.382866	0.16483	0.098509	0.251881	0.026256
Gm37255	0.16784	0.146353	0.201317	0.053231	0.081306	0.122003
Avpi1	18.7084	25.7451	28.683	7.20611	15.9061	13.2827
Susd6	20.2892	25.0967	22.3199	11.8694	11.5465	10.2464
Ccdc122	4.19256	4.97253	4.7427	2.18068	2.03189	2.70088
Map3k1	2.6778	2.91433	3.21931	1.5403	1.54821	1.27768
Dph5	8.28941	7.79831	7.71436	3.387	3.46797	4.92957
4732419C18Rik	0.394276	0.446041	0.421869	0.228237	0.22882	0.167848
Asb13	4.89298	4.46784	5.48988	2.26147	2.61202	2.47614
Hook1	7.70022	9.66867	10.2073	3.85923	6.28329	3.48072
Siae	2.37608	1.94424	1.65934	1.03936	1.00847	0.902869
Fbn1	0.046036	0.034394	0.048701	0.018354	0.012473	0.032865
Nfu1	25.9786	23.6517	24.9685	12.1583	11.3828	13.2486
Atp2c2	6.33261	9.96561	7.02623	2.82544	5.19029	3.48198
Tulp4	56.6543	74.8564	71.3754	37.8082	32.1934	29.9457
Zcchc11	2.28355	2.22289	2.50111	1.3766	0.713282	1.36098
Mcm8	2.00896	1.84142	2.22741	1.17644	0.651321	1.1651
S100a14	114.903	113.518	96.0117	49.4262	53.7471	56.4393
Sulf2	3.74161	4.51101	3.7166	2.05359	2.11897	1.71528
Ptpn14	5.92481	6.78962	6.85502	3.04776	3.6208	2.95533
Toporsos	0.649844	0.697438	0.763107	0.149803	0.426321	0.461337
Arap2	39.0861	42.5936	58.8823	24.1686	17.7439	26.9916
Cdcp1	29.0495	33.2196	26.5795	14.7403	14.4986	14.3127
Pecr	5.353	4.87627	5.47724	2.54069	1.94685	3.21048
Epha1	7.98281	8.60992	7.78496	2.93387	5.39013	3.6119
RP23-38B15.1	0.22217	0.22403	0.247735	0.09589	0.117048	0.126784
Npm3	39.811	38.2991	44.322	17.3806	15.1835	27.3632
Mir5125	2.47796	3.57095	2.59928	1.20596	1.75456	1.27102
Timm8a1	22.214	19.7455	23.5964	11.6972	8.30612	12.0365
Stambpl1	31.4597	30.0345	29.3441	14.2455	11.328	18.8033
Tmem51	3.17772	3.2487	2.77658	1.43684	1.4597	1.59651
Vars2	5.85252	7.05773	7.80597	2.44633	3.24267	4.42444
Gm10263	392.464	381.977	366.195	140.986	187	228.192
Aasdh	6.54147	6.55228	5.78209	2.85795	3.12565	3.21633
Map7	11.0373	14.752	12.6767	4.84498	7.34248	6.5594
Ang2	0.329883	0.293045	0.248285	0.164968	0.202695	0.056748
Gm19557	0.161184	0.195231	0.085447	0.075483	0.127673	0.011907
D330041H03Rik	0.841508	1.13203	1.04272	0.521204	0.53749	0.407781
2810410L24Rik	1.26609	1.82096	1.08373	0.475544	0.878207	0.673289
Gas5	261.617	177.3	201.578	105.423	100.507	105.284
Apmap	7.41422	7.75858	6.21006	3.89837	3.09904	3.38282
Arhgef16	1.83862	2.84668	2.48549	1.04056	1.32908	1.10894
Epb4.1l5	4.88241	4.91367	5.86036	2.60932	2.889	2.09602
Snrpn	6.16822	4.84267	4.95106	3.10996	1.64623	2.98189
Htatip2	30.5434	28.337	29.1154	16.3419	13.9591	12.3164
Ifi204	24.4024	17.6536	20.937	11.4115	5.92069	13.1608
Fam185a	9.16668	8.62751	10.8853	4.52352	4.0568	5.29593
Gm8649	0.358826	0.413889	0.410923	0.238186	0.136725	0.197316
Slc30a1	3.18558	3.93258	4.53183	1.71796	1.5518	2.35984
Tasp1	6.92716	6.8841	7.66852	3.28815	3.32087	3.76159
Srm	31.985	30.6494	33.6478	14.4612	12.5582	19.4595
Pter	3.13146	2.8825	3.02937	1.0069	1.2612	2.0911
Gm10801	3.48643	4.7386	7.44106	1.55996	0.977523	5.00577
Gid4	16.797	18.3066	19.5055	9.92197	7.24848	9.08797
Zfp759	2.59394	2.55817	2.86104	1.54654	1.12278	1.18314
BC048403	2.94441	4.03477	4.23255	1.88913	1.74576	1.75452
BC021767	4.0664	3.91787	3.94365	1.38438	2.65142	1.69644
Socs5	10.8384	11.7559	10.1842	4.67689	5.75938	5.31163
Ccbl1	3.87207	4.89492	3.77258	1.93063	1.81388	2.27973
Tmem109	15.6475	20.0528	18.8494	7.87754	9.54774	8.75456
Zfp296	2.40808	2.46731	2.99314	0.65796	1.71792	1.39712
Lgals3	239.003	328.968	239.279	89.9428	178.64	117.805
6820408C15Rik	0.09305	0.093974	0.07648	0.053608	0.033145	0.039295
Zscan30	0.431386	0.398394	0.413533	0.234697	0.184841	0.17428
Dcaf4	11.8683	13.9999	12.3081	5.57126	5.91153	6.74794
Nupr1	215.361	216.314	189.796	60.1513	131.246	105.034
Cenpw	0.474765	0.669163	0.695196	0.267851	0.244824	0.363226
Slc26a11	4.61289	3.82054	4.0198	1.74505	2.21327	1.96275
A930005H10Rik	2.70993	2.89913	2.28004	0.999841	1.57373	1.17543
Dus4l	4.62164	3.7377	4.99566	2.56434	1.64172	2.13812
Rin1	16.5421	21.3562	19.4318	5.58715	12.1637	9.4694
Prps2	18.9082	20.2852	20.7466	9.85021	9.40346	9.19
Nr3c1	13.4997	15.0244	17.5148	8.69903	6.62216	6.50846
A430105I19Rik	27.4954	25.7341	21.173	12.6237	10.7251	11.9277
Eef2kmt	9.40293	8.09285	10.0628	4.36385	4.28905	4.40465
Cav2	40.9158	37.1688	38.0811	21.5423	18.1795	15.297
Fignl1	1.97455	1.68149	1.95298	0.861217	0.414715	1.37962
Ggta1	16.445	16.2832	17.0288	8.07003	6.72503	8.70873
Ppapdc2	6.92126	8.11153	6.92064	3.8595	3.26265	3.23157
Dqx1	1.36503	1.50603	1.37338	0.586277	0.65109	0.760212
Pigf	22.098	19.5588	21.606	10.1013	10.2738	9.36794
Ero1l	21.5656	20.9613	26.5376	11.0427	11.6807	9.74729
Lyplal1	3.55013	3.16274	3.33963	1.28584	1.54252	1.89569
Lin28b	1.38548	1.2214	1.399	0.567596	0.44991	0.863989
Rsad1	3.909	3.62458	3.4568	1.79084	1.38656	1.98426
Slpi	5.99469	6.27749	6.23558	1.96873	2.3439	4.37883
Trub1	4.50271	4.62908	5.25568	2.34287	1.60656	2.80653
Gna14	0.029212	0.00837	0.038007	0.013343	0	0.022139
Cgn	13.1721	12.8197	13.1498	4.11367	8.8841	5.37404
Gm14137	8.28709	8.46969	6.81678	3.53627	3.99649	3.52365
Myo6	7.33817	7.12433	7.26073	3.16353	3.46863	3.55023
Mknk1	11.7093	13.0277	11.6272	5.32876	6.12171	5.5577
Scd1	41.9472	56.4983	57.2744	19.1937	25.0264	28.5239
1700125H20Rik	0.522017	0.461444	0.530784	0.270016	0.264455	0.172786
Paics	122.938	98.8853	108.372	53.9335	44.4364	55.6803
Psrc1	27.3626	34.6485	28.3327	12.6713	13.7536	15.7151
Bid	46.8135	48.6845	48.2942	13.3973	26.2029	27.4644
Pold2	11.1884	11.3679	14.011	4.19831	5.71899	7.12682
Mpp7	2.11938	2.47777	2.24696	1.02492	1.1232	1.03128
Tmem79	4.45238	5.13898	5.23982	1.23193	3.67752	1.95579
Sft2d2	57.7104	61.9532	57.5352	24.9117	31.8655	25.0726
N4bp3	5.63184	10.043	9.2281	2.46745	5.54625	3.48632
Vma21-ps	0.247698	0.158387	0.128915	0.116025	0.085625	0.045366
Met	21.9146	18.6824	25.1951	9.981	8.25421	12.0842
2310039H08Rik	2.61544	4.4806	4.4812	0.944904	1.89642	2.47784
Grhl2	13.7013	15.9724	13.2406	4.09776	7.62446	7.99099
Spint1	30.1751	37.9312	24.6783	15.8022	16.1241	10.5908
Gpr137b-ps	11.7313	12.6204	12.7978	5.76019	5.60448	5.64354
Casp7	2.54448	2.56184	2.36226	0.992188	1.15763	1.26859
5730508B09Rik	0.5813	0.767366	0.84291	0.27394	0.357855	0.371066
Daglb	4.49697	4.99223	5.09976	1.62665	3.11073	1.93582
Dsg2	3.05317	4.27716	3.19768	1.65331	1.91482	1.24514
Acadm	25.2579	27.2614	25.1382	9.55509	15.2801	10.588
Dnaja3	36.3257	37.5017	41.8049	17.8845	17.1357	17.5853
RP23-325M7.4	0.624625	0.688339	0.417058	0.230495	0.308194	0.246283
Ebp	32.0262	37.5926	37.5907	19.2383	13.5537	15.822
Man2a2	9.99272	11.5545	11.0343	4.05093	5.20069	5.51616
Zan	0.185939	0.359766	0.199461	0.084112	0.1871	0.066357
Nudt13	0.868443	1.29856	0.972437	0.314958	0.590902	0.5153
Epdr1	4.28885	4.03553	4.30179	2.65596	0.907281	2.15031
Nedd4l	2.89226	2.57157	3.02705	1.1604	1.47161	1.20671
Cblc	6.39518	8.01867	5.3404	2.10291	3.9157	2.90015
Itm2b	178.403	267.381	204.972	97.8164	100.121	95.3983
Emp2	42.0972	49.4169	41.9109	20.8601	20.5465	18.7356
Thap3	3.15609	4.47217	4.40339	0.925571	2.71112	1.78139
Gm37174	0.714295	0.686982	0.438285	0.369685	0.252454	0.205678
Lrrc28	6.64298	8.40793	6.95393	3.53149	3.52213	2.83579
Dctd	7.62845	7.97158	10.3197	3.09062	3.64136	4.90821
Ccdc74a	0.560715	0.49558	0.605499	0.229754	0.218671	0.296158
RP23-441I24.5	0.089815	0.07649	0.066562	0.046793	0.019543	0.037984
Suclg2	37.6997	32.2484	34.5933	14.7771	11.5835	20.4638
Slc25a33	6.96911	6.49428	8.77622	3.27652	2.82709	3.83263
Klf5	11.038	13.3806	12.3516	4.30403	7.32958	4.767
Jpx	0.956556	0.84426	0.893656	0.289905	0.37006	0.54082
Gm7173	0.046477	0.017893	0.028682	0.026466	0	0.014896
Osbpl2	25.9188	32.37	27.9876	12.0306	14.8704	11.4262
Impa2	2.91861	3.14511	3.89455	1.10676	1.38812	1.91721
Fads3	48.2638	52.1884	52.0788	19.1681	26.7149	21.6032
Aqp3	3.07042	4.07677	2.78804	0.636578	2.01362	1.73896
D3Ertd751e	0.577277	0.607572	0.722572	0.266207	0.160079	0.416368
Ptprk	56.7693	55.9723	59.9892	21.6335	29.5919	24.9967
Sesn2	9.87415	14.0937	13.1985	3.72715	5.71677	6.94123
Itgb3bp	0.77781	0.717654	0.889503	0.309766	0.31286	0.427532
Eid1	31.9182	37.0793	39.0758	16.6032	12.7517	18.1669
Gdnf	9.42648	11.575	10.6359	3.39426	5.65213	4.83656
Enpp2	3.80363	3.12293	2.61867	1.75245	1.3356	1.09883
Mcee	6.36798	5.50889	6.27446	2.25676	2.58435	3.11775
Mir27b	1.62053	2.73055	1.60071	0.720972	1.10321	0.784702
9030617O03Rik	11.2165	9.21354	10.8942	5.79829	3.81527	4.10806
Fam49a	0.194377	0.133586	0.221403	0.096826	0.039972	0.103635
Npm3-ps1	5.30471	4.70911	5.03117	1.64269	1.76569	3.16682
B3gntl1	2.23351	2.46714	2.40917	1.07829	1.15101	0.872419
Sgpp1	9.64617	8.85903	10.8641	4.12699	3.85211	4.80292
Cldn7	31.9919	39.379	46.8251	12.7039	20.0664	18.6616
Cdk3-ps	1.4986	2.06219	1.39803	0.436763	1.14142	0.578105
Gm19426	0.192132	0.281917	0.16792	0.049394	0.210699	0.01895
Gm15163	17.0695	13.5826	14.1341	6.35295	4.96073	8.12721
Glt28d2	0.492183	0.5427	0.493666	0.213641	0.280291	0.167861
Casp1	3.0505	3.8233	2.99523	0.68468	1.96054	1.61946
Ccdc126	4.29818	4.89325	4.93085	2.30314	1.9868	1.80926
Ovol2	1.16881	1.07124	0.929251	0.402259	0.573631	0.391846
Ect2	4.8831	4.47851	4.65545	2.19678	2.02197	1.80707
Macrod1	4.18846	7.35977	5.63352	1.52615	2.90301	2.95324
Asrgl1	0.972638	0.983343	0.978666	0.297695	0.468063	0.494958
Gm26710	0.292755	0.37445	0.316684	0.170748	0.116889	0.134923
Kcnk1	15.1877	15.1531	14.9864	5.01925	8.29911	6.14358
Poli	4.29983	2.98511	3.35249	1.7661	1.19101	1.59949
Trp53inp1	73.8459	78.3586	94.3007	43.7057	32.7195	29.1214
Zfp956	2.04889	2.13082	1.81223	0.849192	1.02538	0.688926
Srxn1	17.4072	18.5428	19.6069	7.58595	10.0839	6.09795
8430419L09Rik	1.5661	1.6258	1.95868	0.522242	1.01131	0.668472
Klk8	58.9277	55.4744	53.9561	11.9578	32.093	27.8695
Plk3	14.0094	11.4923	16.8872	4.73208	6.23727	7.13685
Tnfrsf26	37.0604	37.504	37.4729	18.3757	6.69684	22.7611
Cln8	3.9728	3.47824	3.81944	1.38643	1.97436	1.45003
Etohd2	0.301832	0.28736	0.299272	0.144792	0.146988	0.086923
BC052040	1.24144	1.17932	1.49062	0.486285	0.412172	0.767384
Gm12643	0.734424	0.744406	0.559622	0.290004	0.385586	0.190083
D030028A08Rik	10.3012	8.01322	9.55311	4.19582	3.06163	4.57271
Frmd4b	1.51803	1.5572	1.30266	0.540008	0.709018	0.60496
Gm15559	0.098699	0.041792	0.102863	0.03213	0.011801	0.059069
Eci1	18.9735	19.8178	20.0076	6.67593	8.21972	9.96803
Serpinb9g	0.141715	0.116088	0.129607	0.076893	0.037174	0.049142
Mir8112	4.18762	5.96894	5.67109	1.21077	2.57476	2.87744
Chac1	29.0729	30.8533	32.5887	9.27068	12.146	17.4646
Mccc2	14.4518	15.7466	13.8216	4.58425	6.18074	7.72692
Gm15816	0.026823	0.011257	0.012759	0.02135	0	0
Esrp1	30.4197	30.4884	30.3833	11.8668	13.3479	13.0084
Gm13369	0.002046	0.001548	0.004386	0	0	0.003332
Steap1	26.8512	24.734	28.5459	8.79643	11.9394	12.6604
Lonp1	65.5357	66.5598	70.303	21.4214	34.8144	28.0415
Mpp1	57.2056	62.3908	65.3635	26.3647	27.7301	22.879
Pkp1	18.4498	24.4965	22.5744	6.83535	12.0855	8.33345
H2-Ke6	4.91267	4.48342	4.67606	2.53661	1.3437	1.97293
Gm8146	0.066393	0.075091	0.081045	0.025308	0.015532	0.05169
Cmss1	15.2669	15.2494	18.4872	6.86898	5.07803	8.41496
Tfap4	4.87343	6.70608	6.32493	1.71035	2.82099	2.90551
Smco4	3.53757	3.08852	4.05612	0.802033	1.75974	1.87486
Fat2	0.004599	0.009745	0.005944	0.001228	0.006099	0.001099
Tmod4	0.954031	0.735343	1.07887	0.527255	0.26628	0.355325
Pmaip1	13.198	12.1923	13.1851	5.58108	5.77187	4.63338
G6pd2	0.176529	0.192161	0.196795	0.080961	0.089895	0.06306
Atf6	26.9832	29.9652	25.4494	10.9121	10.8151	12.3532
Ppp1r15a	30.8056	30.5573	31.6011	11.2249	11.8661	15.3197
Mtmr10	13.7217	12.626	10.7559	4.21482	5.69754	5.38859
Mthfd2	61.2171	57.8118	60.6331	24.8247	22.6664	26.5027
Gchfr	3.11038	4.73826	3.75075	0.749322	2.29425	1.73361
H2-T23	0.8977	1.28011	0.849637	0.261873	0.585845	0.398129
Hddc3	8.05663	7.83197	6.02991	2.6776	2.75343	3.57676
Snhg12	79.6228	59.4384	61.6311	24.2416	24.4078	33.5181
Siva1	11.097	19.2602	18.012	3.16564	9.02856	7.57676
Hspbap1	2.78926	3.57683	3.92609	1.52286	1.32073	1.36244
Lpcat1	38.3322	51.141	54.7807	21.3002	16.8365	20.7587
Tmem171	12.184	10.8341	8.25741	4.53718	4.15836	4.06854
Prdm1	0.072372	0.078488	0.071427	0.022162	0.031928	0.036624
Rorc	7.9515	9.92563	8.28644	2.25232	4.4922	3.91625
Rps11-ps4	0.128066	0.129742	0.160846	0.07204	0.045468	0.052818
Thbs1	209.616	252.525	184.842	50.6574	135.184	77.1446
Tmtc2	0.686247	0.576597	0.644457	0.245983	0.356811	0.171557
Slc7a1	17.6771	21.8916	20.0028	6.54188	10.3387	7.25802
Itpripl1	18.373	22.2956	22.0025	8.05319	7.19062	10.1232
Recql4	1.13317	1.17469	0.941802	0.380247	0.422639	0.50893
Fam110b	0.857485	0.767431	0.774765	0.200711	0.484087	0.282029
Xk	2.0024	1.80141	2.20811	1.03797	0.631758	0.752374
BC022960	0.640341	0.837586	0.413778	0.401384	0.333069	0.026524
1110038B12Rik	120.856	116.428	115.668	37.9779	48.0471	55.7773
Gbp2	5.54401	6.44277	5.02886	2.74015	1.82388	2.26142
Cers3	9.21284	8.56234	8.70221	4.15908	3.08442	3.377
Phf10	45.1602	44.2012	45.0385	18.7685	14.3389	20.5943
1810014B01Rik	0.826623	1.04759	0.899966	0.26069	0.427776	0.41788
Retsat	3.85671	3.48611	3.88661	1.49126	1.14221	1.83661
Zfp367	7.42159	5.18053	6.63601	3.03221	2.01308	2.60776
Kirrel3	0.328903	0.406896	0.29227	0.10918	0.261506	0.038224
Wdr31	0.475225	0.528973	0.487464	0.166857	0.209578	0.215479
Herpud1	25.3912	21.4284	23.3559	6.71835	11.4223	9.64891
Sh3bp5	4.1726	4.45035	3.53759	1.19712	1.79863	1.80752
Slc3a2	79.9584	74.4684	84.9777	31.4286	31.774	31.2721
Blnk	12.4718	12.4942	14.9726	5.79987	5.7985	4.15911
Fam120aos	1.13972	1.26667	1.12049	0.460538	0.457761	0.470355
Rps6ka5	2.59905	2.94963	2.12321	1.00998	0.921449	1.08592
Gm15444	0.158099	0.125169	0.195703	0.076669	0	0.111576
Trip13	2.2399	2.10356	2.3322	0.901915	0.485434	1.22389
F8	0.35652	0.318068	0.357075	0.104741	0.169759	0.128873
Fads6	0.06294	0.07958	0.091349	0	0.051881	0.039465
Trim46	0.983204	1.074	1.46411	0.226264	0.527629	0.61697
Lpcat4	6.68052	10.6869	9.53117	2.24938	4.33378	3.87533
Gm13648	2.59787	2.67139	1.93466	1.17317	0.916673	0.709173
Amz1	0.841315	0.767994	1.03374	0.24814	0.354269	0.418181
Tmem54	4.23765	5.05401	4.22079	0.785774	2.64643	1.7847
Pcx	0.556061	0.539491	0.745609	0.145119	0.309585	0.255899
Ddias	9.77683	10.3085	10.8728	5.5289	2.45805	3.95534
Hnf1b	0.537415	0.573531	0.552752	0.270861	0.186775	0.183997
Ifrd2	12.2065	12.9116	16.5761	4.06476	4.85689	7.13009
Fahd1	4.02017	4.70491	3.91503	1.66833	1.50104	1.67309
Sgsm3	4.76226	7.45197	7.05859	2.60964	2.64078	2.12793
Gm36938	0.225901	0.298368	0.30063	0.06022	0.115972	0.138292
Sh3bp4	28.2721	34.8192	27.1218	9.00938	14.9296	10.3971
Ccne2	1.28351	1.10952	1.92591	0.512527	0.353296	0.777408
RP23-201D22.4	0.233796	0.12744	0.142155	0.089205	0.02886	0.073159
Plk2	149.67	108.868	126.162	50.9608	52.4206	42.6039
Lama5	12.3793	19.2817	16.8864	2.87766	7.94274	7.56436
Bckdhb	8.90474	8.76499	9.50069	2.92947	3.2618	4.09094
Irak1bp1	2.17577	2.20302	2.82361	0.787054	0.96216	0.976353
Gpt2	20.2416	20.8322	21.6751	5.9143	10.4993	7.32365
Map3k8	1.99541	1.60473	1.83454	0.630536	0.988623	0.436379
Btbd19	6.60254	9.49152	10.0761	3.14825	3.63287	3.11626
Immp2l	2.22787	1.75916	2.43229	0.518705	0.69969	1.20711
9330136K24Rik	0.106904	0.18791	0.13773	0.034068	0.086949	0.042171
Adm	0.17867	0.301392	0.261276	0.026184	0.155133	0.098267
Plekhf1	5.50327	6.01236	5.22947	1.43598	2.92822	1.93453
Slc16a1	19.0839	18.0727	18.419	6.86109	6.37936	7.64181
Il7	0.085253	0.11716	0.083973	0.011018	0.077569	0.019009
Tenm4	1.96602	2.45173	1.80579	0.373162	1.45918	0.50209
Rnf39	1.12339	1.34832	1.53492	0.250777	0.777084	0.473293
Col18a1	52.0001	87.0043	75.7462	18.8837	28.1772	33.3333
Gm9143	0.187822	0.166076	0.123576	0.088854	0.028807	0.060995
Rpia	29.3039	27.0069	27.0454	12.185	8.02392	10.8962
Gm8525	0.0348	0.010385	0.010649	0.020825	0	0
Trib3	37.8598	54.9449	49.5741	14.8247	17.6848	20.4791
Gm8526	0.052359	0.053085	0.05011	0.007576	0.032521	0.017736
Myzap	3.34496	3.45024	2.78884	0.994761	1.40266	1.16468
2410006H16Rik	169.34	155.07	193.452	44.1285	69.0425	79.1534
Fam122b	0.613654	0.678405	0.593494	0.214637	0.231367	0.254089
Rhbdl2	2.92097	2.5174	2.148	1.01013	0.700024	1.09921
Pgap2	18.0991	13.9156	11.9384	5.44688	5.37925	5.42053
Fgd4	2.91365	2.72689	3.80836	1.13739	1.27142	1.07776
Ppp3ca	41.1545	48.4153	49.4575	16.3373	17.495	17.4663
Tcam1	0.334438	0.498011	0.396199	0.151015	0.179267	0.122963
Ccnb1ip1	2.30883	1.47512	2.21462	0.736242	0.523458	0.9517
Dbt	2.80979	2.68219	2.29914	0.762836	1.06829	1.0388
Mitf	0.707773	0.893184	0.933048	0.195975	0.272294	0.463931
RP24-465E5.1	0.083058	0.156711	0.182164	0.033882	0.04949	0.071542
Celf2	4.90146	4.90686	5.11591	1.57193	1.99742	1.90531
Fitm2	9.07843	9.26195	10.9752	3.80845	3.24086	3.6931
9930014A18Rik	1.79779	2.75517	2.34403	0.633772	0.775478	1.10846
Mafb	0.388922	0.548566	0.531973	0.109921	0.282252	0.143609
Vtcn1	0.57721	0.729529	0.400852	0.164801	0.33184	0.12311
Rnf24	3.19181	4.06819	2.94896	1.21335	1.3655	1.12249
Oxld1	3.31676	4.59086	3.32727	1.33442	1.37192	1.36666
Gm14530	0.187239	0.184835	0.299672	0.093235	0.051804	0.098374
Slc18a1	0.334562	0.395485	0.339598	0.075087	0.209245	0.102995
Ung	2.85526	2.83748	2.63101	0.636439	0.79364	1.5836
Dnph1	3.49841	4.09635	4.81432	1.39631	1.00578	2.08914
Gm9828	2.2835	2.87214	1.87566	0.47239	1.0338	1.03106
Tfb1m	3.24845	3.43436	3.68024	1.36624	1.07085	1.30098
Ahr	4.50967	7.07663	5.85314	1.86377	2.33647	2.09
RP23-38L11.1	0.221329	0.366986	0.323349	0.084595	0.114132	0.1288
Me3	1.31489	1.4444	1.42633	0.189679	0.707909	0.602378
Prkce	1.07079	1.21829	1.25602	0.38452	0.397732	0.487678
Perp	174.062	158.008	179.098	57.305	68.8357	56.7927
Gm6913	0.064416	0.028996	0.064031	0.023583	0.008571	0.024123
St14	31.0064	33.3551	36.3807	9.24256	15.3304	11.4206
Tapbpl	6.50103	7.6917	7.78336	2.43911	2.74575	2.63525
Gm9847	3.86056	4.43564	5.57233	0.93618	2.39211	1.59823
Prkaa2	0.854597	0.559197	0.818723	0.270514	0.253111	0.269018
Socs2	8.79184	9.98368	11.7503	2.08656	5.43542	3.30834
Psat1	78.2633	76.072	82.1496	27.3633	27.2298	29.2851
Gpsm2	10.0598	11.0414	12.9508	3.48453	3.65328	4.93939
Pparg	2.18483	1.66206	1.86616	0.587687	0.640692	0.787136
Dtd1	10.047	9.18833	7.06854	2.40104	3.17932	3.68561
Dgkh	0.773782	0.937499	0.855643	0.334738	0.256095	0.311994
Cryab	32.708	29.5471	32.5719	8.73682	16.446	8.00935
Gm25432	0.632219	0.362701	0.620314	0.328437	0.091715	0.144655
6330562C20Rik	1.44914	2.32265	1.78555	0.292505	0.849002	0.800299
Sgk3	6.19005	6.55619	7.42216	2.58047	2.26079	2.19167
4933421A08Rik	0.812733	0.827128	0.586501	0.259509	0.205139	0.311315
Rac3	7.67941	7.68467	7.73185	1.90719	2.95231	3.18509
Gm28374	0.074697	0.038001	0.062386	0.034366	0.013604	0.012991
Ckap2	6.09916	6.23645	5.42625	2.13235	1.40553	2.64048
Efna5	1.30558	1.53786	1.38411	0.421821	0.427194	0.617521
5031434O11Rik	0.196826	0.128668	0.19858	0.048249	0.066683	0.066796
Slc23a3	0.317969	0.40758	0.310934	0.109332	0.124408	0.125411
Prkar2b	2.74759	2.26682	2.27662	0.688394	0.853749	0.98257
Ptpn13	38.7654	32.3404	28.5905	10.5702	12.1273	11.7691
Rpl23a-ps2	0.263623	0.282972	0.251921	0.119693	0.066999	0.088207
Gtse1	7.75419	9.6207	9.70214	3.36474	3.3167	2.62821
Sigirr	5.52229	6.67917	5.4723	1.94187	1.5064	2.60743
Zfp608	4.29714	6.4041	5.08792	1.97725	1.5657	1.8664
Ccnd2	3.69304	2.6919	3.52139	1.37458	0.476247	1.54154
2010110E17Rik	0.066155	0.135426	0.149675	0.0205	0.03034	0.068539
Gpr146	0.982323	1.35083	0.75432	0.237071	0.511677	0.299952
Zfp457	0.744623	0.650091	0.634505	0.159367	0.301439	0.228311
E330009J07Rik	5.95095	6.2045	7.1678	2.03285	2.31745	2.2018
Tsku	20.2588	34.3996	29.2099	8.07391	10.8941	9.38315
1500002C15Rik	0.611107	0.89746	0.561582	0.27928	0.239818	0.180435
Gm10499	0.664381	0.661719	0.912287	0.197888	0.009088	0.548756
Elmo3	7.16489	8.49439	6.345	1.89138	2.88418	2.64985
Mgst2	2.98754	4.49745	3.4156	0.723835	1.34223	1.60814
Gm37326	0.086221	0.117318	0.146507	0.024226	0.05879	0.034519
Ephb3	5.53875	7.02469	6.60281	1.64706	2.99742	1.76676
Ctsh	23.7374	22.4819	21.3518	6.02918	10.9286	5.6409
Gm16380	1.8196	1.69122	1.27168	0.338211	0.793113	0.467821
Gm14706	0.23515	0.663338	0.485419	0.017841	0.313756	0.129426
Fam229b	0.831917	0.586338	0.559023	0.321895	0.223135	0.113038
Spry1	2.74711	3.50666	3.38009	0.653999	1.63136	0.920149
Shtn1	32.8558	29.9053	36.9329	12.4004	11.1476	9.59892
Eps8l1	3.60272	2.52754	2.72866	0.975063	0.933579	1.03382
Fcmr	0.549483	0.544385	0.667241	0.146102	0.219282	0.219193
Tnni2	4.0678	5.17343	5.48701	0.895592	1.80175	2.19095
Gm13032	0.352945	0.328035	0.420445	0.136624	0.143889	0.084977
Marveld2	8.16732	8.69864	8.7568	2.85924	3.00234	2.63482
Foxj1	2.71407	4.963	3.78275	0.549446	1.84091	1.39718
Cdca7l	20.4429	20.9072	22.1786	6.53305	5.29342	9.14641
Cdh1	49.3887	49.2759	52.6276	16.4718	18.1127	15.2967
Bicd1	1.29177	1.5449	2.12198	0.343723	0.734616	0.552181
Gm16314	3.34367	2.86201	3.60981	1.16539	1.13331	0.925518
Fam84b	16.696	15.8799	18.9105	5.22291	5.52731	6.03266
Ank3	2.39211	3.97689	2.77836	0.587062	1.68686	0.707371
Gm26616	0.072364	0.09983	0.138426	0.030179	0.020368	0.050648
AC137678.1	0.404856	0.656889	0.41971	0.010257	0.239988	0.231391
Crebl2	8.36491	10.2803	8.63041	3.48375	2.95871	2.40512
Tns2	2.76186	4.02033	3.61111	0.585108	1.74899	1.03433
Syt8	27.8296	31.0339	27.712	7.43899	10.3111	10.291
Slc25a15	2.14997	2.36719	2.73477	0.779452	0.86359	0.7048
Rad51	0.750127	0.57949	0.644442	0.21687	0.148053	0.27152
4933431E20Rik	0.650841	0.962184	0.754498	0.165183	0.362835	0.235068
Gpr137b	33.9765	33.7092	38.2187	12.3059	12.1027	9.478
Crybg3	1.59111	1.16504	1.34245	0.545169	0.38861	0.368065
Ptprf	6.22605	13.1097	10.3807	2.36455	4.05433	2.98083
Mthfd1l	23.1442	21.6338	21.8506	5.87262	7.64848	7.44168
Diap3	1.4258	0.951632	1.25656	0.315819	0.297262	0.528267
Ero1lb	3.17738	2.25856	2.63479	0.898008	0.913222	0.72119
Yam1	53240.7	18816.2	43978.4	22637.5	1267.72	12496.5
A830010M20Rik	0.986811	0.914708	1.13704	0.329148	0.324488	0.298791
Sytl1	3.48766	4.87829	3.2155	0.848629	1.22954	1.55073
Shmt1	14.8257	10.5322	14.4732	3.45875	1.96379	7.0487
Gm12501	0.189013	0.269574	0.233186	0.039965	0.088889	0.086815
Macc1	5.76568	5.09599	6.32327	1.6813	2.15083	1.51785
C530005A16Rik	0.31707	0.332442	0.353074	0.115132	0.098388	0.098521
Ydjc	2.49856	2.42061	3.20094	0.737254	0.121301	1.66583
Ankrd22	12.1147	13.9438	12.0568	3.88936	3.43361	4.46396
9130024F11Rik	0.118373	0.200545	0.165773	0.047869	0.061796	0.039628
RP23-38L11.2	0.194107	0.199966	0.202138	0.093465	0.059902	0.029683
Crb3	7.64761	10.4399	13.5012	1.61581	4.36182	3.7011
Vsig10	4.89932	4.51318	6.81072	1.77037	1.63706	1.55927
Eda2r	36.3049	36.8187	34.5005	11.6387	9.4938	11.7927
Myc	171.291	226.423	220.836	54.6511	45.5744	88.9706
Dcxr	17.3243	17.1037	13.8438	5.00878	4.65414	5.09836
Rassf6	16.3787	16.0373	18.2867	5.09078	5.58166	4.7867
Tlr5	0.571527	0.732112	0.522358	0.136496	0.215399	0.204034
Fmnl1	4.66861	6.84397	5.97597	1.16644	2.1238	2.01817
RP23-396K22.4	0.199926	0.253802	0.314703	0.061037	0.093214	0.078731
Cdh13	5.08119	4.89159	4.90483	0.651992	2.57241	1.2842
Mmp23	0.111105	0.269761	0.218042	0	0.083382	0.097569
Slc6a9	10.7931	14.0156	13.8819	2.6886	5.57357	3.39318
1190007I07Rik	5.10771	4.76574	6.11913	1.42712	2.08868	1.28613
Esyt3	0.195197	0.480506	0.406577	0.008215	0.18137	0.132778
Pbk	0.767402	0.838467	0.9553	0.167104	0.113332	0.481763
Ndrg1	87.6836	80.7743	113.363	23.7849	36.7051	22.9049
Prss8	20.6041	21.0051	19.8992	4.78788	7.27771	6.08717
Cobl	3.98699	3.29862	4.94946	1.20077	1.22536	1.1781
Sptbn2	7.37235	10.8196	8.38388	1.79383	3.37151	2.6602
Rn18s-rs5	8645.62	3329.19	8588.8	3462.19	244.128	2341.3
Pck2	31.693	29.8249	32.9353	6.56654	10.4871	10.724
Depdc7	13.3722	15.708	16.2317	3.31345	5.917	4.08994
Pycr1	9.71703	9.82507	9.05088	2.54215	2.28533	3.57589
Gm15413	0.386152	0.921028	0.688793	0.064144	0.296808	0.225413
Man1c1	0.772546	1.564	1.09325	0.204842	0.583254	0.213674
Lnx1	2.25739	2.01671	2.0399	0.467079	0.731169	0.64424
Slc29a2	1.80329	2.09652	2.06702	0.374545	0.536091	0.814046
Slc1a5	9.82067	10.8182	7.37591	2.32046	2.35753	3.34372
Plekha4	0.090689	0.084111	0.088981	0.013548	0.016556	0.04536
Tst	4.99811	5.16665	4.48742	0.655364	1.21522	2.29594
Mgst1	20.0799	26.6022	21.8164	3.756	8.46795	7.22632
Abhd14b	7.82953	9.54736	7.87735	1.34179	3.49898	2.31835
Cyp1b1	5.7006	9.10072	8.88459	1.18572	3.16274	2.36356
Cbx7	2.99397	3.34205	3.80132	0.633754	1.29807	0.939116
C920025E04Rik	0.933687	2.27703	1.60075	0.190175	0.657979	0.510151
Phlda2	1.11033	2.00785	2.12839	0.095215	0.865689	0.509912
Ddit3	71.8026	93.0772	115.254	20.943	33.1227	24.3652
Xaf1	0.308574	0.416759	0.550008	0.057472	0.095869	0.202602
RP24-80F7.5	0.255407	0.297819	0.259232	0.058775	0.086987	0.080539
Wnt7a	19.9915	18.6222	18.1678	2.17388	9.01522	4.56577
Col4a5	8.59071	9.47152	6.30564	1.3232	3.27511	2.16226
Mtif3	7.96051	6.09071	7.51577	1.73138	2.66872	1.53579
Prss16	3.36135	2.83566	2.38835	0.659613	0.902022	0.800035
Ifnlr1	1.94182	2.68372	1.70168	0.43664	0.872831	0.429978
Aspg	0.065155	0.041458	0.055728	0.019722	0.006486	0.018136
Ggnbp1	1.30134	1.54441	1.00195	0.290796	0.366808	0.392787
Srcap	4.36386	4.83246	4.66629	1.12687	1.0703	1.58287
Gnat2	0.486208	0.255913	0.37571	0.1568	0.035258	0.112309
Ovol1	1.59482	2.62874	2.83122	0.329013	0.92084	0.667907
Ccdc40	0.100653	0.101204	0.051191	0.029153	0.036246	0.003339
Rmi2	0.042171	0.063623	0.096986	0.009488	0.014301	0.031188
Tom1l1	8.62567	6.94779	9.14982	2.03329	2.40949	2.22822
Gm15607	0.046498	0.059217	0.070283	0.01814	0.017447	0.011771
Gm6944	0.100384	0.036851	0.064436	0.053736	0	0
Gm29438	0.068717	0.071222	0.068303	0.022805	0.019943	0.012725
Bscl2	10.6335	12.7728	9.97961	2.33149	3.07478	3.4421
Ciart	4.71352	4.19472	4.72929	0.890314	1.26085	1.43376
RP23-287M3.2	0.175987	0.229627	0.246685	0.016154	0.05568	0.099605
Hdac11	7.39541	7.95888	6.48015	1.15299	2.41551	2.12818
Gm37935	0.091085	0.095421	0.120079	0.018531	0.035734	0.025646
Oxct1	23.9	31.1734	32.6283	6.26555	8.09036	8.29463
Them6	3.67983	4.87194	5.22899	0.774344	1.72721	1.0562
Ddit4l	4.4561	4.12282	3.74304	0.949182	1.3229	0.90243
Slc35f2	1.28626	0.95829	1.32291	0.301449	0.176617	0.440939
Prkch	0.922218	0.736384	0.895999	0.132159	0.253705	0.269408
Tmem221	0.151605	0.152983	0.083824	0.055578	0.022117	0.021819
Slc7a5	13.2781	18.6783	15.4681	2.7788	4.25324	5.07307
AW011738	0.064615	0.09002	0.046385	0.019115	0.023071	0.008996
Trpv4	11.8275	16.2753	18.816	2.17881	4.73144	5.02405
Nup210	4.07411	6.24421	5.12677	1.15865	1.47945	1.2825
Ahnak	557.627	598.565	488.126	130.504	124.874	158.078
Gm5106	0.108562	0.119259	0.153481	0.026882	0.019327	0.049604
Gm4405	0.003616	0.007683	0.005537	0	0.004199	0
Btg2	15.615	14.9447	15.2235	4.11488	4.72406	2.56644
Fam81a	0.007719	0.009687	0.007416	0	0.006163	0
Adgrl2	2.97525	4.55405	3.37435	0.863843	0.944124	0.896399
Ap1m2	42.7344	44.077	41.595	9.28612	10.6406	11.8137
Pdzd7	0.317196	0.368343	0.388145	0.04194	0.126386	0.096719
Fam212b	2.80858	3.21955	3.38469	0.969547	0.863817	0.47894
AC122844.1	0.356608	0.228871	0.315719	0.036266	0.059777	0.124865
Epha4	2.11785	3.57553	2.50155	0.219991	1.38197	0.383457
Mrpl17	11.7372	13.251	13.0643	3.38026	3.11547	2.71853
Pitpnm3	1.4764	2.29511	1.45388	0.252577	0.550605	0.454252
Dennd2d	3.21738	2.68847	2.14793	0.440259	0.631599	0.858097
Ttc39a	1.23119	1.67459	1.54709	0.319415	0.334954	0.401763
A930001C03Rik	3.01443	4.49156	2.47917	0.75759	0.960934	0.645983
Dhrs7	15.1892	14.6028	16.2901	3.20178	4.23757	3.41234
Cobll1	3.28349	3.88376	5.21385	1.00401	0.788527	1.11823
Adck3	0.945076	0.937812	0.928935	0.146712	0.172666	0.340204
Marveld3	3.76233	3.95092	4.2492	0.49028	1.66298	0.628698
Veph1	0.10222	0.098182	0.098794	0.01401	0.037405	0.018147
Loxl4	12.3972	14.7738	12.6004	1.61424	4.87248	2.75089
Chka	35.9834	52.0364	50.4374	11.8751	8.94569	11.3191
Gm12059	0.193857	0.142012	0.169727	0.025684	0.034978	0.056291
Gm9581	1.41815	1.28449	1.40667	0.260404	0.409539	0.278771
Tmie	0.53698	0.887152	0.507893	0.113146	0.183408	0.147982
A830005F24Rik	0.528047	0.51289	0.345079	0.09488	0.101791	0.120575
Spns2	46.7325	55.7532	40.4434	3.78736	19.0637	9.77905
S100a3	2.13675	2.33894	1.60302	0.212995	0.662923	0.506377
Id1	3.26534	5.61509	6.47839	0.650582	1.22338	1.57123
Sorbs1	2.26694	1.80864	2.3528	0.387146	0.554729	0.495604
Wnt10a	13.3767	15.5186	19.7703	1.30699	6.82002	2.72302
Anln	5.92652	4.75558	4.43309	0.695309	0.652562	2.01406
Ablim1	6.68918	6.93049	4.58694	1.16046	1.80502	1.0762
Itgb7	4.90876	4.54984	5.91885	0.284055	0.76606	2.35609
Ppargc1a	0.086596	0.094701	0.146037	0.009743	0.023479	0.039242
Gm25271	0.154599	0.100853	0.112499	0.020917	0.042351	0.018164
Gyltl1b	1.1167	1.81175	1.86196	0.051945	0.438517	0.567951
C630043F03Rik	0.80845	1.0566	0.855261	0.161929	0.184222	0.253931
Proser2	6.62584	7.54168	5.56609	0.645306	2.04448	1.65467
Porcn	8.33345	13.1896	10.2966	2.26534	1.48257	3.23155
Gria1	0.004042	0.006852	0.003845	0	0.003227	0
Ivd	9.76493	9.083	6.31941	1.32283	2.28956	1.87998
Gm15416	0.284328	0.331221	0.284268	0.019779	0.119693	0.056889
Ift88os	0.087111	0.063275	0.070765	0.035841	0	0.012411
Slc25a48	4.21631	5.89513	6.21232	0.695133	1.86579	0.966966
Prl2c5	0.106289	0.289682	0.144589	0	0.116727	0
Fgfr2	0.311913	0.398008	0.184882	0.06661	0.082828	0.040957
Klrg2	4.95488	3.90062	6.55459	1.00478	1.12715	1.13943
Mpzl2	21.7701	21.2403	20.6416	3.07052	5.48766	4.90899
Fam46b	2.47763	3.16896	2.40148	0.236147	1.02159	0.443511
Awat2	0.457658	0.492391	0.530073	0.117903	0.039616	0.155232
Bst2	6.78165	9.86824	9.45788	1.34532	2.13969	2.01321
Cx3cl1	2.99365	4.7254	3.80812	0.477369	1.19147	0.748065
D130020L05Rik	0.082991	0.080178	0.04505	0.021759	0.021869	0
RP23-418O21.3	0.674801	0.711173	0.804248	0.129531	0.177378	0.150927
Eps8	36.697	36.8803	34.2701	6.29357	6.5323	9.70952
9230114K14Rik	4.35332	4.57367	4.49105	1.09777	0.963134	0.74197
1810019D21Rik	3.28796	3.66288	2.85966	0.948107	0.625905	0.471516
Cxcl3	0.241065	0.329115	0.29605	0.024082	0.153812	0.0024
C530050E15Rik	0.099435	0.127349	0.119906	0.023621	0.048105	0.000429
Gm17764	0.030369	0.012149	0.013906	0.011635	0	0
Rnf208	1.46373	1.83607	2.20253	0.176402	0.517416	0.437635
Mboat1	22.3534	20.7053	24.1793	3.63913	5.07593	5.10862
Grhl1	0.277372	0.292209	0.412547	0.089205	0.067179	0.045001
1110002E22Rik	1.65075	2.21937	1.9819	0.279951	0.244478	0.66831
Gm27680	0.11791	0.037258	0.065303	0.044603	0	0
Wbscr25	0.208556	0.31189	0.265713	0	0.060374	0.098526
RP24-487F9.4	0.581863	0.904329	0.523289	0.099048	0.152649	0.154052
Gm25083	0.120624	0.115419	0.083439	0.063995	0	0
Notch1	3.45482	4.43729	5.61054	0.522053	1.16699	1.00533
Clec2d	7.32338	5.96442	4.76671	0.896757	1.69041	0.964776
Depdc1a	0.120826	0.160737	0.188937	0.010899	0.016025	0.06561
Klk10	1.38251	1.47422	1.83516	0.133083	0.539843	0.247154
Pkhd1l1	0.023802	0.012525	0.020207	0.002127	0	0.008938
Btbd8	0.768156	0.685714	0.863131	0.230107	0.090888	0.130327
Tbc1d8	3.35808	3.14355	3.60636	0.710904	0.776129	0.470481
Ppp1r14c	1.19522	1.77913	1.1806	0.227448	0.378822	0.196922
Deptor	1.96918	2.64284	2.27535	0.410986	0.341674	0.572013
Slc25a35	0.80068	0.54648	0.880743	0.154381	0.112082	0.160726
RP24-351O18.5	0.040925	0.05136	0.065571	0	0.015659	0.014497
Pde6g	0.251052	0.233151	0.227875	0.024002	0.059421	0.051943
Chchd10	8.10268	6.78192	9.76216	0.645588	2.54102	1.49005
Chdh	3.56603	5.24796	5.40724	0.848504	1.31551	0.529299
Gm37145	0.058064	0.039002	0.062206	0.006538	0.00643	0.016962
Gm5148	0.423638	0.344466	0.269219	0.012402	0.122678	0.059145
Arhgef4	2.74527	2.34954	2.83747	0.426865	0.613248	0.432183
Lgalsl	6.55851	5.13697	6.87777	0.807192	1.27907	1.35684
Btn1a1	6.76536	8.35616	4.27322	0.551148	1.6504	1.38905
1700029J07Rik	2.58841	2.98863	2.08396	0.389377	0.511738	0.515633
Ildr1	0.31826	0.623238	0.505468	0.017419	0.149031	0.099005
Lipg	12.2536	8.52285	7.30437	1.5689	2.30828	1.27269
Lrrn4cl	1.88154	1.75025	1.08928	0.284365	0.288147	0.291296
Sdr42e1	0.949123	1.19312	0.678273	0.146985	0.142041	0.226615
Tmem71	0.797684	0.895793	0.684513	0.125758	0.215292	0.093006
RP24-210N1.3	0.074378	0.130224	0.107868	0	0.015355	0.041108
Sult2b1	4.17261	4.71576	5.43124	0.283681	1.64639	0.655385
Stbd1	20.4426	17.4389	23.0438	3.68054	4.18673	3.11335
Acox2	5.5071	6.93272	4.23637	0.879884	1.14207	0.964301
H2afy3	0.493897	0.827918	0.755903	0.095302	0.063745	0.212494
Fam65b	8.07367	5.84578	6.21302	0.941679	1.55953	1.0751
Ppl	12.624	17.8772	16.9167	2.16263	3.67634	2.46838
Galnt15	0.650308	0.580287	0.476488	0.041401	0.143892	0.113685
Aqp5	16.8098	23.1987	18.1468	2.38616	3.24033	4.48981
Gm14206	0.286019	0.172707	0.275865	0.083354	0	0.044292
Adamts1	5.26249	3.36133	6.38126	0.760371	0.909291	0.924925
Gm27913	1.47025	2.0861	1.73369	0.288658	0.015145	0.605123
Gm13470	0.456551	0.579224	0.309973	0	0.231199	0
Rab37	0.125056	0.058338	0.107982	0.013846	0.010349	0.025806
Fmn1	1.73593	1.99753	2.01885	0.591453	0	0.393404
Rasip1	0.059126	0.053118	0.070456	0	0	0.031256
Omp	1.27473	2.17289	1.71631	0.206966	0.297775	0.376914
Maats1	0.135026	0.20261	0.120806	0	0.035602	0.042439
Cutal	6.13145	6.14606	5.65513	1.0661	1.06566	0.894623
Bhlhe41	1.67328	2.44053	1.97366	0.196447	0.369551	0.439455
Aipl1	0.03422	0.063027	0.05404	0	0.011098	0.013837
Entpd3	7.80111	10.1908	5.63655	0.421464	2.12293	1.33807
Ptger4	0.494631	0.629878	0.892425	0.078539	0.150249	0.101985
Gm13816	0.25491	0.306175	0.341758	0.025202	0	0.121917
Pvt1	717.955	918.614	765.921	129.648	68.8409	192.965
Kcnj2	0.28559	0.228927	0.232778	0.049649	0.048634	0.02301
Bmp4	0.591631	0.47123	0.607828	0.061372	0.165809	0.043863
Rbm47	3.20918	4.7178	4.06452	0.264852	0.963768	0.716636
Slc7a11	18.4888	11.9603	19.1291	3.18191	2.35472	2.32806
Bspry	9.61583	9.48525	8.94298	0.841392	1.90268	1.69099
Hspb2	0.371743	0.914816	0.552544	0.055145	0.205116	0.029198
Gcnt3	0.972685	0.87354	0.734937	0.029493	0.17959	0.187118
Rhpn2	3.89071	4.24381	2.89275	0.269944	0.771881	0.644403
Pcsk6	7.62699	11.1601	11.3144	1.39709	0.942653	2.24587
Aicda	0.037376	0.078234	0.076516	0	0.022178	0.006981
Slc16a6	0.058025	0.069599	0.113002	0	0.012642	0.023683
Smtnl2	0.42126	0.399038	0.257954	0.030118	0.07196	0.059586
Cdkn2c	2.63886	2.67222	3.40273	0.117339	0.506198	0.682764
Slc17a9	1.49918	2.30615	1.56648	0.126911	0.256161	0.416732
Mgmt	0.218422	0.374178	0.368596	0	0	0.142874
Zfp365	12.5111	10.9676	14.1104	1.64856	2.15977	1.75331
Gm5046	0.01814	0.042094	0.034855	0	0.014059	0
Capsl	0.652709	0.637442	0.573881	0.076381	0.120742	0.078402
1810008I18Rik	1.14357	0.822215	1.09044	0.0666	0.03819	0.345898
Cxcl1	9.15997	9.11813	11.5317	0.836539	2.40013	1.15826
Klra4	24.1982	21.5187	15.6874	1.21792	4.17445	3.61327
Mir6932	0.03444	0.086721	0.044117	0	0.024201	0
Dlx3	1.41462	2.36589	1.59512	0.283526	0.291888	0.19845
Fam222a	0.023028	0.038275	0.029474	0	0.007464	0.005562
Tfcp2l1	0.519799	0.407131	0.549093	0.093228	0.069428	0.048985
P2ry2	1.38045	1.62706	1.81825	0.188223	0.191247	0.304291
Gm12758	0.045453	0.087991	0.092852	0	0.013889	0.01788
Spp1	1367.64	1544.04	1164.67	166.861	111.816	292.527
Gpr68	0.333509	0.515951	0.486117	0.030501	0.094496	0.061827
Gm26496	0.356778	0.154951	0.157434	0.093373	0	0
Adgrf5	2.24203	1.34877	1.67714	0.449736	0.060274	0.22436
Ggt6	1.13391	1.21143	0.993856	0.138125	0.12141	0.204146
Oas3	0.460014	0.527118	0.449996	0.045245	0.043578	0.110072
Mbnl3	15.6903	16.1227	19.5028	1.81874	2.74327	2.47836
Akr1c14	0.088795	0.045215	0.058992	0.008991	0.006135	0.011342
Phyhd1	18.6399	20.2183	15.2351	1.86263	1.95238	3.58007
Reep6	13.1982	22.944	22.6162	2.18748	3.05122	2.79098
Rbbp8nl	0.15926	0.32663	0.235108	0.015233	0.072407	0.010789
Gnmt	1.23602	1.06938	1.01209	0.104504	0.177659	0.166306
Rab25	54.6783	56.2326	54.7181	5.71408	9.8053	6.75358
Tmprss4	2.71567	5.45363	4.17678	0.291908	0.630544	0.735
Gm3448	0.920708	1.08547	0.935362	0.394836	0	0
Fam169a	0.13705	0.098853	0.136051	0.007955	0	0.041794
Thsd4	0.682817	1.03955	0.716727	0.036651	0.209695	0.079459
Aim1	19.1627	19.9518	20.2613	1.55495	3.8849	2.43306
Gm26717	0.110192	0.113245	0.095919	0.012708	0	0.029485
Gm28875	1.74932	2.16932	1.42056	0.191193	0.191307	0.321522
Gm15268	0.157232	0.333383	0.250081	0	0.049845	0.047699
Tspan1	0.443761	0.521603	0.634374	0.095362	0.089098	0.025209
Map2	1.441	1.2101	1.95191	0.049851	0.283609	0.257506
Gm23753	0.117678	0.18754	0.120212	0.020356	0.034149	0
Pid1	0.422381	0.461943	0.601184	0.071614	0.060382	0.058252
Zbp1	0.295899	0.240389	0.13404	0.057252	0.013456	0.014988
Ssbp2	1.37624	1.12774	1.57994	0.157663	0.166578	0.197138
Acss3	0.37047	0.31421	0.397788	0.019395	0.054069	0.064522
S100a2	0.275303	0.294973	0.148126	0	0.091003	0
Notum	1.12598	2.63357	1.76047	0.056326	0.477744	0.157761
Car12	14.3282	12.2201	16.1152	1.40752	0.804627	3.12461
Olfm1	0.137662	0.106716	0.160099	0	0.040461	0.009016
Phospho1	0.683574	1.3955	1.37529	0.010575	0.215634	0.196194
Sh2d4a	1.54662	1.76996	2.28296	0.138417	0.396721	0.148619
Angptl6	4.99196	4.59808	6.40454	0.270327	1.00313	0.667331
Dhrs9	5.47495	3.63596	4.40876	0.47676	0.571204	0.588602
Adh7	2.04307	1.50724	2.30648	0.266154	0.377625	0.062189
Ntn1	6.01176	8.03526	5.02012	0.410526	1.28242	0.56769
Pkhd1	0.055354	0.050643	0.043125	0.006207	0.011405	0
Gpc6	1.45246	2.37546	2.05598	0.157946	0.37515	0.161017
Card14	3.24729	3.53839	1.96465	0.148367	0.61171	0.265081
Il18	12.1029	17.1999	17.6534	1.34621	1.75356	2.39313
Psmb7-ps2	0.027338	0.043846	0.016816	0	0.010057	0
Car6	1.10078	0.80363	0.879437	0.06911	0.130806	0.116916
Kcnk7	0.165285	0.182035	0.170265	0	0.057817	0
AU018091	6.63172	5.05209	5.9664	0.649773	0.727201	0.592977
BC048644	0.227867	0.34207	0.346363	0.062328	0	0.039688
Plekhg6	1.73126	2.1842	1.87492	0.060083	0.30673	0.277173
Ccdc64b	2.12383	1.93681	2.90668	0.221386	0.464232	0.087337
Dsg3	1.83043	2.97651	3.36672	0.355179	0.364678	0.186573
Itga8	1.01411	1.7551	1.15888	0.170008	0.129496	0.135777
Syne3	3.16859	4.82207	3.67719	0.253995	0.394521	0.64259
Aqp1	1.49298	0.869329	0.848467	0.117423	0.199433	0.037658
Pof1b	0.834248	1.2274	1.62482	0	0.298491	0.10791
Adm2	0.366014	0.468493	0.421355	0	0.033813	0.103846
Gm9994	0.055466	0.056858	0.048583	0	0	0.017516
Gm17173	0.157109	0.139939	0.199368	0.01257	0.006242	0.034621
Tlr3	6.45572	6.47905	7.17339	0.800227	0.693023	0.635894
1810041H14Rik	0.196816	0.402296	0.243866	0	0.089036	0
2610528J11Rik	1.72509	2.25041	1.45012	0.066299	0.213917	0.277839
Sema3c	21.7274	23.7703	32.3996	2.45775	1.96865	3.53183
Ampd3	14.9688	10.2273	15.0121	1.25326	1.85756	0.995837
Mst1	1.22739	1.29343	1.2547	0.143391	0.105878	0.135485
Tcte3	0.563608	0.701775	0.559677	0.185636	0	0
Abcb11	0.044213	0.031227	0.027752	0.007136	0	0.003341
Kcnb2	0.075398	0.06379	0.047328	0.004867	0	0.014068
Pde8a	0.74956	1.05519	1.41134	0.13904	0.060573	0.119883
Ly6c1	22.6209	17.315	12.5016	1.07235	1.98818	2.13727
Gm13073	0.865876	0.588426	0.663669	0.044709	0.107639	0.056923
Omd	0.028243	0.047171	0.041112	0	0.011389	0
Elf3	4.7061	6.94011	5.15275	0.365248	0.892629	0.374152
Zbtb32	1.18083	1.38118	1.1483	0.034476	0.100433	0.225391
Asprv1	1.1125	1.38993	1.37102	0.082379	0.149636	0.144045
Slc44a3	0.657075	0.60989	0.973361	0	0.085201	0.130313
Adcy10	0.042991	0.066481	0.083273	0.001644	0.014411	0.002365
Stxbp6	2.77685	2.25986	2.602	0.167847	0.37964	0.181306
Tap1	0.717983	0.934811	0.704669	0.045711	0.099073	0.07725
Il17re	2.72077	3.66359	3.0465	0.150551	0.5661	0.158714
Zdhhc23	2.39644	1.90309	2.44431	0.108092	0.307665	0.208098
C3	22.0982	26.9678	21.4221	2.54695	1.8543	2.05128
Artn	0.880584	1.1549	1.72608	0.041632	0.240242	0.060792
Abca1	0.903953	0.952538	1.24388	0.034197	0.154357	0.088928
Ar	1.92524	2.35738	2.52326	0.20391	0.139288	0.265641
Oas1c	0.212019	0.317503	0.192324	0	0.011641	0.052881
Cyb5r2	0.278837	0.240755	0.199356	0	0.063612	0
Cysrt1	10.0775	13.8627	9.73017	0.412998	0.847965	1.71487
Ppbp	1.25853	1.0725	0.577875	0.016803	0.237991	0
Atp8b1	4.3022	4.34319	4.81625	0.291828	0.448147	0.431697
4833427G06Rik	0.736012	0.805253	0.81909	0	0.039128	0.161502
Fndc7	0.011604	0.011595	0.01805	0	0	0.003483
Fas	4.05107	2.88154	3.42834	0.323208	0.250196	0.279145
Gna15	0.575759	0.867469	0.809275	0.02728	0.009122	0.148591
Adam8	10.266	8.62044	7.93422	0.561496	0.722601	0.894947
Fam65c	0.244331	0.441149	0.522239	0.007525	0.021424	0.068889
Smim5	0.614991	0.733139	0.434385	0.01619	0.072608	0.054156
Snai3	1.30767	1.44249	1.05865	0.075802	0.13438	0.093647
Ocln	20.1345	15.6862	19.9764	1.50293	1.99869	0.928697
Bco2	0.746537	1.03858	1.40484	0.093333	0.075503	0.082537
Sox15	1.45105	2.044	1.47307	0.093547	0.090181	0.203034
Tpm2	1.65919	1.81775	1.74181	0.069944	0.250652	0.080298
Tenm1	0.029607	0.050134	0.04563	0.001413	0.005518	0.002607
RP23-307P18.3	0.35189	0.413225	0.455156	0.032114	0	0.059259
Sh3rf2	0.697401	0.736036	0.5	0.069269	0.045001	0.029514
Ugt1a6b	2.01031	4.05037	3.95159	0.206042	0.206862	0.319652
Gm37938	0.177519	0.18688	0.134719	0.00808	0.02813	0
Rnase1	0.093127	0.078165	0.084139	0	0.018269	0
Aldh3a1	32.5287	32.8149	57.0852	1.71028	4.5898	2.43144
Gm15369	0.061121	0.071395	0.061156	0	0.013805	0
Kitl	7.68349	7.31695	9.75751	0.612631	0.531806	0.608887
Pcdh15	0.052586	0.029544	0.055158	0.003841	0.001927	0.003921
Klk6	20.846	16.2562	13.2558	0.580933	2.06023	0.908131
Abhd11os	1.54218	2.49957	1.67744	0.074436	0.2372	0.084243
Naaladl2	0.300475	0.393518	0.428385	0.01221	0.024995	0.040462
Sorl1	8.94531	13.8613	10.7348	0.883867	0.669778	0.746591
Ano3	1.78539	1.46681	1.61848	0.190357	0.073595	0.067021
Cp	50.4946	42.8797	54.8031	2.4308	3.09124	4.50832
B4galnt3	6.07078	6.03454	5.65876	0.230338	0.620052	0.342123
Slc5a5	0.894012	1.54306	1.54908	0.074033	0.132431	0.055337
Il22ra1	0.327535	0.612675	0.446801	0.007014	0.034354	0.048376
Mir1932	0.446364	0.496773	0.296157	0	0.07993	0
Sod3	0.062702	0.067409	0.092412	0	0.014269	0
Prom2	6.44599	10.2344	8.74473	0.206597	1.09254	0.32968
Dnah6	0.097205	0.110597	0.057027	0.00512	0.005589	0.005959
Susd4	1.10534	1.45005	1.07095	0.066567	0.117049	0.044421
Fras1	0.014019	0.01467	0.008113	0.002296	0	0
Coil	2.28264	2.60759	3.19441	0.083835	0.197227	0.202944
Gm26542	1.43693	1.96675	1.92581	0.028534	0.043226	0.242922
Ephx1	165.368	175.504	154.672	6.94799	14.1844	8.11908
Nipal4	3.60203	2.11388	2.76732	0.12899	0.236335	0.125415
Psapl1	1.37986	2.39077	1.55456	0.112942	0.076504	0.113506
Dio2	0.361273	0.197431	0.280691	0.020117	0.01814	0.008467
Sema3e	5.95072	5.17145	5.64388	0.226452	0.264082	0.433306
Upk3bl	20.2371	26.9278	20.6921	0.568133	1.85684	1.23701
Ttc39aos1	0.634845	0.441454	0.377902	0	0.077588	0
1700007K13Rik	1.58207	0.85574	1.00786	0.096895	0.065904	0.020677
Ttc36	0.359235	0.500349	0.288717	0.060863	0	0
Dhrs3	2.93429	4.03352	2.82885	0.121703	0.056781	0.332069
Mir3473g	0.081599	0.0589	0.061148	0.010495	0	0
Rnf222	0.032366	0.032438	0.037561	0.005203	0	0
Gm37824	0.089781	0.089288	0.080786	0	0	0.01292
Tmprss2	1.71735	2.66744	2.63966	0.016999	0.257601	0.070658
Ugt1a6a	1.77828	2.57285	3.12862	0.06802	0.052741	0.241178
Rsad2	0.090602	0.084311	0.087895	0	0.012649	0
Fut1	1.64449	1.8086	2.01687	0.090519	0.095685	0.076944
Sybu	0.824898	0.937453	0.851478	0.016862	0.06294	0.043664
Lrrc75b	0.04356	0.108632	0.093849	0	0.011517	0
Derl3	0.050005	0.131212	0.104541	0	0.013264	0
Cntnap2	0.004427	0.005763	0.007642	0	0	0.000807
Spock1	0.014575	0.01833	0.025464	0	0	0.002604
Mrgprb3	0.14056	0.147703	0.081574	0	0	0.016477
1500015L24Rik	0.831937	0.920552	0.729108	0.033774	0.022944	0.053392
RP24-448C16.7	0.264196	0.180596	0.168646	0.006259	0.009202	0.011664
Ceacam1	0.038823	0.035303	0.028538	0	0	0.004494
Gm17597	0.108287	0.147224	0.125262	0.016321	0	0
Gm6091	0.329561	0.480402	0.279141	0	0.020736	0.025439
Col6a1	0.886941	0.94062	0.457613	0.017444	0.025805	0.050506
Ltk	0.052328	0.028928	0.053194	0	0	0.005398
Itm2a	8.43801	8.89214	8.81677	0.225263	0.418266	0.399436
Col4a6	0.020299	0.025528	0.017737	0	0	0.002526
Uba7	2.04994	1.66629	1.01646	0.073553	0.004541	0.109094
Tmem125	1.96257	1.90772	1.55135	0.024024	0.094882	0.093607
Pik3c2g	0.164838	0.231577	0.116683	0	0.008042	0.011317
Xpnpep2	0.18917	0.207752	0.237866	0.016259	0.007474	0
Ell3	1.08344	1.10396	0.64782	0	0.037248	0.067555
Pms2	2.81409	3.58563	3.07628	0	0.224666	0.125253
5830418P13Rik	0.598751	0.674937	0.357484	0.024083	0.008056	0.02751
Angpt1	0.226434	0.435391	0.351965	0.021127	0	0.015741
Sectm1b	0.136935	0.155166	0.141067	0	0.015574	0
Bst1	9.45042	8.18478	5.08013	0.213685	0.233356	0.352994
Mir466b-4	0.06359	0.066236	0.068313	0.006938	0	0
Abca12	0.361953	0.213705	0.250671	0.001972	0.021323	0.005373
Ccdc3	0.095929	0.183011	0.100707	0	0.006637	0.006288
Epha8	0.286374	0.49954	0.650784	0.01465	0.018726	0.014215
Exph5	3.25606	3.70275	4.03804	0.083458	0.1893	0.090866
Cdh3	0.121784	0.14562	0.08598	0.004491	0.006757	0
Gas1	0.348178	0.230959	0.370079	0.018076	0.006044	0.005615
Lcn2	1.10749	1.14436	0.976973	0	0	0.099779
Prr32	5.15122	2.238	3.64475	0.161533	0.071447	0.089867
Wisp2	2.39996	3.39315	2.55096	0.068603	0.094152	0.077085
1700016C15Rik	3.01076	3.61447	2.9514	0	0.197616	0.070786
Cntn1	16.2195	15.0078	13.5572	0.34713	0.362544	0.510072
Tgm5	0.650996	0.966923	1.2075	0.019869	0.04096	0.015749
Katnal1	2.50635	2.13107	2.77477	0.125153	0.010619	0.06142
Ccser1	1.65328	1.6637	1.58512	0.043573	0.017183	0.064498
Adap1	0.601962	0.452414	0.520238	0	0.02086	0.019184
Notch3	1.81175	4.0578	2.96103	0.024575	0.139429	0.055578
Mal2	9.61612	7.22503	9.77529	0.302558	0.152504	0.195274
AW112010	0.775093	0.733789	0.725546	0	0	0.053444
Cited4	0.162064	0.180473	0.274693	0	0.014329	0
Btg4	0.76658	0.441923	0.50161	0	0	0.039676
Gm15854	1.25514	1.23638	1.09749	0	0	0.082838
Fst	10.223	11.7185	8.57375	0.203679	0.276134	0.222716
Grm3	0.358592	0.216311	0.190572	0	0.017609	0
Tgtp1	0.153666	0.139705	0.115527	0.00316	0.00317	0.002945
Mme	0.657999	0.396665	0.761571	0.004527	0.024932	0.010402
Gm13657	0.199392	0.121343	0.099413	0	0.009139	0
Gm20684	0.636595	0.880955	0.603786	0	0	0.044184
Trex2	1.04056	1.94569	1.66728	0.033941	0.043648	0.016509
Zfp750	2.30101	3.42648	3.06377	0.07695	0.090877	0.007741
Cxcl5	12.9898	9.22528	11.3579	0.126234	0.381883	0.132758
Gbp9	5.63687	6.21554	5.1653	0.069253	0.120866	0.126692
Robo3	2.18032	2.00078	1.8565	0.02725	0.012352	0.071958
Dthd1	0.417676	0.219195	0.526186	0	0	0.020618
Rgn	0.634496	0.550523	0.714536	0.033528	0	0
Grhl3	0.652239	0.679352	0.814246	0.019383	0.01579	0
Ces2g	1.23653	0.926888	1.28474	0.031513	0.024732	0
Gdpd2	7.70618	8.0788	9.55083	0.155331	0.099249	0.153622
1700019D03Rik	0.276324	0.252655	0.479205	0	0.014553	0
Flrt1	0.068679	0.07685	0.06846	0	0.002995	0
Sgpp2	1.71786	1.87002	1.42049	0.013864	0.023631	0.0269
Col6a2	0.122852	0.14024	0.143494	0	0.004532	0
Arhgap40	1.51068	2.26053	1.30464	0	0.049585	0
Soat2	0.304791	0.35629	0.216885	0.008223	0	0
Myh14	5.33676	6.56093	8.62278	0.02366	0.146151	0.019425
Afap1l2	5.38316	6.26402	6.8361	0.029532	0.097522	0.022893
Cbr2	0.557823	0.427839	0.887114	0	0	0.014978
Klhdc7a	1.21094	1.79302	1.10478	0.013734	0.006877	0.008413
Dcdc2a	0.561999	0.336353	0.265529	0.008149	0	0
Cdsn	4.92797	7.3335	10.7457	0.026249	0.052741	0.073944
Scara5	1.00101	1.44887	1.96334	0.004749	0.013966	0.004339
Gm9844	7.14879	8.42273	8.25044	0.039554	0.04076	0.037474
Aspa	1.7253	2.23801	2.26671	0	0.007648	0.01433
Pex11b	3.2	3.86671	2.24726	0.002747	0.020177	0
Atp10b	1.64257	2.79409	2.12881	0.00264	0.002622	0.009696
Gm27505	40.5067	59.052	44.7058	0.060444	0.056071	0.055143

## Sheet: Cells Control-EMT 2>log2
Gene Name	Control-1	Control-2	Control-3	EMT-1	EMT-2	EMT-3	log2 fold-change
Syne1	0	0.002668	0	12.1124	12.3207	14.2134	13.8223
Gm28006	1.2e-05	5e-06	6e-06	0.057072	0.054366	0.056198	12.8314
H2-M1	0	0.043725	0	59.5168	53.3599	24.9895	11.6225
Crlf1	0	0.045213	0	17.0507	28.1253	23.0897	10.5602
Klrc1	0.019354	0	0	7.60749	3.80128	8.1428	9.98044
Igha	0.008826	0.042169	0	16.0431	16.0798	16.7953	9.9058
Slc22a22	0	0	0.009185	2.39992	3.4868	1.94512	9.73586
Olfm2	0.049583	0.074365	0.047041	34.8957	47.1531	30.4689	9.36203
Gm9844	0.040003	0.041473	0.056175	18.6828	15.5942	18.0093	8.56928
Hmgcll1	0.003029	0.032751	0.005706	4.67846	5.1345	5.59651	8.53698
Iglon5	0.034492	0.02141	0	6.94754	6.58404	6.76812	8.50434
Hsd11b2	0	0.020396	0	2.79103	2.12943	2.18477	8.44445
Xirp2	0	0.003173	0	0.325752	0.380132	0.305632	8.31646
Il11	0.178377	0.317403	0.359315	73.5786	58.6514	55.2735	7.77662
Cela1	0.030787	0	0	1.74501	2.01945	2.33305	7.62976
8030451A03Rik	0.02111	0	0	1.54571	1.29832	1.1715	7.57152
Sox10	0	0.026642	0.015876	2.49753	2.1341	3.25465	7.53513
Chst11	0.032608	0.010179	0.031211	3.45727	5.99167	4.00151	7.50595
4930438A08Rik	0.107745	0.013642	0.052326	11.993	10.6972	8.27853	7.47796
Angpt4	0	0.007819	0.009041	0.839329	0.793721	1.16571	7.37504
Aldh1l1	0.10728	0.273333	0.049981	24.4405	19.2389	24.949	7.31633
H2-Ab1	0	0.102434	0	5.69523	5.00241	5.45702	7.30111
Rgs17	0.024413	0.012236	0.00794	2.45725	2.47285	2.09365	7.29941
Slc15a3	0	0.003827	0	0.166361	0.2734	0.154541	7.27884
RP23-56M18.5	0.02023	0	0.214073	10.8765	11.1811	14.1359	7.27121
Speer4b	0.010852	0.006476	0.013809	1.40193	1.52955	1.78356	7.2425
Speer4e	0	0.021325	0	1.45573	0.757824	0.983461	7.22804
Col27a1	0.01767	0.002472	0.00846	1.03148	1.79054	1.21974	7.14272
Npr2	0.024378	0	0	1.30265	0.774794	1.32358	7.12425
Gng11	0.050947	0.168508	0	7.11369	10.8269	10.091	6.99698
Wfdc8	0.006809	0.011777	0	0.662088	0.771498	0.896238	6.96986
5031410I06Rik	0.254813	0	0	9.36559	10.1188	12.3709	6.96595
Sbk2	0.050226	0.042013	0	4.40784	2.69167	4.09512	6.92321
Serpine1	3.90682	3.52415	3.61838	359.53	560.829	370.865	6.86863
Atp1a3	0	0.004783	0	0.202417	0.16487	0.191317	6.86777
Cacna1g	0.03921	0	0.007326	2.20165	1.32184	1.73978	6.82147
Siglec15	0	0.029192	0	1.09904	0.870949	1.22705	6.77502
A630023A22Rik	0	0.013986	0	0.467787	0.429618	0.608319	6.75033
Dclk1	0.075882	0.03041	0.087472	7.1091	7.79528	5.68159	6.73122
Slc6a12	0.275338	0.089766	0.14944	22.5216	16.0167	15.856	6.72402
RP23-56M18.4	0	0.055678	0	1.7713	1.79369	2.19238	6.69216
Actr3b	0.011037	0.027425	0	0.777933	1.44327	1.65132	6.6537
Speer4a	0.04998	0.081865	0.084782	6.3396	6.10151	8.63844	6.60449
Tmprss11g	0	0.006614	0.003562	0.340885	0.285447	0.331484	6.55651
Has2	2.96732	3.71652	2.05744	260.776	227.757	311.33	6.51577
Gm7361	0.202682	0.380689	0.289314	26.9547	21.4712	29.1039	6.47315
Glp1r	0.296632	0.200477	0.124626	18.7716	21.2519	14.978	6.46703
Gm24975	0	0	0.001267	0.023847	0.04343	0.040744	6.41375
Selp	0.302941	0.15369	0.089821	18.9651	14.5395	12.6107	6.39901
Tm4sf4	0	0	0.013541	0.433145	0.314054	0.364974	6.3599
Ptprn	0.033973	0	0.021419	1.13198	1.21062	2.17782	6.35064
Fcgr3	0.000541	0.002169	0.00039	0.051356	0.112183	0.086797	6.33545
Cyp21a1	0.016501	0	0	0.408669	0.451884	0.470105	6.33344
4933403L11Rik	0	0	0.019022	0.604621	0.314756	0.550207	6.2716
Dpf1	0	0	0.020745	0.457459	0.458023	0.634542	6.22338
RP23-56M18.6	0.029385	0	0.042539	1.41472	1.50752	1.8814	6.06151
Gm10220	0.179814	0.104798	0.143476	8.19971	9.24458	10.7324	6.04045
Gm7347	0.126186	0.098413	0.113903	6.31015	6.6204	8.54345	5.98728
Pex11b	0.01036	0.102092	0	2.63503	2.6779	1.70591	5.96385
Nexn	0	0.025024	0	0.638881	0.316325	0.562798	5.92272
Gm21671	0.138543	0.108839	0.135448	6.5355	7.40793	9.11319	5.91233
Penk	0	0.012985	0	0.149229	0.331053	0.285137	5.88133
Gm1979	0.142907	0.188621	0.109112	7.18058	8.36477	9.78092	5.84489
Cpn1	0	0.051668	0	1.00407	0.893051	1.00972	5.81404
F13a1	0.023071	0	0.014025	0.787739	0.613131	0.65414	5.79174
Gm10701	0.021705	0	0	0.438898	0.334189	0.427754	5.78987
Slc6a4	0.147649	0.006663	0.0347	4.8463	2.75258	2.72139	5.77086
Prl8a9	0.586032	0.407786	0.596642	35.1603	32.5506	19.0575	5.76965
D130019J16Rik	0	0.008719	0.020059	0.371701	0.527668	0.606712	5.70969
Tbx10	0	0.010693	0	0.2198	0.1467	0.185754	5.69059
Cpne4	0	0	0.005494	0.12788	0.070789	0.079722	5.66311
Dgkk	0.009399	0.011619	0.035631	0.778001	1.19743	0.828509	5.62926
Lzts1	0.004422	0	0	0.083566	0.057961	0.072098	5.59424
RP24-374F22.1	0.005013	0.00297	0.009538	0.23364	0.291779	0.313614	5.58157
Lims2	0.086518	0.110803	0.096384	3.51361	5.0167	5.34066	5.56156
Aldh1a3	0.086497	0.290825	0.522146	16.619	12.4897	8.41385	5.38254
Gm10471	0.137707	0.123769	0.14234	4.90097	4.72754	6.73344	5.3405
Gng2	0.117298	0.053706	0.019841	2.06562	3.07614	2.42575	5.30934
Ryr1	0.030979	0.021883	0.03584	0.9133	1.32408	1.26108	5.30161
AW047730	0	0.007295	0	0.055965	0.122356	0.109334	5.30129
Snca	0.155955	0.024343	0.067907	3.31901	3.41579	2.92699	5.28269
Vim	2.01394	0.576258	2.05612	40.4249	54.4856	75.256	5.19471
Slco5a1	0.062105	0.017558	0.030417	1.6545	1.0799	1.22493	5.16863
Nckap1l	0.014304	0.024091	0.018173	0.645242	0.46422	0.909735	5.15765
Trpm8	0	0.009166	0	0.095746	0.147405	0.076015	5.12187
Gm21698	0.390376	0.315806	0.310977	10.1577	10.8869	12.9943	5.06457
Gm5862	0.11361	0.106881	0.052011	2.53596	2.56541	3.72863	5.01807
Tnc	18.7843	14.373	5.60507	362.828	531.283	303.592	4.94947
Mapk4	0.054706	0.023267	0.044873	1.47589	1.34432	0.887581	4.91564
Camk2n1	0.009789	0.008468	0.016602	0.384842	0.41341	0.243651	4.90155
Pcbp3	0	0.055506	0	0.485408	0.512134	0.644219	4.88646
Siglec1	0	0	0.003405	0.043571	0.028937	0.024844	4.83748
AA467197	0.044278	0.166532	0.395388	6.21357	5.84203	5.27355	4.83727
Havcr2	0.139972	0.197723	0.245206	7.31958	4.41583	4.14988	4.7683
Adamtsl3	0.032608	0.076582	0.037122	1.11015	1.27067	1.50814	4.73226
Plxna4	0.45646	0.608862	0.483169	15.6261	10.2577	14.9012	4.7191
Serpina3i	0.163274	0.086695	0.532841	8.08905	7.8003	4.50633	4.70346
Ankrd66	0	0.028486	0.015496	0.334941	0.444417	0.361363	4.69689
Clu	65.9154	78.1794	51.2072	1465.08	2154.33	1415.56	4.6882
Mdfic	0.025312	0.019198	0.018747	0.579367	0.669109	0.375817	4.68244
Mep1a	0.00763	0	0	0.083841	0.038095	0.069647	4.65014
8030442B05Rik	0.021873	0.026999	0	0.402949	0.372966	0.439157	4.63589
Cpne9	0.014291	0	0	0.123433	0.115785	0.112646	4.62184
Cd101	0	0.01152	0	0.111698	0.079905	0.089522	4.609
Mir694	0.117316	0.074516	0	1.42983	1.58161	1.56141	4.57518
Chst3	0.00367	0.004575	0	0.054104	0.066586	0.071947	4.54622
Plxnd1	0.058535	0.085441	0.066747	1.6471	1.15111	2.11178	4.5423
Usp17la	0.209444	0.175839	0.18409	3.7983	4.16181	5.27008	4.53832
Rhof	0.041072	0.050464	0.049394	1.39076	0.847877	0.972284	4.50994
Prss46	0.088992	0.124604	0.053176	2.77486	1.28325	2.01538	4.50885
1700007G11Rik	0.137574	0.055448	0.042003	1.4008	2.08722	1.85939	4.50795
Sarm1	0.0507	0.021315	0.057688	0.83142	0.971739	1.12949	4.49892
5730419F03Rik	0.031828	0.018077	0	0.469217	0.291028	0.367557	4.49819
RP23-363M4.1	0	0.024383	0.056937	0.404692	0.607205	0.816644	4.49094
Uox	0.005838	0.004682	0.007947	0.126675	0.189394	0.092309	4.46688
Igsf11	0.395615	0.364751	0.52701	11.086	9.50691	7.20331	4.43238
Serpina3g	0.088016	0.028362	0.050046	1.17821	1.54086	0.805717	4.4046
Spata13	0.067722	0.015142	0.057244	0.791357	1.2201	0.933518	4.39364
A330074K22Rik	0.03121	0.025712	0	0.488208	0.330233	0.340367	4.34751
Gm15958	0.010848	0.030708	0.035636	0.569466	0.499352	0.464863	4.3124
Gimap8	0.156428	0.161971	0.029411	3.02296	1.52897	2.3309	4.30663
Foxf2	0.047527	0.023887	0.036546	0.475546	0.704199	0.934701	4.29171
Grm8	0	0.003959	0.006754	0.058725	0.092048	0.058493	4.2879
Scn9a	0.004511	0.007592	0.017735	0.130888	0.214912	0.236779	4.28723
Kif17	0	0.005449	0.02454	0.150139	0.217464	0.209146	4.26544
Gm37805	0	0	0.019881	0.09899	0.117719	0.160695	4.24665
Amn	0	0	0.012908	0.061517	0.072161	0.110194	4.23979
Selplg	0.009687	0.007809	0	0.151379	0.074606	0.10258	4.23108
Cotl1	3.17286	5.05798	3.83597	51.115	98.0141	77.0277	4.22821
Katnal1	0.144101	0.170949	0.394375	3.83091	4.75797	4.60936	4.21755
Plxdc1	0.034976	0.019399	0.007475	0.304471	0.400871	0.433153	4.20221
Etnk2	0.206679	0.11587	0.125566	3.7291	1.79748	2.66059	4.19142
Gm10845	0.035969	0	0	0.283602	0.127347	0.245028	4.18882
Plek2	2.96301	2.7767	2.39271	59.8259	39.7004	47.5389	4.17663
Gm12185	0	0	0.004132	0.024296	0.017345	0.032992	4.1749
Gm37534	0.017128	0.025364	0.016497	0.23509	0.418547	0.38961	4.14449
Ndst3	0.16868	0.295555	0.286823	4.32543	4.95757	3.98911	4.14333
Gata6	0	0.011607	0	0.039659	0.10223	0.06272	4.1398
Dennd2a	0.015002	0.004253	0.012122	0.234358	0.126901	0.183315	4.11735
Csn3	5.91499	4.87646	2.59811	72.4618	64.5963	94.0329	4.10928
Nppb	1.15465	0.91356	0.69212	17.5292	11.6412	18.1165	4.09853
Cyp11b1	0	0	0.013609	0.096223	0.076946	0.057368	4.08237
Ccdc63	0.004765	0	0	0.034809	0.029263	0.015424	4.06033
Lix1l	0.412201	0.161342	0.284678	3.39601	6.05542	4.6135	4.03461
Pde2a	0.063797	0.123571	0.124302	1.31926	2.23349	1.5175	4.02396
Usp17lb	0.029061	0.017218	0	0.269442	0.221127	0.252485	4.00504
Ncald	0.102324	0.060876	0.082602	1.54876	1.18628	1.13021	3.97499
Serpina3h	0.850775	0.571716	0.9657	15.6045	11.2031	10.6337	3.97064
Fat4	0.235888	0.187076	0.177842	2.4734	4.39212	2.52954	3.96693
Lrp4	0.079648	0.127762	0.118376	2.20176	1.6246	1.25666	3.96369
Anp32a	0.336065	0.258055	0.440788	6.38075	4.904	4.7888	3.95711
Vash1	0.086337	0.03247	0.032118	0.741785	0.72221	0.833929	3.92843
Tmprss11b	0.181614	0.198706	0.30465	4.66967	3.07937	2.59879	3.91714
Gm12187	0.002058	0	0.005273	0.049553	0.026271	0.034069	3.90595
A430106G13Rik	0.013364	0	0.038014	0.199842	0.286626	0.278029	3.89529
Cyth4	0.854653	0.524617	0.414666	8.72151	5.82197	12.1401	3.89475
Gm37298	0.011591	0.058131	0.016869	0.339062	0.469938	0.453733	3.86619
Zbed4-ps1	0.002321	0.001357	0.010723	0.066258	0.056384	0.086027	3.85698
Zeb1	0.672749	0.225211	0.687081	10.1897	5.60669	7.14324	3.85525
Gm37730	0	0	0.009837	0.048738	0.052137	0.041319	3.8535
Usp17ld	0.033734	0	0	0.123061	0.186752	0.174264	3.84296
Chst2	0.451077	0.478334	0.40214	5.96284	6.1711	6.95564	3.84161
Rab15	1.15555	1.15309	1.18097	17.1744	19.3922	13.4329	3.84077
Ngf	7.4496	7.62155	10.2419	96.2939	165.812	98.0626	3.83072
Armcx4	0.028091	0.00233	0.01624	0.216029	0.232639	0.215228	3.83067
Gpr149	0.021133	0.024753	0.020455	0.229256	0.401088	0.311631	3.82772
D130043K22Rik	0.013434	0.003746	0	0.082943	0.074231	0.085626	3.82097
Kcne4	0.016957	0	0	0.078159	0.072705	0.087415	3.8127
4921513D11Rik	0	0	0.042932	0.167541	0.190316	0.244913	3.81148
Pear1	0.07472	0.169147	0.1434	1.66951	1.84754	1.91311	3.80959
Fabp4	0.00257	0	0.034842	0.156253	0.175068	0.19193	3.80593
Timp1	10.9238	8.83888	7.32337	140.694	103.57	134.403	3.80531
Gm22	0.025277	0.030827	0.028021	0.221652	0.487599	0.465477	3.80365
Tbxas1	0	0.004083	0.014703	0.086854	0.054075	0.119055	3.79069
Enpp1	0.149672	0.094176	0.06661	1.75542	0.816546	1.65792	3.76815
2310007B03Rik	22.5639	34.1936	18.3544	310.722	316.672	376.253	3.74007
Mboat2	0.094657	0.006449	0.149841	1.33905	1.14922	0.849748	3.73354
Slc41a2	0.422402	0.19672	0.669905	6.38256	6.42205	4.23968	3.72493
9330198N18Rik	0	0.037945	0	0.162789	0.228072	0.107712	3.71582
Nat8l	0	0	0.003266	0.013799	0.013652	0.015329	3.71134
Fgf5	1.22402	1.20941	0.853926	9.49585	19.0301	14.4667	3.70908
Nt5e	37.268	48.9621	42.6026	695.091	482.735	494.21	3.69804
Mir149	0	0.056451	0	0.1703	0.255208	0.291803	3.66753
Nol4l	0.05456	0.052839	0.033689	0.603456	0.553992	0.623777	3.6582
Trim67	0	0.008441	0	0.024515	0.040228	0.041613	3.65534
Gm37188	0	0	0.007294	0.024111	0.038421	0.027931	3.63255
PMS2	0.177393	0.388624	0	2.15714	2.50571	2.35616	3.63235
Brsk1	0.162906	0.07194	0.076193	1.37886	1.00304	1.47497	3.63226
Tagln	0	0	0.013579	0.067421	0.044915	0.054385	3.61799
Chsy3	0.207684	0.204699	0.093846	2.7411	1.36096	2.08137	3.61055
Pfkfb3	1.46187	1.20309	1.24811	22.246	11.8139	13.5172	3.6039
Ms4a2	0.018473	0	0.009997	0.120134	0.123499	0.101563	3.5999
Htr2b	0	0.013683	0	0.038885	0.065325	0.060058	3.58559
Baalc	0	0.177195	0	0.551245	0.878936	0.688757	3.57993
Gm24582	0	0.030747	0.020702	0.216517	0.216339	0.180588	3.57572
Relt	0.688393	1.10858	0.727611	8.61091	9.29852	11.9662	3.56485
Lce1g	0.587865	0.110868	0.150761	2.94749	3.90427	3.14976	3.55747
Csrp2	1.39374	0.90924	0.487828	10.6166	12.1741	9.8003	3.54572
Tcf7	0.118565	0.142784	0.147908	1.54704	1.40296	1.81959	3.54279
Stard9	0.095029	0.182451	0.070569	1.07457	1.65582	1.27815	3.52571
Adgrg6	0.044936	0.01157	0.019963	0.263433	0.360816	0.251157	3.51701
Sgsm3	1.82139	0.258386	0.399017	6.9489	11.9341	9.22459	3.50325
Arc	0.235462	0.23367	0.299433	2.34022	3.64159	2.60244	3.48145
Cd1d1	0.471581	0.670955	0.413088	8.10566	4.58974	4.59554	3.47445
RP23-459F14.2	0	0	0.014706	0.045525	0.060865	0.055853	3.46368
Sema6c	0.155658	0.014116	0.024082	0.839557	0.741224	0.556622	3.4628
C2cd2	1.28737	1.19851	1.12794	15.909	13.2979	10.5708	3.46036
Adgra1	0.829026	1.26277	0.740451	10.8769	9.83783	10.3445	3.455
Bdh2	0	0.048003	0	0.149944	0.21902	0.153835	3.44506
Nlrp10	0	0.006326	0.009623	0.070651	0.057133	0.044388	3.43231
Jag1	11.6205	14.1585	13.0393	154.325	141.516	121.847	3.42762
Tspan8	0	0.061811	0	0.252047	0.213613	0.195647	3.41938
2810455O05Rik	0.202044	0.239784	0.130273	2.34402	1.95564	1.81136	3.41707
Gm37613	0	0.007493	0	0.020133	0.024701	0.034899	3.41156
Ccsap	1.27765	0.657159	0.689622	9.86489	8.50089	8.57806	3.35988
Gm8038	0	0.001769	0	0.003285	0.008144	0.006673	3.35514
Coil	0.500082	0.203021	0.028313	2.61925	2.18749	2.67066	3.35377
Pvrl3	2.74926	2.08368	4.04576	33.8585	31.4603	24.3051	3.33546
Gatsl3	3.95356	4.2004	2.98621	31.6796	29.1969	49.6117	3.31005
Ramp1	2.78292	5.47475	1.00338	20.1524	34.7976	36.2686	3.30008
Gm9089	0	0	0.041349	0.084796	0.172287	0.148491	3.29404
Wisp1	0.612777	0.302735	0.46713	4.29847	4.48648	4.6641	3.282
Klf12	0.234027	0.205225	0.20477	2.00817	2.19995	2.0418	3.27866
Prdx5	25.9254	33.5944	25.3408	251.737	240.34	329.166	3.27464
Spsb1	1.38423	1.25093	1.02967	11.2608	10.4499	13.6331	3.26964
Ret	1.00797	0.663726	0.740681	7.66893	7.06208	8.39549	3.26102
Sytl2	0.030883	0.023603	0	0.229384	0.121329	0.170679	3.25841
Mir5123	0.100278	0.136912	0.005994	0.558875	0.892428	0.872021	3.25607
Cachd1	0.023408	0	0	0.112419	0.069527	0.041518	3.25497
Cadm2	0.004641	0.006915	0.014648	0.057048	0.091909	0.100481	3.25082
Fer1l6	0.257075	0.139167	0.055534	1.05825	1.41596	1.77432	3.23328
Flrt3	0.964429	0.868275	1.15938	10.998	9.03163	7.94474	3.22488
Alcam	9.86854	10.09	8.91265	101.104	82.9636	85.0189	3.22037
Mmp10	4.06612	2.93195	3.76623	33.0353	39.025	27.7385	3.21277
Asic1	0.005957	0.004951	0.034396	0.112698	0.185014	0.121695	3.21064
Serpina3f	0.025549	0.022437	0.031775	0.239081	0.263813	0.23477	3.20921
Gm4258	0	0.092295	0.154598	0.43932	0.871769	0.954131	3.19769
RP23-63A19.3	0.183685	0.211099	0.243758	1.31966	2.07341	2.44883	3.19358
Marcksl1	20.5804	23.4751	19.4381	168.931	214.07	196.507	3.19015
Fxyd5	9.44411	11.3749	7.2935	98.3015	69.7062	87.3258	3.1831
Fam167a	4.01492	3.73813	4.42054	43.9503	32.5369	33.0909	3.17013
Jam2	0.471359	0.406057	0.31787	4.87314	3.34304	2.46909	3.1602
Gm5431	0.02311	0.010762	0.015468	0.172854	0.11696	0.149541	3.15456
Dbn1	1.87837	1.94208	1.52154	11.105	18.169	18.28	3.15412
9930111J21Rik1	0.189274	0.079672	0.083551	1.14852	0.952428	1.0315	3.15161
Crocc2	0.070194	0.16702	0.032259	0.492844	0.877957	0.999228	3.13669
Ust	2.80983	2.67548	2.56044	29.5873	20.8692	20.1001	3.13248
Gm26465	0.073637	0	0.145477	0.514666	0.737897	0.651505	3.11933
Vangl2	0.107439	0.11158	0.055627	0.531652	1.01893	0.83241	3.11713
Casc1	0.022575	0.080687	0.042339	0.436608	0.301816	0.521536	3.11329
Gm16579	0.008823	0.007333	0	0.041995	0.054207	0.042274	3.09949
Efna2	0.057596	0.075268	0.168305	0.667342	1.07085	0.816753	3.08465
Vgf	0	0	0.007599	0.018508	0.025012	0.02062	3.07734
S100a8	1.33546	1.39022	1.86179	10.9496	13.4653	13.7722	3.05731
9930111J21Rik2	0.327774	0.123078	0.140298	1.83061	1.50537	1.57971	3.0558
Itga2	10.1892	9.8895	7.53329	97.9061	58.7994	72.256	3.05174
Atp10d	0.80098	0.733131	0.807636	7.92495	5.91965	5.51301	3.04724
Mir7077	0.015575	0.006537	0.026186	0.14085	0.092345	0.164607	3.04202
Asxl3	0.0838	0.064696	0.048728	0.597081	0.535021	0.479422	3.03052
Gm27551	0	0.029032	0.099693	0.33365	0.266601	0.451066	3.02983
A130023I24Rik	0.052884	0.176605	0.156893	1.10655	0.668247	1.30549	2.99497
Ttyh1	0.081596	0.038687	0.029832	0.354474	0.339326	0.502532	2.99448
Fam101b	0.44314	0.438619	0.504789	4.16063	3.25292	3.59726	2.98935
Slc26a7	0.004383	0.003643	0.008339	0.036891	0.050717	0.042006	2.98554
1700001C19Rik	0.069103	0.0696	0.026161	0.327562	0.512858	0.46094	2.98067
Mir3097	0.082817	0.080633	0.009548	0.452682	0.398049	0.508562	2.97403
Pfkp	2.3792	1.3039	2.28953	19.3105	13.2301	14.1793	2.9676
Lrrc32	0.06466	0.004929	0.044803	0.289934	0.371229	0.226491	2.95601
Cxcr2	0.022297	0.006238	0.00693	0.070696	0.115045	0.087545	2.94594
Trim15	0.085625	0	0.033954	0.449038	0.209175	0.262407	2.94464
Itga5	10.7746	11.9254	8.71991	79.9129	89.5459	71.2656	2.93763
Htra4	0.027539	0	0	0.100361	0.070064	0.03792	2.91943
4930553M12Rik	0	0.018704	0	0.036542	0.071169	0.033384	2.91525
5033430I15Rik	0.991852	0.990314	0.658261	7.57414	6.10954	6.16576	2.91026
Gm37567	0.002077	0	0	0.007796	0.00479	0.002876	2.89615
Afp	0.17682	0	0.025737	0.484693	0.564759	0.448641	2.88673
Pgap1	3.6713	4.40732	2.47327	25.4573	18.764	33.5935	2.88255
Palld	0.240608	0.335681	0.609434	3.14918	3.30345	2.23158	2.87263
Lepr	0.026112	0.032032	0.021431	0.17487	0.153346	0.254461	2.87231
Gm28187	0.010609	0.004452	0.010192	0.075745	0.070051	0.039108	2.87225
Prkar1b	0.13593	0.167145	0.134716	1.31124	0.969098	0.892952	2.85766
Gm21984	0.081693	0.017313	0	0.237348	0.206498	0.26993	2.84988
Dzip1l	0.117258	0.11345	0.083592	0.771655	0.559821	0.934003	2.8496
Bpifc	0.008096	0.01366	0.047455	0.193839	0.176296	0.125851	2.84123
Fermt1	13.4191	14.7465	11.2197	109.201	81.0678	90.1651	2.83193
Tmem117	0.096489	0.102513	0.108457	0.665131	0.864534	0.658192	2.83105
Gm20443	0	0.047516	0.056457	0.222181	0.326216	0.190841	2.82983
Gm12606	0.017996	0.167682	0.117782	0.865323	0.555093	0.719682	2.8181
Gm38303	0	0	0.0396	0.097857	0.079128	0.101842	2.8158
Fam89a	0.271571	0.206548	0.295283	1.96482	1.37349	2.09758	2.81323
Tmem179	0.141325	0.343298	0.0567	1.04527	1.20727	1.53199	2.80555
Cpxm1	0	0.060154	0	0.131131	0.137042	0.151108	2.80118
Efnb1	3.34763	4.70556	4.15038	23.7209	32.495	27.9727	2.78632
Sema7a	1.39412	1.0288	1.69435	9.43202	9.77612	8.90551	2.77151
Dennd5b	0.095103	0.084261	0.065119	0.635132	0.557643	0.476587	2.77149
Rgs16	14.3549	12.1386	5.93406	56.4959	80.0955	84.7823	2.77119
P3h1	0.454341	0.150411	0.261586	1.8004	2.47986	1.62259	2.76841
Mir6995	0.006252	0.014431	0.117128	0.305307	0.217466	0.406881	2.754
Pdgfra	0.604358	0.549644	0.309116	2.3563	3.67135	3.80207	2.7481
Gm5454	0.290059	0.207608	0.174177	1.84664	1.07808	1.57913	2.74496
Lamb3	34.9114	50.1156	27.2334	213.146	245.831	291.404	2.74077
Gm8883	0.870176	0.799052	0.97314	6.57733	4.76446	6.30559	2.73955
Fosb	0.325616	0.463043	0.445453	1.77012	2.70408	3.75318	2.73696
Ubash3b	0.265721	0.178359	0.150142	1.60946	0.944641	1.3991	2.73395
Lgals1-ps2	0.118354	0.025457	0.064915	0.457132	0.591504	0.336033	2.72986
Slc9a2	2.66244	1.87129	1.94595	14.9968	12.8291	14.9818	2.72388
Tbr1	0.024463	0.041663	0.023658	0.232215	0.205303	0.15556	2.72369
Ppfibp2	0.874859	0.610619	0.557939	4.96035	3.69169	4.84359	2.72344
Gm12221	0.213707	0.364179	0.085972	1.12788	1.64589	1.6043	2.72135
Mmp24	0.010412	0.067434	0.042884	0.225349	0.38334	0.184765	2.71636
Trp53inp2	1.40407	1.68918	1.81963	12.0631	12.0693	8.06706	2.7124
Rgs12	7.38567	6.36419	4.94491	44.4894	37.7175	39.5805	2.70366
Mir6903	0	0.004022	0	0.006082	0.011464	0.008417	2.69047
Hr	1.27366	1.68867	2.01495	11.3415	10.0009	10.6825	2.68576
Ttc12	0.393453	0.104873	0.166651	1.17742	1.68423	1.41489	2.68506
Limd2	1.3365	1.41755	0.712303	6.07769	6.67973	9.51629	2.68385
Tigd4	0	0.005493	0.006288	0.025944	0.025616	0.024127	2.68358
Usp17le	0.086662	0.034829	0.052195	0.298138	0.456283	0.360821	2.6828
Fermt2	5.27711	4.17335	5.8496	37.8764	30.5288	29.8285	2.68268
Paqr5	0.044813	0.018493	0.024038	0.232893	0.116739	0.208378	2.67551
Mroh3	0.340669	0.450554	0.29034	1.67165	2.64195	2.59354	2.67497
Gpd1	0.007835	0.039654	0.018707	0.142767	0.126122	0.152812	2.6714
Gm28231	1.05808	1.09918	0.676997	7.45523	4.66797	5.91015	2.66963
Gp1bb	0.138628	0.000609	0.005979	0.292059	0.324229	0.295182	2.64999
Gm12439	0	0.062267	0.020447	0.172544	0.171129	0.174529	2.64731
Ankrd44	0.662061	0.771982	0.620909	3.35604	4.1529	5.33586	2.64401
Gm10311	1.83563	1.95946	2.46347	13.9755	12.8667	12.2291	2.64221
Onecut3	0.004694	0	0	0.015204	0.007237	0.006824	2.64029
Gm37354	0.018713	0.00797	0.035688	0.132011	0.089053	0.167576	2.63949
Pdgfa	20.364	29.3707	22.3913	153.67	117.96	176.785	2.63624
Gm26931	0	0	0.014355	0.029589	0.018151	0.041355	2.63379
Gm27853	0	0.036513	0.0435	0.149151	0.214056	0.131686	2.62881
Prkd1	0.109976	0.044477	0.093635	0.538441	0.553164	0.442262	2.62825
Lamc2	67.3811	85.8589	40.1217	338.983	492.127	361.747	2.62505
Eif4e3	0.071394	0.015277	0.029675	0.358454	0.166386	0.189768	2.61873
Ctla2a	26.8976	22.9662	21.3664	113.328	185.006	136.703	2.61058
Gm11557	0.08824	0.303445	0.077212	0.795765	0.9731	1.09399	2.61011
Ifitm10	0.630389	1.58107	0.963869	3.95987	9.14813	6.2468	2.60771
Ephb2	2.15338	4.12657	2.58817	13.1023	19.0617	21.8532	2.60672
Gm16104	0.186526	0.047385	0	0.525887	0.483925	0.414186	2.60592
Il1rl1	0.016912	0.028187	0.028292	0.121663	0.145516	0.177438	2.59889
Gm26667	0.006844	0	0.01456	0.029113	0.039475	0.060578	2.59327
Sned1	1.44337	2.49005	1.14423	9.03339	10.2783	11.2803	2.59092
Gsap	0.349813	0.482496	0.506767	2.14971	2.79113	3.12283	2.5902
Gm21989	0.113816	0.269108	0.073379	1.03452	0.800058	0.906744	2.58681
Sgk1	10.9823	12.3437	14.3634	79.7515	79.3412	67.1819	2.58584
Syt4	0.011607	0	0	0.036496	0.02042	0.012701	2.58444
Txlnb	0.020127	0	0.019433	0.080768	0.056859	0.098862	2.57966
Fhl4	0.016958	0.013885	0.027872	0.081654	0.129193	0.138282	2.57196
Zfp791	0.240698	0.389366	0.257896	1.73812	2.03725	1.48724	2.56721
1810062G17Rik	0	0.018491	0.035812	0.078088	0.134096	0.108594	2.56247
Gm20544	3.30383	3.9025	2.30415	22.5523	13.4489	20.0429	2.55897
Cdh2	0.797222	0.240394	0.459256	3.10937	2.73991	2.95328	2.55597
Csgalnact1	1.5333	1.67374	1.77599	8.79513	11.1004	9.35984	2.55361
Tecta	0.00614	0.007768	0.017273	0.067738	0.054285	0.060185	2.54685
Msh5	0.503333	0.319612	0.091577	1.92569	1.60836	1.78781	2.54084
Hsdl2	3.13735	3.13815	3.40524	22.1361	19.0219	14.6075	2.52618
Sdc3	0.900018	0.884176	1.08418	6.87685	4.19476	5.36872	2.51893
Gm1070	0.008348	0.027751	0.015804	0.069667	0.141481	0.083639	2.50578
Rnasel	0.099451	0.153077	0.071177	0.577791	0.672041	0.579118	2.49826
Prdm8	0.138249	0.219432	0.196407	1.05827	1.10106	0.967517	2.49652
Mex3b	0.455769	0.645746	0.625099	3.23361	3.51968	2.98528	2.49576
Pcdhga9	0	0.003983	0.007091	0.011749	0.023225	0.027371	2.4931
Cdh23	0.044744	0.098192	0.072981	0.36901	0.389209	0.453199	2.48815
Gimap9	0.241995	0.136622	0.046683	0.703698	0.986515	0.695637	2.48795
Adarb1	7.93096	10.4742	8.28736	42.0743	55.6825	51.9829	2.48795
Nkd2	0.222612	0.147603	0.177712	1.16332	0.709872	1.19623	2.48591
Gm23803	0.220268	0.206048	0	0.873128	0.724419	0.788119	2.4844
Gm38357	0.21105	0.133367	0.113799	0.86783	0.785598	0.899393	2.47799
Lair1	0	0	0.018853	0.031239	0.025601	0.048131	2.47712
Slc52a3	1.14982	1.36417	0.931626	5.31898	8.72636	5.11109	2.47499
Gm12344	5.07312	6.73687	6.61551	33.4445	33.8029	34.7678	2.46901
Smarcd3	0.877983	0.942136	0.828162	3.67702	6.38464	4.5774	2.46669
A630014C17Rik	0.007587	0.012486	0	0.029723	0.050626	0.030577	2.46627
Plekho1	2.77168	3.2885	2.68292	11.6085	19.113	17.5695	2.46554
AC147266.1	0.134984	0.166045	0.076322	0.840822	0.699024	0.54404	2.4653
Tmsb4x	88.8074	59.3732	70.1835	503.394	337.738	358.932	2.4583
Atxn1	1.10661	1.29587	1.38165	7.5445	7.14356	6.10499	2.45807
Gnb4	0.4085	0.514156	0.358855	2.14507	2.28726	2.6084	2.45788
Etv1	0.403428	0.500031	0.370974	2.69586	1.68842	2.61197	2.45673
Fjx1	0.032719	0	0.006872	0.097346	0.056712	0.062292	2.45012
RP24-338C23.2	0.028197	0.023861	0.009059	0.116687	0.121842	0.094017	2.44391
Nrcam	0	0.00492	0	0.009566	0.012837	0.004263	2.43827
3110062G12Rik	0.075704	0.226987	0.40648	1.1601	0.936629	1.72797	2.43114
Gm22637	0.159992	0.099398	0.260702	1.15115	0.908897	0.743931	2.43064
Pdgfc	1.18047	1.26689	1.91679	5.93741	10.038	7.2452	2.41163
Nmnat2	2.22767	3.00122	0.991934	8.62687	12.0413	12.2056	2.40176
Abcb1a	2.13634	1.62217	1.80284	8.58136	9.74063	11.0299	2.39995
Fam84a	1.05779	1.40905	1.12091	5.85223	5.05701	8.01362	2.39898
Stxbp1	0.894614	0.948938	1.23609	6.16764	5.18593	4.85753	2.39615
Gm10033	2.3543	1.69643	2.87599	14.5204	11.6738	10.193	2.39319
Ctla2b	12.2964	9.76736	9.15583	52.113	61.441	49.6707	2.38633
Sh3kbp1	2.16641	1.89253	2.04793	9.80517	10.9972	11.0201	2.38154
Pcdhb16	0.162649	0.131811	0.069908	0.612621	0.674522	0.610968	2.3811
Gm5069	0.060372	0.051915	0.042604	0.266292	0.267715	0.267147	2.37083
SCARNA15	0.077424	0.366803	0	0.83258	0.748067	0.714573	2.36926
Gnrhr	0.039784	0.012584	0.009508	0.11577	0.095262	0.106232	2.35823
Tmeff1	25.6083	22.8354	23.2493	159.588	86.2426	121.163	2.35585
Fam219a	0.301266	0.139787	0.145712	0.853151	1.2875	0.856428	2.3527
Gm13453	33.1302	57.6771	49.6984	197.53	260.173	257.414	2.34755
Ube2f	15.0904	16.045	13.8062	90.1112	57.5436	79.3514	2.33661
Ehf	0.412929	0.556785	0.252724	1.88849	2.59967	1.66488	2.33154
Pxdn	3.7793	4.13017	3.57478	20.1644	20.0753	17.5643	2.33151
Fam78b	0.382999	0.258681	0.181227	1.63783	1.02721	1.46971	2.329
Cpeb3	0.225412	0.217398	0.266979	1.44242	0.884133	1.23027	2.32513
Tnnt2	34.4245	39.8212	18.081	149.922	134.863	177.216	2.32308
Mx1	0.050447	0.036047	0.053859	0.276619	0.226996	0.195443	2.31635
Gjc1	0.483164	0.785149	0.800509	2.97839	3.98711	3.29461	2.31016
Bmpr1b	0.016846	0	0	0.03839	0.021649	0.023472	2.30956
Lama3	54.0859	49.7718	35.9123	267.409	206.441	216.374	2.30401
Flrt2	3.92853	2.44183	2.93904	15.7834	17.0535	13.1239	2.30364
Adcy1	0.083792	0.071863	0.101181	0.506487	0.261401	0.491402	2.29369
Smad6	0.080811	0.137785	0.097202	0.441734	0.671436	0.431377	2.29011
Spon1	0.014626	0	0.00353	0.02919	0.028592	0.030992	2.28969
Gm24540	0	0.071382	0.09167	0.295127	0.196809	0.3046	2.28841
Apol9b	1.3485	1.462	0.557447	6.0604	4.01152	6.26322	2.27804
Gm1045	21.323	16.3389	20.2494	107.854	98.8834	73.9605	2.2771
Zfp9	0.455253	0.190608	0.347954	1.34504	1.7768	1.6939	2.27671
Col7a1	6.83011	9.17699	5.94102	25.7469	43.7473	36.7135	2.27472
Atp6v1g1	83.3538	105.013	91.0818	490.18	419.813	440.326	2.27264
Fgd1	1.86543	1.96235	1.84713	8.0534	9.3394	9.9373	2.26782
Ccbe1	11.8	12.7416	10.8379	69.3059	43.7551	56.8594	2.26387
Cabyr	0.02645	0.06198	0.020213	0.203033	0.161459	0.156151	2.2607
Rab6b	0.337028	0.314947	0.356652	1.49984	1.76206	1.56549	2.25885
Sez6l2	0.057272	0.078469	0.043366	0.349988	0.259586	0.246842	2.25749
Meis3	0.790853	0.573231	0.362832	3.15375	2.15738	2.90434	2.25014
Rnft2	0.106106	0.252253	0.121218	0.685877	0.892215	0.703287	2.25007
Ncf1	0	0.006529	0.014872	0.025257	0.023946	0.051975	2.24115
Nr6a1os	0.646634	0.680502	0.490445	2.67963	2.43103	3.4351	2.23319
Spred3	2.3263	1.81799	1.55435	9.02784	9.00543	8.72282	2.23118
Gm9095	0.014423	0.083693	0.066874	0.18645	0.321606	0.26537	2.22888
Dnm1	0.199682	0.278141	0.261945	0.781636	1.3142	1.37174	2.22878
Erc2	1.16105	0.764909	0.719061	4.11786	3.94089	4.32786	2.22743
Myo10	4.06522	5.65177	5.11498	21.1038	21.4221	26.8429	2.22558
Gm3835	0.004314	0.0245	0.014992	0.057478	0.096508	0.050716	2.22432
Cxcr3	2.03627	2.56932	1.31229	8.92267	9.4518	9.27752	2.22423
Whrn	1.04953	1.43641	1.09269	4.66859	5.48089	6.55064	2.22238
Arhgap31	0.976469	0.728832	1.04174	5.2758	3.67346	3.86828	2.22217
Gm11965	0	0.016813	0	0.016424	0.031987	0.03001	2.22166
Mir6937	0.003415	0.083114	0.039366	0.126259	0.280729	0.179802	2.22062
Serpinf2	0.050728	0.046922	0.039592	0.252151	0.209381	0.177824	2.2199
Slco4a1	0.90814	0.902435	0.915599	4.13826	4.00264	4.50734	2.21399
Creb3l2	0.371645	0.281116	0.447783	1.75208	1.95118	1.39617	2.21212
Gm28499	0	0.050908	0.032337	0.107421	0.115534	0.161641	2.20791
Arhgap26	0.527906	0.552145	0.357283	2.3941	2.06681	2.13175	2.19747
2810430I11Rik	0	0.021705	0	0.023816	0.041501	0.033972	2.19361
Gm37689	0.082323	0.032516	0.108555	0.434672	0.247552	0.33939	2.19319
Colec11	0.040442	0.068293	0.015264	0.208855	0.256269	0.101645	2.19243
Fkbp14	1.21816	0.537198	0.567743	4.10753	3.55661	2.93755	2.19017
Rnf152	0.155537	0.197719	0.115901	0.592286	0.911632	0.63472	2.18855
Gm2474	0	0.033992	0	0.048831	0.076271	0.029741	2.18754
Gm37166	0.013547	0.033583	0	0.050191	0.107089	0.057286	2.1867
Nes	15.6983	12.3242	10.8363	57.5986	58.8425	59.8616	2.18174
Megf9	0.309536	0.336352	0.356985	1.60877	1.66519	1.27254	2.18062
Gm17634	0.07439	0.095147	0.012397	0.222479	0.309811	0.291412	2.17871
Lama2	0	0.00684	0.007785	0.020823	0.025641	0.01969	2.17739
Efcab8	0.183675	0.106961	0.079871	0.502539	0.626929	0.545393	2.17647
Gpr39	3.31134	3.85449	1.91807	13.3525	12.4607	15.2239	2.17555
Tmprss11f	0.763203	0.583726	0.493061	3.02192	1.93211	3.35597	2.17515
Fam210b	1.94968	2.51484	2.14984	10.386	10.2356	9.14188	2.16987
Gm24041	0.204876	0.238833	0.256973	0.953808	0.991999	1.19762	2.16551
Hlx	0.058654	0.080715	0.03791	0.257434	0.260873	0.272563	2.15742
Rmdn2	0.613008	0.903613	1.00487	4.16138	3.09832	3.95134	2.15257
Als2cr12	0.241634	0.204438	0.143778	1.05651	0.677594	0.888321	2.15248
Rltpr	0	0.106472	0	0.100939	0.237247	0.13515	2.15239
Cerk	0.3146	0.505153	0.492455	1.59018	2.47803	1.75011	2.14861
Chn1	0.531801	0.225937	0.268884	1.87322	1.17967	1.48509	2.14415
Fcrlb	0.240099	0.366327	0.199615	1.34209	0.908149	1.30301	2.14021
Kctd11	7.98661	7.58353	6.06989	32.3878	30.9772	31.9566	2.1391
Lgr6	8.03777	13.0565	4.30547	33.4135	36.8633	41.4076	2.13654
Tmem95	1.06631	1.10309	0.791659	4.78562	3.21821	5.01041	2.13591
Rhoq	8.16662	7.39765	8.99218	44.6052	33.7945	28.728	2.12516
Ptafr	0.343939	0.289679	0.211943	1.37494	0.996564	1.30016	2.11845
Srcap	0.650545	1.56566	1.35278	4.58986	5.00659	5.90074	2.11842
Ssc5d	0.011785	0.050771	0.057119	0.131771	0.160869	0.22607	2.11581
Id2	3.17649	4.27748	3.34087	17.3431	16.248	13.0975	2.11273
Lppr2	0.171153	0.158532	0.027904	0.446681	0.556052	0.543373	2.11226
Gm6981	0.056148	0.055998	0.103232	0.381726	0.206787	0.340564	2.10893
Gja4	0.066519	0.027418	0.044798	0.15194	0.204507	0.241489	2.10766
Gab2	3.64719	3.65085	2.72401	17.106	12.0851	13.753	2.09928
St5	0.409362	0.228382	0.34203	1.33746	1.48002	1.37926	2.09875
4732440D04Rik	0.931535	0.027355	0.028181	1.53491	1.26879	1.42382	2.09858
Ccrn4l	1.26986	0.786912	1.43093	5.0011	4.60077	5.31747	2.09684
Irgm1	3.74069	2.65948	2.31813	12.4607	14.6724	10.1325	2.09573
Fads1	2.89362	1.76676	2.26313	9.76065	9.62323	10.187	2.0946
Dab2	0.384505	0.453048	0.322936	1.23846	2.24538	1.45649	2.08987
Tspan12	1.12718	0.517276	0.760976	4.80398	2.83363	2.56644	2.08477
Pdlim5	12.8794	11.6793	14.858	65.2282	50.6489	51.0428	2.08228
Slc4a8	1.01832	1.64115	0.990805	5.24676	4.51288	5.69693	2.08214
Herc3	5.0392	5.51272	3.19176	16.2161	21.7307	20.1975	2.08087
Igsf3	0.483366	0.501683	0.425096	1.79005	2.29119	1.86704	2.07663
Gm37277	0.090098	0.050639	0.067559	0.317637	0.314746	0.245503	2.0754
Gm38125	0.032343	0.053481	0.05582	0.235285	0.156726	0.204346	2.07391
Dmtn	0.251183	0.238657	0.127217	0.691242	1.09298	0.798505	2.06542
Mtif3	1.31485	2.41859	1.19202	5.23724	7.11257	8.23939	2.06356
1520401A03Rik	0	0.00505	0	0.007087	0.009512	0.004506	2.06323
Pde4d	1.9884	1.74432	1.78438	9.52055	4.97994	8.48299	2.05862
Cep170	15.9524	12.4868	12.3816	57.9448	45.7304	65.9754	2.05519
Fes	1.08853	1.03705	0.943128	3.17043	4.33157	5.14883	2.04353
Ttc39c	2.95986	2.81229	3.26837	15.55	10.125	11.2953	2.03189
9430020K01Rik	2.92726	2.05522	2.7604	14.3082	8.37148	8.94104	2.02993
C1galt1	14.1956	13.7897	14.5667	72.8355	44.8015	55.2529	2.02255
Hpx	0.189963	0.169662	0.116859	0.577958	0.850568	0.506072	2.02153
Rhob	5.56201	5.93588	8.39474	27.1957	27.3525	26.1841	2.02091
Gm37333	0.029777	0.033269	0.028608	0.11968	0.103044	0.147642	2.01468
Mir96	0.010469	0.20035	0	0.220488	0.37905	0.251569	2.01334
Engase	0.07034	0.122016	0.115787	0.239684	0.499145	0.504427	2.01245
Gm38399	0.040072	0.486911	0.309489	1.12773	0.963034	1.28093	2.01108
Rnf122	0.278875	0.230706	0.097242	0.758074	1.04636	0.637655	2.00877
Gk5	0.28099	0.309876	0.31143	1.30952	1.27551	1.03173	2.00303
Murc	0.244533	0.315806	0.314451	1.29195	0.804755	1.40902	2.0027
Ccdc66	5.01628	3.61548	5.08002	20.5436	16.438	17.8759	2.00027

## Sheet: Cells Control-EMT -1<log2
Gene Name	Control-1	Control-2	Control-3	EMT-1	EMT-2	EMT-3	log2 fold-change
Fam195a	5.00392	5.05905	5.09851	1.62996	2.51551	3.43496	-1.00006
Cdc25b	2.18485	2.32896	2.46501	0.998199	0.96616	1.52329	-1.00073
1500012F01Rik	68.4808	60.6968	75.3644	32.8839	30.1366	39.1585	-1.0013
Rnf11	99.3861	87.5247	102.84	46.3759	48.1716	50.052	-1.00275
Slc44a2	49.5962	58.9739	47.6115	22.544	33.1082	22.2281	-1.00389
Gm24145	0.208333	0.382866	0.16483	0.098509	0.251881	0.026256	-1.00523
Gm37255	0.16784	0.146353	0.201317	0.053231	0.081306	0.122003	-1.00682
Avpi1	18.7084	25.7451	28.683	7.20611	15.9061	13.2827	-1.00686
Susd6	20.2892	25.0967	22.3199	11.8694	11.5465	10.2464	-1.00814
Ccdc122	4.19256	4.97253	4.7427	2.18068	2.03189	2.70088	-1.00841
Map3k1	2.6778	2.91433	3.21931	1.5403	1.54821	1.27768	-1.01301
Dph5	8.28941	7.79831	7.71436	3.387	3.46797	4.92957	-1.01419
4732419C18Rik	0.394276	0.446041	0.421869	0.228237	0.22882	0.167848	-1.01422
Asb13	4.89298	4.46784	5.48988	2.26147	2.61202	2.47614	-1.01479
Hook1	7.70022	9.66867	10.2073	3.85923	6.28329	3.48072	-1.01735
Siae	2.37608	1.94424	1.65934	1.03936	1.00847	0.902869	-1.01901
Fbn1	0.046036	0.034394	0.048701	0.018354	0.012473	0.032865	-1.01965
Nfu1	25.9786	23.6517	24.9685	12.1583	11.3828	13.2486	-1.01985
Atp2c2	6.33261	9.96561	7.02623	2.82544	5.19029	3.48198	-1.0205
Tulp4	56.6543	74.8564	71.3754	37.8082	32.1934	29.9457	-1.02143
Zcchc11	2.28355	2.22289	2.50111	1.3766	0.713282	1.36098	-1.02195
Mcm8	2.00896	1.84142	2.22741	1.17644	0.651321	1.1651	-1.02202
S100a14	114.903	113.518	96.0117	49.4262	53.7471	56.4393	-1.02334
Sulf2	3.74161	4.51101	3.7166	2.05359	2.11897	1.71528	-1.02352
Ptpn14	5.92481	6.78962	6.85502	3.04776	3.6208	2.95533	-1.02391
Toporsos	0.649844	0.697438	0.763107	0.149803	0.426321	0.461337	-1.02445
Arap2	39.0861	42.5936	58.8823	24.1686	17.7439	26.9916	-1.02855
Cdcp1	29.0495	33.2196	26.5795	14.7403	14.4986	14.3127	-1.02862
Pecr	5.353	4.87627	5.47724	2.54069	1.94685	3.21048	-1.0288
Epha1	7.98281	8.60992	7.78496	2.93387	5.39013	3.6119	-1.03025
RP23-38B15.1	0.22217	0.22403	0.247735	0.09589	0.117048	0.126784	-1.03045
Npm3	39.811	38.2991	44.322	17.3806	15.1835	27.3632	-1.0307
Mir5125	2.47796	3.57095	2.59928	1.20596	1.75456	1.27102	-1.03122
Timm8a1	22.214	19.7455	23.5964	11.6972	8.30612	12.0365	-1.03286
Stambpl1	31.4597	30.0345	29.3441	14.2455	11.328	18.8033	-1.03349
Tmem51	3.17772	3.2487	2.77658	1.43684	1.4597	1.59651	-1.03441
Vars2	5.85252	7.05773	7.80597	2.44633	3.24267	4.42444	-1.03449
Gm10263	392.464	381.977	366.195	140.986	187	228.192	-1.03622
Aasdh	6.54147	6.55228	5.78209	2.85795	3.12565	3.21633	-1.03685
Map7	11.0373	14.752	12.6767	4.84498	7.34248	6.5594	-1.03693
Ang2	0.329883	0.293045	0.248285	0.164968	0.202695	0.056748	-1.03756
Gm19557	0.161184	0.195231	0.085447	0.075483	0.127673	0.011907	-1.03884
D330041H03Rik	0.841508	1.13203	1.04272	0.521204	0.53749	0.407781	-1.0404
2810410L24Rik	1.26609	1.82096	1.08373	0.475544	0.878207	0.673289	-1.04094
Gas5	261.617	177.3	201.578	105.423	100.507	105.284	-1.04128
Apmap	7.41422	7.75858	6.21006	3.89837	3.09904	3.38282	-1.04262
Arhgef16	1.83862	2.84668	2.48549	1.04056	1.32908	1.10894	-1.04363
Epb4.1l5	4.88241	4.91367	5.86036	2.60932	2.889	2.09602	-1.04376
Snrpn	6.16822	4.84267	4.95106	3.10996	1.64623	2.98189	-1.04459
Htatip2	30.5434	28.337	29.1154	16.3419	13.9591	12.3164	-1.04599
Ifi204	24.4024	17.6536	20.937	11.4115	5.92069	13.1608	-1.04671
Fam185a	9.16668	8.62751	10.8853	4.52352	4.0568	5.29593	-1.0474
Gm8649	0.358826	0.413889	0.410923	0.238186	0.136725	0.197316	-1.04857
Slc30a1	3.18558	3.93258	4.53183	1.71796	1.5518	2.35984	-1.04922
Tasp1	6.92716	6.8841	7.66852	3.28815	3.32087	3.76159	-1.05048
Srm	31.985	30.6494	33.6478	14.4612	12.5582	19.4595	-1.05069
Pter	3.13146	2.8825	3.02937	1.0069	1.2612	2.0911	-1.05279
Gm10801	3.48643	4.7386	7.44106	1.55996	0.977523	5.00577	-1.05439
Gid4	16.797	18.3066	19.5055	9.92197	7.24848	9.08797	-1.05636
Zfp759	2.59394	2.55817	2.86104	1.54654	1.12278	1.18314	-1.05659
BC048403	2.94441	4.03477	4.23255	1.88913	1.74576	1.75452	-1.05681
BC021767	4.0664	3.91787	3.94365	1.38438	2.65142	1.69644	-1.05717
Socs5	10.8384	11.7559	10.1842	4.67689	5.75938	5.31163	-1.05759
Ccbl1	3.87207	4.89492	3.77258	1.93063	1.81388	2.27973	-1.05764
Tmem109	15.6475	20.0528	18.8494	7.87754	9.54774	8.75456	-1.05911
Zfp296	2.40808	2.46731	2.99314	0.65796	1.71792	1.39712	-1.06038
Lgals3	239.003	328.968	239.279	89.9428	178.64	117.805	-1.06297
6820408C15Rik	0.09305	0.093974	0.07648	0.053608	0.033145	0.039295	-1.06385
Zscan30	0.431386	0.398394	0.413533	0.234697	0.184841	0.17428	-1.0661
Dcaf4	11.8683	13.9999	12.3081	5.57126	5.91153	6.74794	-1.0663
Nupr1	215.361	216.314	189.796	60.1513	131.246	105.034	-1.06799
Cenpw	0.474765	0.669163	0.695196	0.267851	0.244824	0.363226	-1.07018
Slc26a11	4.61289	3.82054	4.0198	1.74505	2.21327	1.96275	-1.07259
A930005H10Rik	2.70993	2.89913	2.28004	0.999841	1.57373	1.17543	-1.07335
Dus4l	4.62164	3.7377	4.99566	2.56434	1.64172	2.13812	-1.07387
Rin1	16.5421	21.3562	19.4318	5.58715	12.1637	9.4694	-1.07461
Prps2	18.9082	20.2852	20.7466	9.85021	9.40346	9.19	-1.07541
Nr3c1	13.4997	15.0244	17.5148	8.69903	6.62216	6.50846	-1.07657
A430105I19Rik	27.4954	25.7341	21.173	12.6237	10.7251	11.9277	-1.07665
Eef2kmt	9.40293	8.09285	10.0628	4.36385	4.28905	4.40465	-1.07762
Cav2	40.9158	37.1688	38.0811	21.5423	18.1795	15.297	-1.07819
Fignl1	1.97455	1.68149	1.95298	0.861217	0.414715	1.37962	-1.07874
Ggta1	16.445	16.2832	17.0288	8.07003	6.72503	8.70873	-1.082
Ppapdc2	6.92126	8.11153	6.92064	3.8595	3.26265	3.23157	-1.0843
Dqx1	1.36503	1.50603	1.37338	0.586277	0.65109	0.760212	-1.08732
Pigf	22.098	19.5588	21.606	10.1013	10.2738	9.36794	-1.0888
Ero1l	21.5656	20.9613	26.5376	11.0427	11.6807	9.74729	-1.0888
Lyplal1	3.55013	3.16274	3.33963	1.28584	1.54252	1.89569	-1.08946
Lin28b	1.38548	1.2214	1.399	0.567596	0.44991	0.863989	-1.09024
Rsad1	3.909	3.62458	3.4568	1.79084	1.38656	1.98426	-1.09033
Slpi	5.99469	6.27749	6.23558	1.96873	2.3439	4.37883	-1.09046
Trub1	4.50271	4.62908	5.25568	2.34287	1.60656	2.80653	-1.09058
Gna14	0.029212	0.00837	0.038007	0.013343	0	0.022139	-1.09109
Cgn	13.1721	12.8197	13.1498	4.11367	8.8841	5.37404	-1.09121
Gm14137	8.28709	8.46969	6.81678	3.53627	3.99649	3.52365	-1.09229
Myo6	7.33817	7.12433	7.26073	3.16353	3.46863	3.55023	-1.09316
Mknk1	11.7093	13.0277	11.6272	5.32876	6.12171	5.5577	-1.09629
Scd1	41.9472	56.4983	57.2744	19.1937	25.0264	28.5239	-1.09805
1700125H20Rik	0.522017	0.461444	0.530784	0.270016	0.264455	0.172786	-1.09829
Paics	122.938	98.8853	108.372	53.9335	44.4364	55.6803	-1.09992
Psrc1	27.3626	34.6485	28.3327	12.6713	13.7536	15.7151	-1.10024
Bid	46.8135	48.6845	48.2942	13.3973	26.2029	27.4644	-1.10036
Pold2	11.1884	11.3679	14.011	4.19831	5.71899	7.12682	-1.10128
Mpp7	2.11938	2.47777	2.24696	1.02492	1.1232	1.03128	-1.10611
Tmem79	4.45238	5.13898	5.23982	1.23193	3.67752	1.95579	-1.11125
Sft2d2	57.7104	61.9532	57.5352	24.9117	31.8655	25.0726	-1.11432
N4bp3	5.63184	10.043	9.2281	2.46745	5.54625	3.48632	-1.11468
Vma21-ps	0.247698	0.158387	0.128915	0.116025	0.085625	0.045366	-1.11493
Met	21.9146	18.6824	25.1951	9.981	8.25421	12.0842	-1.11767
2310039H08Rik	2.61544	4.4806	4.4812	0.944904	1.89642	2.47784	-1.12202
Grhl2	13.7013	15.9724	13.2406	4.09776	7.62446	7.99099	-1.1223
Spint1	30.1751	37.9312	24.6783	15.8022	16.1241	10.5908	-1.12584
Gpr137b-ps	11.7313	12.6204	12.7978	5.76019	5.60448	5.64354	-1.12711
Casp7	2.54448	2.56184	2.36226	0.992188	1.15763	1.26859	-1.12751
5730508B09Rik	0.5813	0.767366	0.84291	0.27394	0.357855	0.371066	-1.12785
Daglb	4.49697	4.99223	5.09976	1.62665	3.11073	1.93582	-1.12842
Dsg2	3.05317	4.27716	3.19768	1.65331	1.91482	1.24514	-1.12914
Acadm	25.2579	27.2614	25.1382	9.55509	15.2801	10.588	-1.13243
Dnaja3	36.3257	37.5017	41.8049	17.8845	17.1357	17.5853	-1.13626
RP23-325M7.4	0.624625	0.688339	0.417058	0.230495	0.308194	0.246283	-1.14008
Ebp	32.0262	37.5926	37.5907	19.2383	13.5537	15.822	-1.14099
Man2a2	9.99272	11.5545	11.0343	4.05093	5.20069	5.51616	-1.1416
Zan	0.185939	0.359766	0.199461	0.084112	0.1871	0.066357	-1.14238
Nudt13	0.868443	1.29856	0.972437	0.314958	0.590902	0.5153	-1.14344
Epdr1	4.28885	4.03553	4.30179	2.65596	0.907281	2.15031	-1.14396
Nedd4l	2.89226	2.57157	3.02705	1.1604	1.47161	1.20671	-1.14529
Cblc	6.39518	8.01867	5.3404	2.10291	3.9157	2.90015	-1.14725
Itm2b	178.403	267.381	204.972	97.8164	100.121	95.3983	-1.14957
Emp2	42.0972	49.4169	41.9109	20.8601	20.5465	18.7356	-1.14958
Thap3	3.15609	4.47217	4.40339	0.925571	2.71112	1.78139	-1.15098
Gm37174	0.714295	0.686982	0.438285	0.369685	0.252454	0.205678	-1.15198
Lrrc28	6.64298	8.40793	6.95393	3.53149	3.52213	2.83579	-1.15386
Dctd	7.62845	7.97158	10.3197	3.09062	3.64136	4.90821	-1.15493
Ccdc74a	0.560715	0.49558	0.605499	0.229754	0.218671	0.296158	-1.15824
RP23-441I24.5	0.089815	0.07649	0.066562	0.046793	0.019543	0.037984	-1.15849
Suclg2	37.6997	32.2484	34.5933	14.7771	11.5835	20.4638	-1.15874
Slc25a33	6.96911	6.49428	8.77622	3.27652	2.82709	3.83263	-1.16236
Klf5	11.038	13.3806	12.3516	4.30403	7.32958	4.767	-1.16479
Jpx	0.956556	0.84426	0.893656	0.289905	0.37006	0.54082	-1.16602
Gm7173	0.046477	0.017893	0.028682	0.026466	0	0.014896	-1.16973
Osbpl2	25.9188	32.37	27.9876	12.0306	14.8704	11.4262	-1.1706
Impa2	2.91861	3.14511	3.89455	1.10676	1.38812	1.91721	-1.17443
Fads3	48.2638	52.1884	52.0788	19.1681	26.7149	21.6032	-1.17644
Aqp3	3.07042	4.07677	2.78804	0.636578	2.01362	1.73896	-1.17861
D3Ertd751e	0.577277	0.607572	0.722572	0.266207	0.160079	0.416368	-1.17861
Ptprk	56.7693	55.9723	59.9892	21.6335	29.5919	24.9967	-1.18025
Sesn2	9.87415	14.0937	13.1985	3.72715	5.71677	6.94123	-1.18161
Itgb3bp	0.77781	0.717654	0.889503	0.309766	0.31286	0.427532	-1.18336
Eid1	31.9182	37.0793	39.0758	16.6032	12.7517	18.1669	-1.18535
Gdnf	9.42648	11.575	10.6359	3.39426	5.65213	4.83656	-1.18832
Enpp2	3.80363	3.12293	2.61867	1.75245	1.3356	1.09883	-1.18891
Mcee	6.36798	5.50889	6.27446	2.25676	2.58435	3.11775	-1.18944
Mir27b	1.62053	2.73055	1.60071	0.720972	1.10321	0.784702	-1.18989
9030617O03Rik	11.2165	9.21354	10.8942	5.79829	3.81527	4.10806	-1.19083
Fam49a	0.194377	0.133586	0.221403	0.096826	0.039972	0.103635	-1.19213
Npm3-ps1	5.30471	4.70911	5.03117	1.64269	1.76569	3.16682	-1.19418
B3gntl1	2.23351	2.46714	2.40917	1.07829	1.15101	0.872419	-1.19675
Sgpp1	9.64617	8.85903	10.8641	4.12699	3.85211	4.80292	-1.20019
Cldn7	31.9919	39.379	46.8251	12.7039	20.0664	18.6616	-1.20044
Cdk3-ps	1.4986	2.06219	1.39803	0.436763	1.14142	0.578105	-1.20144
Gm19426	0.192132	0.281917	0.16792	0.049394	0.210699	0.01895	-1.20202
Gm15163	17.0695	13.5826	14.1341	6.35295	4.96073	8.12721	-1.20396
Glt28d2	0.492183	0.5427	0.493666	0.213641	0.280291	0.167861	-1.20771
Casp1	3.0505	3.8233	2.99523	0.68468	1.96054	1.61946	-1.21047
Ccdc126	4.29818	4.89325	4.93085	2.30314	1.9868	1.80926	-1.21128
Ovol2	1.16881	1.07124	0.929251	0.402259	0.573631	0.391846	-1.21237
Ect2	4.8831	4.47851	4.65545	2.19678	2.02197	1.80707	-1.21796
Macrod1	4.18846	7.35977	5.63352	1.52615	2.90301	2.95324	-1.21872
Asrgl1	0.972638	0.983343	0.978666	0.297695	0.468063	0.494958	-1.21894
Gm26710	0.292755	0.37445	0.316684	0.170748	0.116889	0.134923	-1.21934
Kcnk1	15.1877	15.1531	14.9864	5.01925	8.29911	6.14358	-1.21972
Poli	4.29983	2.98511	3.35249	1.7661	1.19101	1.59949	-1.22312
Trp53inp1	73.8459	78.3586	94.3007	43.7057	32.7195	29.1214	-1.22374
Zfp956	2.04889	2.13082	1.81223	0.849192	1.02538	0.688926	-1.22491
Srxn1	17.4072	18.5428	19.6069	7.58595	10.0839	6.09795	-1.22496
8430419L09Rik	1.5661	1.6258	1.95868	0.522242	1.01131	0.668472	-1.22591
Klk8	58.9277	55.4744	53.9561	11.9578	32.093	27.8695	-1.22706
Plk3	14.0094	11.4923	16.8872	4.73208	6.23727	7.13685	-1.2272
Tnfrsf26	37.0604	37.504	37.4729	18.3757	6.69684	22.7611	-1.22788
Cln8	3.9728	3.47824	3.81944	1.38643	1.97436	1.45003	-1.22819
Etohd2	0.301832	0.28736	0.299272	0.144792	0.146988	0.086923	-1.23025
BC052040	1.24144	1.17932	1.49062	0.486285	0.412172	0.767384	-1.23143
Gm12643	0.734424	0.744406	0.559622	0.290004	0.385586	0.190083	-1.23558
D030028A08Rik	10.3012	8.01322	9.55311	4.19582	3.06163	4.57271	-1.23612
Frmd4b	1.51803	1.5572	1.30266	0.540008	0.709018	0.60496	-1.23961
Gm15559	0.098699	0.041792	0.102863	0.03213	0.011801	0.059069	-1.24041
Eci1	18.9735	19.8178	20.0076	6.67593	8.21972	9.96803	-1.24175
Serpinb9g	0.141715	0.116088	0.129607	0.076893	0.037174	0.049142	-1.24714
Mir8112	4.18762	5.96894	5.67109	1.21077	2.57476	2.87744	-1.24821
Chac1	29.0729	30.8533	32.5887	9.27068	12.146	17.4646	-1.25061
Mccc2	14.4518	15.7466	13.8216	4.58425	6.18074	7.72692	-1.25126
Gm15816	0.026823	0.011257	0.012759	0.02135	0	0	-1.2517
Esrp1	30.4197	30.4884	30.3833	11.8668	13.3479	13.0084	-1.25603
Gm13369	0.002046	0.001548	0.004386	0	0	0.003332	-1.26
Steap1	26.8512	24.734	28.5459	8.79643	11.9394	12.6604	-1.26268
Lonp1	65.5357	66.5598	70.303	21.4214	34.8144	28.0415	-1.26398
Mpp1	57.2056	62.3908	65.3635	26.3647	27.7301	22.879	-1.26477
Pkp1	18.4498	24.4965	22.5744	6.83535	12.0855	8.33345	-1.26547
H2-Ke6	4.91267	4.48342	4.67606	2.53661	1.3437	1.97293	-1.26553
Gm8146	0.066393	0.075091	0.081045	0.025308	0.015532	0.05169	-1.266
Cmss1	15.2669	15.2494	18.4872	6.86898	5.07803	8.41496	-1.26701
Tfap4	4.87343	6.70608	6.32493	1.71035	2.82099	2.90551	-1.26755
Smco4	3.53757	3.08852	4.05612	0.802033	1.75974	1.87486	-1.26767
Fat2	0.004599	0.009745	0.005944	0.001228	0.006099	0.001099	-1.26771
Tmod4	0.954031	0.735343	1.07887	0.527255	0.26628	0.355325	-1.26877
Pmaip1	13.198	12.1923	13.1851	5.58108	5.77187	4.63338	-1.27084
G6pd2	0.176529	0.192161	0.196795	0.080961	0.089895	0.06306	-1.2735
Atf6	26.9832	29.9652	25.4494	10.9121	10.8151	12.3532	-1.27366
Ppp1r15a	30.8056	30.5573	31.6011	11.2249	11.8661	15.3197	-1.27516
Mtmr10	13.7217	12.626	10.7559	4.21482	5.69754	5.38859	-1.27794
Mthfd2	61.2171	57.8118	60.6331	24.8247	22.6664	26.5027	-1.27981
Gchfr	3.11038	4.73826	3.75075	0.749322	2.29425	1.73361	-1.27982
H2-T23	0.8977	1.28011	0.849637	0.261873	0.585845	0.398129	-1.28097
Hddc3	8.05663	7.83197	6.02991	2.6776	2.75343	3.57676	-1.2829
Snhg12	79.6228	59.4384	61.6311	24.2416	24.4078	33.5181	-1.28835
Siva1	11.097	19.2602	18.012	3.16564	9.02856	7.57676	-1.29071
Hspbap1	2.78926	3.57683	3.92609	1.52286	1.32073	1.36244	-1.29102
Lpcat1	38.3322	51.141	54.7807	21.3002	16.8365	20.7587	-1.29239
Tmem171	12.184	10.8341	8.25741	4.53718	4.15836	4.06854	-1.29294
Prdm1	0.072372	0.078488	0.071427	0.022162	0.031928	0.036624	-1.29303
Rorc	7.9515	9.92563	8.28644	2.25232	4.4922	3.91625	-1.29525
Rps11-ps4	0.128066	0.129742	0.160846	0.07204	0.045468	0.052818	-1.29746
Thbs1	209.616	252.525	184.842	50.6574	135.184	77.1446	-1.29874
Tmtc2	0.686247	0.576597	0.644457	0.245983	0.356811	0.171557	-1.30047
Slc7a1	17.6771	21.8916	20.0028	6.54188	10.3387	7.25802	-1.30328
Itpripl1	18.373	22.2956	22.0025	8.05319	7.19062	10.1232	-1.30485
Recql4	1.13317	1.17469	0.941802	0.380247	0.422639	0.50893	-1.30872
Fam110b	0.857485	0.767431	0.774765	0.200711	0.484087	0.282029	-1.31151
Xk	2.0024	1.80141	2.20811	1.03797	0.631758	0.752374	-1.31157
BC022960	0.640341	0.837586	0.413778	0.401384	0.333069	0.026524	-1.31376
1110038B12Rik	120.856	116.428	115.668	37.9779	48.0471	55.7773	-1.31559
Gbp2	5.54401	6.44277	5.02886	2.74015	1.82388	2.26142	-1.31787
Cers3	9.21284	8.56234	8.70221	4.15908	3.08442	3.377	-1.31791
Phf10	45.1602	44.2012	45.0385	18.7685	14.3389	20.5943	-1.32349
1810014B01Rik	0.826623	1.04759	0.899966	0.26069	0.427776	0.41788	-1.32626
Retsat	3.85671	3.48611	3.88661	1.49126	1.14221	1.83661	-1.32891
Zfp367	7.42159	5.18053	6.63601	3.03221	2.01308	2.60776	-1.32986
Kirrel3	0.328903	0.406896	0.29227	0.10918	0.261506	0.038224	-1.33008
Wdr31	0.475225	0.528973	0.487464	0.166857	0.209578	0.215479	-1.33346
Herpud1	25.3912	21.4284	23.3559	6.71835	11.4223	9.64891	-1.33642
Sh3bp5	4.1726	4.45035	3.53759	1.19712	1.79863	1.80752	-1.34012
Slc3a2	79.9584	74.4684	84.9777	31.4286	31.774	31.2721	-1.34145
Blnk	12.4718	12.4942	14.9726	5.79987	5.7985	4.15911	-1.34175
Fam120aos	1.13972	1.26667	1.12049	0.460538	0.457761	0.470355	-1.3447
Rps6ka5	2.59905	2.94963	2.12321	1.00998	0.921449	1.08592	-1.3463
Gm15444	0.158099	0.125169	0.195703	0.076669	0	0.111576	-1.34733
Trip13	2.2399	2.10356	2.3322	0.901915	0.485434	1.22389	-1.35417
F8	0.35652	0.318068	0.357075	0.104741	0.169759	0.128873	-1.35479
Fads6	0.06294	0.07958	0.091349	0	0.051881	0.039465	-1.35629
Trim46	0.983204	1.074	1.46411	0.226264	0.527629	0.61697	-1.36103
Lpcat4	6.68052	10.6869	9.53117	2.24938	4.33378	3.87533	-1.36285
Gm13648	2.59787	2.67139	1.93466	1.17317	0.916673	0.709173	-1.36386
Amz1	0.841315	0.767994	1.03374	0.24814	0.354269	0.418181	-1.3728
Tmem54	4.23765	5.05401	4.22079	0.785774	2.64643	1.7847	-1.37302
Pcx	0.556061	0.539491	0.745609	0.145119	0.309585	0.255899	-1.3735
Ddias	9.77683	10.3085	10.8728	5.5289	2.45805	3.95534	-1.37424
Hnf1b	0.537415	0.573531	0.552752	0.270861	0.186775	0.183997	-1.37457
Ifrd2	12.2065	12.9116	16.5761	4.06476	4.85689	7.13009	-1.37712
Fahd1	4.02017	4.70491	3.91503	1.66833	1.50104	1.67309	-1.3842
Sgsm3	4.76226	7.45197	7.05859	2.60964	2.64078	2.12793	-1.3852
Gm36938	0.225901	0.298368	0.30063	0.06022	0.115972	0.138292	-1.39123
Sh3bp4	28.2721	34.8192	27.1218	9.00938	14.9296	10.3971	-1.39362
Ccne2	1.28351	1.10952	1.92591	0.512527	0.353296	0.777408	-1.39414
RP23-201D22.4	0.233796	0.12744	0.142155	0.089205	0.02886	0.073159	-1.39642
Plk2	149.67	108.868	126.162	50.9608	52.4206	42.6039	-1.39791
Lama5	12.3793	19.2817	16.8864	2.87766	7.94274	7.56436	-1.40088
Bckdhb	8.90474	8.76499	9.50069	2.92947	3.2618	4.09094	-1.40189
Irak1bp1	2.17577	2.20302	2.82361	0.787054	0.96216	0.976353	-1.40192
Gpt2	20.2416	20.8322	21.6751	5.9143	10.4993	7.32365	-1.40244
Map3k8	1.99541	1.60473	1.83454	0.630536	0.988623	0.436379	-1.40268
Btbd19	6.60254	9.49152	10.0761	3.14825	3.63287	3.11626	-1.4028
Immp2l	2.22787	1.75916	2.43229	0.518705	0.69969	1.20711	-1.40413
9330136K24Rik	0.106904	0.18791	0.13773	0.034068	0.086949	0.042171	-1.40631
Adm	0.17867	0.301392	0.261276	0.026184	0.155133	0.098267	-1.40685
Plekhf1	5.50327	6.01236	5.22947	1.43598	2.92822	1.93453	-1.41061
Slc16a1	19.0839	18.0727	18.419	6.86109	6.37936	7.64181	-1.41217
Il7	0.085253	0.11716	0.083973	0.011018	0.077569	0.019009	-1.41234
Tenm4	1.96602	2.45173	1.80579	0.373162	1.45918	0.50209	-1.41467
Rnf39	1.12339	1.34832	1.53492	0.250777	0.777084	0.473293	-1.41632
Col18a1	52.0001	87.0043	75.7462	18.8837	28.1772	33.3333	-1.4175
Gm9143	0.187822	0.166076	0.123576	0.088854	0.028807	0.060995	-1.41824
Rpia	29.3039	27.0069	27.0454	12.185	8.02392	10.8962	-1.42214
Gm8525	0.0348	0.010385	0.010649	0.020825	0	0	-1.42283
Trib3	37.8598	54.9449	49.5741	14.8247	17.6848	20.4791	-1.42598
Gm8526	0.052359	0.053085	0.05011	0.007576	0.032521	0.017736	-1.42745
Myzap	3.34496	3.45024	2.78884	0.994761	1.40266	1.16468	-1.42791
2410006H16Rik	169.34	155.07	193.452	44.1285	69.0425	79.1534	-1.42903
Fam122b	0.613654	0.678405	0.593494	0.214637	0.231367	0.254089	-1.42937
Rhbdl2	2.92097	2.5174	2.148	1.01013	0.700024	1.09921	-1.43316
Pgap2	18.0991	13.9156	11.9384	5.44688	5.37925	5.42053	-1.43582
Fgd4	2.91365	2.72689	3.80836	1.13739	1.27142	1.07776	-1.43834
Ppp3ca	41.1545	48.4153	49.4575	16.3373	17.495	17.4663	-1.43838
Tcam1	0.334438	0.498011	0.396199	0.151015	0.179267	0.122963	-1.43871
Ccnb1ip1	2.30883	1.47512	2.21462	0.736242	0.523458	0.9517	-1.43966
Dbt	2.80979	2.68219	2.29914	0.762836	1.06829	1.0388	-1.44082
Mitf	0.707773	0.893184	0.933048	0.195975	0.272294	0.463931	-1.44271
RP24-465E5.1	0.083058	0.156711	0.182164	0.033882	0.04949	0.071542	-1.44555
Celf2	4.90146	4.90686	5.11591	1.57193	1.99742	1.90531	-1.44682
Fitm2	9.07843	9.26195	10.9752	3.80845	3.24086	3.6931	-1.44835
9930014A18Rik	1.79779	2.75517	2.34403	0.633772	0.775478	1.10846	-1.45386
Mafb	0.388922	0.548566	0.531973	0.109921	0.282252	0.143609	-1.45557
Vtcn1	0.57721	0.729529	0.400852	0.164801	0.33184	0.12311	-1.4622
Rnf24	3.19181	4.06819	2.94896	1.21335	1.3655	1.12249	-1.46372
Oxld1	3.31676	4.59086	3.32727	1.33442	1.37192	1.36666	-1.46382
Gm14530	0.187239	0.184835	0.299672	0.093235	0.051804	0.098374	-1.46451
Slc18a1	0.334562	0.395485	0.339598	0.075087	0.209245	0.102995	-1.46551
Ung	2.85526	2.83748	2.63101	0.636439	0.79364	1.5836	-1.46571
Dnph1	3.49841	4.09635	4.81432	1.39631	1.00578	2.08914	-1.46622
Gm9828	2.2835	2.87214	1.87566	0.47239	1.0338	1.03106	-1.47052
Tfb1m	3.24845	3.43436	3.68024	1.36624	1.07085	1.30098	-1.47108
Ahr	4.50967	7.07663	5.85314	1.86377	2.33647	2.09	-1.47117
RP23-38L11.1	0.221329	0.366986	0.323349	0.084595	0.114132	0.1288	-1.47689
Me3	1.31489	1.4444	1.42633	0.189679	0.707909	0.602378	-1.48051
Prkce	1.07079	1.21829	1.25602	0.38452	0.397732	0.487678	-1.48107
Perp	174.062	158.008	179.098	57.305	68.8357	56.7927	-1.48248
Gm6913	0.064416	0.028996	0.064031	0.023583	0.008571	0.024123	-1.48421
St14	31.0064	33.3551	36.3807	9.24256	15.3304	11.4206	-1.48485
Tapbpl	6.50103	7.6917	7.78336	2.43911	2.74575	2.63525	-1.49068
Gm9847	3.86056	4.43564	5.57233	0.93618	2.39211	1.59823	-1.49317
Prkaa2	0.854597	0.559197	0.818723	0.270514	0.253111	0.269018	-1.49393
Socs2	8.79184	9.98368	11.7503	2.08656	5.43542	3.30834	-1.49495
Psat1	78.2633	76.072	82.1496	27.3633	27.2298	29.2851	-1.49538
Gpsm2	10.0598	11.0414	12.9508	3.48453	3.65328	4.93939	-1.49545
Pparg	2.18483	1.66206	1.86616	0.587687	0.640692	0.787136	-1.50311
Dtd1	10.047	9.18833	7.06854	2.40104	3.17932	3.68561	-1.50526
Dgkh	0.773782	0.937499	0.855643	0.334738	0.256095	0.311994	-1.50752
Cryab	32.708	29.5471	32.5719	8.73682	16.446	8.00935	-1.51445
Gm25432	0.632219	0.362701	0.620314	0.328437	0.091715	0.144655	-1.51591
6330562C20Rik	1.44914	2.32265	1.78555	0.292505	0.849002	0.800299	-1.517
Sgk3	6.19005	6.55619	7.42216	2.58047	2.26079	2.19167	-1.5199
4933421A08Rik	0.812733	0.827128	0.586501	0.259509	0.205139	0.311315	-1.52063
Rac3	7.67941	7.68467	7.73185	1.90719	2.95231	3.18509	-1.52155
Gm28374	0.074697	0.038001	0.062386	0.034366	0.013604	0.012991	-1.52209
Ckap2	6.09916	6.23645	5.42625	2.13235	1.40553	2.64048	-1.52349
Efna5	1.30558	1.53786	1.38411	0.421821	0.427194	0.617521	-1.52741
5031434O11Rik	0.196826	0.128668	0.19858	0.048249	0.066683	0.066796	-1.52799
Slc23a3	0.317969	0.40758	0.310934	0.109332	0.124408	0.125411	-1.52903
Prkar2b	2.74759	2.26682	2.27662	0.688394	0.853749	0.98257	-1.53
Ptpn13	38.7654	32.3404	28.5905	10.5702	12.1273	11.7691	-1.53234
Rpl23a-ps2	0.263623	0.282972	0.251921	0.119693	0.066999	0.088207	-1.53842
Gtse1	7.75419	9.6207	9.70214	3.36474	3.3167	2.62821	-1.54027
Sigirr	5.52229	6.67917	5.4723	1.94187	1.5064	2.60743	-1.54524
Zfp608	4.29714	6.4041	5.08792	1.97725	1.5657	1.8664	-1.54541
Ccnd2	3.69304	2.6919	3.52139	1.37458	0.476247	1.54154	-1.54606
2010110E17Rik	0.066155	0.135426	0.149675	0.0205	0.03034	0.068539	-1.55697
Gpr146	0.982323	1.35083	0.75432	0.237071	0.511677	0.299952	-1.55782
Zfp457	0.744623	0.650091	0.634505	0.159367	0.301439	0.228311	-1.5581
E330009J07Rik	5.95095	6.2045	7.1678	2.03285	2.31745	2.2018	-1.56031
Tsku	20.2588	34.3996	29.2099	8.07391	10.8941	9.38315	-1.56472
1500002C15Rik	0.611107	0.89746	0.561582	0.27928	0.239818	0.180435	-1.56527
Gm10499	0.664381	0.661719	0.912287	0.197888	0.009088	0.548756	-1.56651
Elmo3	7.16489	8.49439	6.345	1.89138	2.88418	2.64985	-1.56724
Mgst2	2.98754	4.49745	3.4156	0.723835	1.34223	1.60814	-1.5689
Gm37326	0.086221	0.117318	0.146507	0.024226	0.05879	0.034519	-1.57445
Ephb3	5.53875	7.02469	6.60281	1.64706	2.99742	1.76676	-1.57989
Ctsh	23.7374	22.4819	21.3518	6.02918	10.9286	5.6409	-1.58017
Gm16380	1.8196	1.69122	1.27168	0.338211	0.793113	0.467821	-1.58046
Gm14706	0.23515	0.663338	0.485419	0.017841	0.313756	0.129426	-1.58584
Fam229b	0.831917	0.586338	0.559023	0.321895	0.223135	0.113038	-1.58721
Spry1	2.74711	3.50666	3.38009	0.653999	1.63136	0.920149	-1.58756
Shtn1	32.8558	29.9053	36.9329	12.4004	11.1476	9.59892	-1.58863
Eps8l1	3.60272	2.52754	2.72866	0.975063	0.933579	1.03382	-1.59011
Fcmr	0.549483	0.544385	0.667241	0.146102	0.219282	0.219193	-1.59102
Tnni2	4.0678	5.17343	5.48701	0.895592	1.80175	2.19095	-1.59118
Gm13032	0.352945	0.328035	0.420445	0.136624	0.143889	0.084977	-1.59147
Marveld2	8.16732	8.69864	8.7568	2.85924	3.00234	2.63482	-1.5925
Foxj1	2.71407	4.963	3.78275	0.549446	1.84091	1.39718	-1.59725
Cdca7l	20.4429	20.9072	22.1786	6.53305	5.29342	9.14641	-1.59888
Cdh1	49.3887	49.2759	52.6276	16.4718	18.1127	15.2967	-1.60077
Bicd1	1.29177	1.5449	2.12198	0.343723	0.734616	0.552181	-1.60461
Gm16314	3.34367	2.86201	3.60981	1.16539	1.13331	0.925518	-1.60611
Fam84b	16.696	15.8799	18.9105	5.22291	5.52731	6.03266	-1.6172
Ank3	2.39211	3.97689	2.77836	0.587062	1.68686	0.707371	-1.61742
Gm26616	0.072364	0.09983	0.138426	0.030179	0.020368	0.050648	-1.61801
AC137678.1	0.404856	0.656889	0.41971	0.010257	0.239988	0.231391	-1.621
Crebl2	8.36491	10.2803	8.63041	3.48375	2.95871	2.40512	-1.62426
Tns2	2.76186	4.02033	3.61111	0.585108	1.74899	1.03433	-1.6255
Syt8	27.8296	31.0339	27.712	7.43899	10.3111	10.291	-1.62641
Slc25a15	2.14997	2.36719	2.73477	0.779452	0.86359	0.7048	-1.62703
Rad51	0.750127	0.57949	0.644442	0.21687	0.148053	0.27152	-1.63306
4933431E20Rik	0.650841	0.962184	0.754498	0.165183	0.362835	0.235068	-1.63346
Gpr137b	33.9765	33.7092	38.2187	12.3059	12.1027	9.478	-1.64397
Crybg3	1.59111	1.16504	1.34245	0.545169	0.38861	0.368065	-1.65458
Ptprf	6.22605	13.1097	10.3807	2.36455	4.05433	2.98083	-1.66057
Mthfd1l	23.1442	21.6338	21.8506	5.87262	7.64848	7.44168	-1.66831
Diap3	1.4258	0.951632	1.25656	0.315819	0.297262	0.528267	-1.67082
Ero1lb	3.17738	2.25856	2.63479	0.898008	0.913222	0.72119	-1.67218
Yam1	53240.7	18816.2	43978.4	22637.5	1267.72	12496.5	-1.67248
A830010M20Rik	0.986811	0.914708	1.13704	0.329148	0.324488	0.298791	-1.6737
Sytl1	3.48766	4.87829	3.2155	0.848629	1.22954	1.55073	-1.67421
Shmt1	14.8257	10.5322	14.4732	3.45875	1.96379	7.0487	-1.67529
Gm12501	0.189013	0.269574	0.233186	0.039965	0.088889	0.086815	-1.68148
Macc1	5.76568	5.09599	6.32327	1.6813	2.15083	1.51785	-1.68354
C530005A16Rik	0.31707	0.332442	0.353074	0.115132	0.098388	0.098521	-1.68392
Ydjc	2.49856	2.42061	3.20094	0.737254	0.121301	1.66583	-1.68557
Ankrd22	12.1147	13.9438	12.0568	3.88936	3.43361	4.46396	-1.69318
9130024F11Rik	0.118373	0.200545	0.165773	0.047869	0.061796	0.039628	-1.69892
RP23-38L11.2	0.194107	0.199966	0.202138	0.093465	0.059902	0.029683	-1.70359
Crb3	7.64761	10.4399	13.5012	1.61581	4.36182	3.7011	-1.70652
Vsig10	4.89932	4.51318	6.81072	1.77037	1.63706	1.55927	-1.7077
Eda2r	36.3049	36.8187	34.5005	11.6387	9.4938	11.7927	-1.70873
Myc	171.291	226.423	220.836	54.6511	45.5744	88.9706	-1.70901
Dcxr	17.3243	17.1037	13.8438	5.00878	4.65414	5.09836	-1.70937
Rassf6	16.3787	16.0373	18.2867	5.09078	5.58166	4.7867	-1.7136
Tlr5	0.571527	0.732112	0.522358	0.136496	0.215399	0.204034	-1.71571
Fmnl1	4.66861	6.84397	5.97597	1.16644	2.1238	2.01817	-1.72006
RP23-396K22.4	0.199926	0.253802	0.314703	0.061037	0.093214	0.078731	-1.7217
Cdh13	5.08119	4.89159	4.90483	0.651992	2.57241	1.2842	-1.72239
Mmp23	0.111105	0.269761	0.218042	0	0.083382	0.097569	-1.72674
Slc6a9	10.7931	14.0156	13.8819	2.6886	5.57357	3.39318	-1.73099
1190007I07Rik	5.10771	4.76574	6.11913	1.42712	2.08868	1.28613	-1.73572
Esyt3	0.195197	0.480506	0.406577	0.008215	0.18137	0.132778	-1.74732
Pbk	0.767402	0.838467	0.9553	0.167104	0.113332	0.481763	-1.74856
Ndrg1	87.6836	80.7743	113.363	23.7849	36.7051	22.9049	-1.75675
Prss8	20.6041	21.0051	19.8992	4.78788	7.27771	6.08717	-1.76059
Cobl	3.98699	3.29862	4.94946	1.20077	1.22536	1.1781	-1.76326
Sptbn2	7.37235	10.8196	8.38388	1.79383	3.37151	2.6602	-1.76385
Rn18s-rs5	8645.62	3329.19	8588.8	3462.19	244.128	2341.3	-1.76566
Pck2	31.693	29.8249	32.9353	6.56654	10.4871	10.724	-1.76567
Depdc7	13.3722	15.708	16.2317	3.31345	5.917	4.08994	-1.76625
Pycr1	9.71703	9.82507	9.05088	2.54215	2.28533	3.57589	-1.76662
Gm15413	0.386152	0.921028	0.688793	0.064144	0.296808	0.225413	-1.76722
Man1c1	0.772546	1.564	1.09325	0.204842	0.583254	0.213674	-1.77557
Lnx1	2.25739	2.01671	2.0399	0.467079	0.731169	0.64424	-1.7769
Slc29a2	1.80329	2.09652	2.06702	0.374545	0.536091	0.814046	-1.79063
Slc1a5	9.82067	10.8182	7.37591	2.32046	2.35753	3.34372	-1.80421
Plekha4	0.090689	0.084111	0.088981	0.013548	0.016556	0.04536	-1.80548
Tst	4.99811	5.16665	4.48742	0.655364	1.21522	2.29594	-1.8142
Mgst1	20.0799	26.6022	21.8164	3.756	8.46795	7.22632	-1.81628
Abhd14b	7.82953	9.54736	7.87735	1.34179	3.49898	2.31835	-1.81867
Cyp1b1	5.7006	9.10072	8.88459	1.18572	3.16274	2.36356	-1.81921
Cbx7	2.99397	3.34205	3.80132	0.633754	1.29807	0.939116	-1.82009
C920025E04Rik	0.933687	2.27703	1.60075	0.190175	0.657979	0.510151	-1.82467
Phlda2	1.11033	2.00785	2.12839	0.095215	0.865689	0.509912	-1.83476
Ddit3	71.8026	93.0772	115.254	20.943	33.1227	24.3652	-1.83662
Xaf1	0.308574	0.416759	0.550008	0.057472	0.095869	0.202602	-1.84116
RP24-80F7.5	0.255407	0.297819	0.259232	0.058775	0.086987	0.080539	-1.84405
Wnt7a	19.9915	18.6222	18.1678	2.17388	9.01522	4.56577	-1.84962
Col4a5	8.59071	9.47152	6.30564	1.3232	3.27511	2.16226	-1.84976
Mtif3	7.96051	6.09071	7.51577	1.73138	2.66872	1.53579	-1.86129
Prss16	3.36135	2.83566	2.38835	0.659613	0.902022	0.800035	-1.86207
Ifnlr1	1.94182	2.68372	1.70168	0.43664	0.872831	0.429978	-1.86294
Aspg	0.065155	0.041458	0.055728	0.019722	0.006486	0.018136	-1.87222
Ggnbp1	1.30134	1.54441	1.00195	0.290796	0.366808	0.392787	-1.87307
Srcap	4.36386	4.83246	4.66629	1.12687	1.0703	1.58287	-1.87472
Gnat2	0.486208	0.255913	0.37571	0.1568	0.035258	0.112309	-1.87682
Ovol1	1.59482	2.62874	2.83122	0.329013	0.92084	0.667907	-1.87918
Ccdc40	0.100653	0.101204	0.051191	0.029153	0.036246	0.003339	-1.88023
Rmi2	0.042171	0.063623	0.096986	0.009488	0.014301	0.031188	-1.88302
Tom1l1	8.62567	6.94779	9.14982	2.03329	2.40949	2.22822	-1.88989
Gm15607	0.046498	0.059217	0.070283	0.01814	0.017447	0.011771	-1.89388
Gm6944	0.100384	0.036851	0.064436	0.053736	0	0	-1.90804
Gm29438	0.068717	0.071222	0.068303	0.022805	0.019943	0.012725	-1.9084
Bscl2	10.6335	12.7728	9.97961	2.33149	3.07478	3.4421	-1.91576
Ciart	4.71352	4.19472	4.72929	0.890314	1.26085	1.43376	-1.92757
RP23-287M3.2	0.175987	0.229627	0.246685	0.016154	0.05568	0.099605	-1.92784
Hdac11	7.39541	7.95888	6.48015	1.15299	2.41551	2.12818	-1.93842
Gm37935	0.091085	0.095421	0.120079	0.018531	0.035734	0.025646	-1.93982
Oxct1	23.9	31.1734	32.6283	6.26555	8.09036	8.29463	-1.95306
Them6	3.67983	4.87194	5.22899	0.774344	1.72721	1.0562	-1.95361
Ddit4l	4.4561	4.12282	3.74304	0.949182	1.3229	0.90243	-1.95662
Slc35f2	1.28626	0.95829	1.32291	0.301449	0.176617	0.440939	-1.95675
Prkch	0.922218	0.736384	0.895999	0.132159	0.253705	0.269408	-1.96293
Tmem221	0.151605	0.152983	0.083824	0.055578	0.022117	0.021819	-1.96462
Slc7a5	13.2781	18.6783	15.4681	2.7788	4.25324	5.07307	-1.97001
AW011738	0.064615	0.09002	0.046385	0.019115	0.023071	0.008996	-1.97363
Trpv4	11.8275	16.2753	18.816	2.17881	4.73144	5.02405	-1.97505
Nup210	4.07411	6.24421	5.12677	1.15865	1.47945	1.2825	-1.978
Ahnak	557.627	598.565	488.126	130.504	124.874	158.078	-1.99168
Gm5106	0.108562	0.119259	0.153481	0.026882	0.019327	0.049604	-1.99264
Gm4405	0.003616	0.007683	0.005537	0	0.004199	0	-2.00343
Btg2	15.615	14.9447	15.2235	4.11488	4.72406	2.56644	-2.0051
Fam81a	0.007719	0.009687	0.007416	0	0.006163	0	-2.00991
Adgrl2	2.97525	4.55405	3.37435	0.863843	0.944124	0.896399	-2.01145
Ap1m2	42.7344	44.077	41.595	9.28612	10.6406	11.8137	-2.01632
Pdzd7	0.317196	0.368343	0.388145	0.04194	0.126386	0.096719	-2.01826
Fam212b	2.80858	3.21955	3.38469	0.969547	0.863817	0.47894	-2.02529
AC122844.1	0.356608	0.228871	0.315719	0.036266	0.059777	0.124865	-2.0284
Epha4	2.11785	3.57553	2.50155	0.219991	1.38197	0.383457	-2.04529
Mrpl17	11.7372	13.251	13.0643	3.38026	3.11547	2.71853	-2.04605
Pitpnm3	1.4764	2.29511	1.45388	0.252577	0.550605	0.454252	-2.05506
Dennd2d	3.21738	2.68847	2.14793	0.440259	0.631599	0.858097	-2.0611
Ttc39a	1.23119	1.67459	1.54709	0.319415	0.334954	0.401763	-2.07594
A930001C03Rik	3.01443	4.49156	2.47917	0.75759	0.960934	0.645983	-2.07825
Dhrs7	15.1892	14.6028	16.2901	3.20178	4.23757	3.41234	-2.08629
Cobll1	3.28349	3.88376	5.21385	1.00401	0.788527	1.11823	-2.08867
Adck3	0.945076	0.937812	0.928935	0.146712	0.172666	0.340204	-2.09188
Marveld3	3.76233	3.95092	4.2492	0.49028	1.66298	0.628698	-2.10434
Veph1	0.10222	0.098182	0.098794	0.01401	0.037405	0.018147	-2.10472
Loxl4	12.3972	14.7738	12.6004	1.61424	4.87248	2.75089	-2.10614
Chka	35.9834	52.0364	50.4374	11.8751	8.94569	11.3191	-2.107
Gm12059	0.193857	0.142012	0.169727	0.025684	0.034978	0.056291	-2.11206
Gm9581	1.41815	1.28449	1.40667	0.260404	0.409539	0.278771	-2.11485
Tmie	0.53698	0.887152	0.507893	0.113146	0.183408	0.147982	-2.11974
A830005F24Rik	0.528047	0.51289	0.345079	0.09488	0.101791	0.120575	-2.12727
Spns2	46.7325	55.7532	40.4434	3.78736	19.0637	9.77905	-2.13102
S100a3	2.13675	2.33894	1.60302	0.212995	0.662923	0.506377	-2.1367
Id1	3.26534	5.61509	6.47839	0.650582	1.22338	1.57123	-2.15641
Sorbs1	2.26694	1.80864	2.3528	0.387146	0.554729	0.495604	-2.16091
Wnt10a	13.3767	15.5186	19.7703	1.30699	6.82002	2.72302	-2.1652
Anln	5.92652	4.75558	4.43309	0.695309	0.652562	2.01406	-2.16864
Ablim1	6.68918	6.93049	4.58694	1.16046	1.80502	1.0762	-2.17144
Itgb7	4.90876	4.54984	5.91885	0.284055	0.76606	2.35609	-2.17458
Ppargc1a	0.086596	0.094701	0.146037	0.009743	0.023479	0.039242	-2.17543
Gm25271	0.154599	0.100853	0.112499	0.020917	0.042351	0.018164	-2.17585
Gyltl1b	1.1167	1.81175	1.86196	0.051945	0.438517	0.567951	-2.17825
C630043F03Rik	0.80845	1.0566	0.855261	0.161929	0.184222	0.253931	-2.18054
Proser2	6.62584	7.54168	5.56609	0.645306	2.04448	1.65467	-2.18341
Porcn	8.33345	13.1896	10.2966	2.26534	1.48257	3.23155	-2.18873
Gria1	0.004042	0.006852	0.003845	0	0.003227	0	-2.19137
Ivd	9.76493	9.083	6.31941	1.32283	2.28956	1.87998	-2.19605
Gm15416	0.284328	0.331221	0.284268	0.019779	0.119693	0.056889	-2.19612
Ift88os	0.087111	0.063275	0.070765	0.035841	0	0.012411	-2.19637
Slc25a48	4.21631	5.89513	6.21232	0.695133	1.86579	0.966966	-2.2101
Prl2c5	0.106289	0.289682	0.144589	0	0.116727	0	-2.21132
Fgfr2	0.311913	0.398008	0.184882	0.06661	0.082828	0.040957	-2.23257
Klrg2	4.95488	3.90062	6.55459	1.00478	1.12715	1.13943	-2.23591
Mpzl2	21.7701	21.2403	20.6416	3.07052	5.48766	4.90899	-2.24076
Fam46b	2.47763	3.16896	2.40148	0.236147	1.02159	0.443511	-2.24206
Awat2	0.457658	0.492391	0.530073	0.117903	0.039616	0.155232	-2.24263
Bst2	6.78165	9.86824	9.45788	1.34532	2.13969	2.01321	-2.24745
Cx3cl1	2.99365	4.7254	3.80812	0.477369	1.19147	0.748065	-2.25381
D130020L05Rik	0.082991	0.080178	0.04505	0.021759	0.021869	0	-2.25478
RP23-418O21.3	0.674801	0.711173	0.804248	0.129531	0.177378	0.150927	-2.25817
Eps8	36.697	36.8803	34.2701	6.29357	6.5323	9.70952	-2.25873
9230114K14Rik	4.35332	4.57367	4.49105	1.09777	0.963134	0.74197	-2.2592
1810019D21Rik	3.28796	3.66288	2.85966	0.948107	0.625905	0.471516	-2.26185
Cxcl3	0.241065	0.329115	0.29605	0.024082	0.153812	0.0024	-2.2644
C530050E15Rik	0.099435	0.127349	0.119906	0.023621	0.048105	0.000429	-2.26447
Gm17764	0.030369	0.012149	0.013906	0.011635	0	0	-2.27784
Rnf208	1.46373	1.83607	2.20253	0.176402	0.517416	0.437635	-2.28186
Mboat1	22.3534	20.7053	24.1793	3.63913	5.07593	5.10862	-2.28213
Grhl1	0.277372	0.292209	0.412547	0.089205	0.067179	0.045001	-2.28595
1110002E22Rik	1.65075	2.21937	1.9819	0.279951	0.244478	0.66831	-2.29466
Gm27680	0.11791	0.037258	0.065303	0.044603	0	0	-2.30538
Wbscr25	0.208556	0.31189	0.265713	0	0.060374	0.098526	-2.3067
RP24-487F9.4	0.581863	0.904329	0.523289	0.099048	0.152649	0.154052	-2.30816
Gm25083	0.120624	0.115419	0.083439	0.063995	0	0	-2.3197
Notch1	3.45482	4.43729	5.61054	0.522053	1.16699	1.00533	-2.32522
Clec2d	7.32338	5.96442	4.76671	0.896757	1.69041	0.964776	-2.34568
Depdc1a	0.120826	0.160737	0.188937	0.010899	0.016025	0.06561	-2.34614
Klk10	1.38251	1.47422	1.83516	0.133083	0.539843	0.247154	-2.35034
Pkhd1l1	0.023802	0.012525	0.020207	0.002127	0	0.008938	-2.35312
Btbd8	0.768156	0.685714	0.863131	0.230107	0.090888	0.130327	-2.36003
Tbc1d8	3.35808	3.14355	3.60636	0.710904	0.776129	0.470481	-2.3684
Ppp1r14c	1.19522	1.77913	1.1806	0.227448	0.378822	0.196922	-2.37101
Deptor	1.96918	2.64284	2.27535	0.410986	0.341674	0.572013	-2.37832
Slc25a35	0.80068	0.54648	0.880743	0.154381	0.112082	0.160726	-2.38274
RP24-351O18.5	0.040925	0.05136	0.065571	0	0.015659	0.014497	-2.38809
Pde6g	0.251052	0.233151	0.227875	0.024002	0.059421	0.051943	-2.39517
Chchd10	8.10268	6.78192	9.76216	0.645588	2.54102	1.49005	-2.39785
Chdh	3.56603	5.24796	5.40724	0.848504	1.31551	0.529299	-2.40059
Gm37145	0.058064	0.039002	0.062206	0.006538	0.00643	0.016962	-2.41183
Gm5148	0.423638	0.344466	0.269219	0.012402	0.122678	0.059145	-2.41706
Arhgef4	2.74527	2.34954	2.83747	0.426865	0.613248	0.432183	-2.42967
Lgalsl	6.55851	5.13697	6.87777	0.807192	1.27907	1.35684	-2.43144
Btn1a1	6.76536	8.35616	4.27322	0.551148	1.6504	1.38905	-2.43337
1700029J07Rik	2.58841	2.98863	2.08396	0.389377	0.511738	0.515633	-2.43495
Ildr1	0.31826	0.623238	0.505468	0.017419	0.149031	0.099005	-2.44649
Lipg	12.2536	8.52285	7.30437	1.5689	2.30828	1.27269	-2.44698
Lrrn4cl	1.88154	1.75025	1.08928	0.284365	0.288147	0.291296	-2.45033
Sdr42e1	0.949123	1.19312	0.678273	0.146985	0.142041	0.226615	-2.45152
Tmem71	0.797684	0.895793	0.684513	0.125758	0.215292	0.093006	-2.45379
RP24-210N1.3	0.074378	0.130224	0.107868	0	0.015355	0.041108	-2.46834
Sult2b1	4.17261	4.71576	5.43124	0.283681	1.64639	0.655385	-2.4695
Stbd1	20.4426	17.4389	23.0438	3.68054	4.18673	3.11335	-2.47208
Acox2	5.5071	6.93272	4.23637	0.879884	1.14207	0.964301	-2.48138
H2afy3	0.493897	0.827918	0.755903	0.095302	0.063745	0.212494	-2.48341
Fam65b	8.07367	5.84578	6.21302	0.941679	1.55953	1.0751	-2.49298
Ppl	12.624	17.8772	16.9167	2.16263	3.67634	2.46838	-2.51297
Galnt15	0.650308	0.580287	0.476488	0.041401	0.143892	0.113685	-2.51342
Aqp5	16.8098	23.1987	18.1468	2.38616	3.24033	4.48981	-2.52323
Gm14206	0.286019	0.172707	0.275865	0.083354	0	0.044292	-2.52479
Adamts1	5.26249	3.36133	6.38126	0.760371	0.909291	0.924925	-2.53187
Gm27913	1.47025	2.0861	1.73369	0.288658	0.015145	0.605123	-2.54104
Gm13470	0.456551	0.579224	0.309973	0	0.231199	0	-2.5412
Rab37	0.125056	0.058338	0.107982	0.013846	0.010349	0.025806	-2.54285
Fmn1	1.73593	1.99753	2.01885	0.591453	0	0.393404	-2.54615
Rasip1	0.059126	0.053118	0.070456	0	0	0.031256	-2.54727
Omp	1.27473	2.17289	1.71631	0.206966	0.297775	0.376914	-2.55018
Maats1	0.135026	0.20261	0.120806	0	0.035602	0.042439	-2.55444
Cutal	6.13145	6.14606	5.65513	1.0661	1.06566	0.894623	-2.56692
Bhlhe41	1.67328	2.44053	1.97366	0.196447	0.369551	0.439455	-2.598
Aipl1	0.03422	0.063027	0.05404	0	0.011098	0.013837	-2.60104
Entpd3	7.80111	10.1908	5.63655	0.421464	2.12293	1.33807	-2.60548
Ptger4	0.494631	0.629878	0.892425	0.078539	0.150249	0.101985	-2.60825
Gm13816	0.25491	0.306175	0.341758	0.025202	0	0.121917	-2.61749
Pvt1	717.955	918.614	765.921	129.648	68.8409	192.965	-2.61762
Kcnj2	0.28559	0.228927	0.232778	0.049649	0.048634	0.02301	-2.62318
Bmp4	0.591631	0.47123	0.607828	0.061372	0.165809	0.043863	-2.62384
Rbm47	3.20918	4.7178	4.06452	0.264852	0.963768	0.716636	-2.62398
Slc7a11	18.4888	11.9603	19.1291	3.18191	2.35472	2.32806	-2.65624
Bspry	9.61583	9.48525	8.94298	0.841392	1.90268	1.69099	-2.66067
Hspb2	0.371743	0.914816	0.552544	0.055145	0.205116	0.029198	-2.66757
Gcnt3	0.972685	0.87354	0.734937	0.029493	0.17959	0.187118	-2.70372
Rhpn2	3.89071	4.24381	2.89275	0.269944	0.771881	0.644403	-2.7092
Pcsk6	7.62699	11.1601	11.3144	1.39709	0.942653	2.24587	-2.71464
Aicda	0.037376	0.078234	0.076516	0	0.022178	0.006981	-2.72004
Slc16a6	0.058025	0.069599	0.113002	0	0.012642	0.023683	-2.72776
Smtnl2	0.42126	0.399038	0.257954	0.030118	0.07196	0.059586	-2.73762
Cdkn2c	2.63886	2.67222	3.40273	0.117339	0.506198	0.682764	-2.73781
Slc17a9	1.49918	2.30615	1.56648	0.126911	0.256161	0.416732	-2.74769
Mgmt	0.218422	0.374178	0.368596	0	0	0.142874	-2.75009
Zfp365	12.5111	10.9676	14.1104	1.64856	2.15977	1.75331	-2.75673
Gm5046	0.01814	0.042094	0.034855	0	0.014059	0	-2.75778
Capsl	0.652709	0.637442	0.573881	0.076381	0.120742	0.078402	-2.75817
1810008I18Rik	1.14357	0.822215	1.09044	0.0666	0.03819	0.345898	-2.76155
Cxcl1	9.15997	9.11813	11.5317	0.836539	2.40013	1.15826	-2.76188
Klra4	24.1982	21.5187	15.6874	1.21792	4.17445	3.61327	-2.76944
Mir6932	0.03444	0.086721	0.044117	0	0.024201	0	-2.77176
Dlx3	1.41462	2.36589	1.59512	0.283526	0.291888	0.19845	-2.79628
Fam222a	0.023028	0.038275	0.029474	0	0.007464	0.005562	-2.80093
Tfcp2l1	0.519799	0.407131	0.549093	0.093228	0.069428	0.048985	-2.80202
P2ry2	1.38045	1.62706	1.81825	0.188223	0.191247	0.304291	-2.81919
Gm12758	0.045453	0.087991	0.092852	0	0.013889	0.01788	-2.83252
Spp1	1367.64	1544.04	1164.67	166.861	111.816	292.527	-2.8352
Gpr68	0.333509	0.515951	0.486117	0.030501	0.094496	0.061827	-2.83771
Gm26496	0.356778	0.154951	0.157434	0.093373	0	0	-2.84128
Adgrf5	2.24203	1.34877	1.67714	0.449736	0.060274	0.22436	-2.84266
Ggt6	1.13391	1.21143	0.993856	0.138125	0.12141	0.204146	-2.84829
Oas3	0.460014	0.527118	0.449996	0.045245	0.043578	0.110072	-2.85311
Mbnl3	15.6903	16.1227	19.5028	1.81874	2.74327	2.47836	-2.86568
Akr1c14	0.088795	0.045215	0.058992	0.008991	0.006135	0.011342	-2.86629
Phyhd1	18.6399	20.2183	15.2351	1.86263	1.95238	3.58007	-2.87081
Reep6	13.1982	22.944	22.6162	2.18748	3.05122	2.79098	-2.87138
Rbbp8nl	0.15926	0.32663	0.235108	0.015233	0.072407	0.010789	-2.87284
Gnmt	1.23602	1.06938	1.01209	0.104504	0.177659	0.166306	-2.88701
Rab25	54.6783	56.2326	54.7181	5.71408	9.8053	6.75358	-2.89459
Tmprss4	2.71567	5.45363	4.17678	0.291908	0.630544	0.735	-2.89701
Gm3448	0.920708	1.08547	0.935362	0.394836	0	0	-2.89725
Fam169a	0.13705	0.098853	0.136051	0.007955	0	0.041794	-2.90238
Thsd4	0.682817	1.03955	0.716727	0.036651	0.209695	0.079459	-2.90426
Aim1	19.1627	19.9518	20.2613	1.55495	3.8849	2.43306	-2.91491
Gm26717	0.110192	0.113245	0.095919	0.012708	0	0.029485	-2.92009
Gm28875	1.74932	2.16932	1.42056	0.191193	0.191307	0.321522	-2.92293
Gm15268	0.157232	0.333383	0.250081	0	0.049845	0.047699	-2.92476
Tspan1	0.443761	0.521603	0.634374	0.095362	0.089098	0.025209	-2.93165
Map2	1.441	1.2101	1.95191	0.049851	0.283609	0.257506	-2.96143
Gm23753	0.117678	0.18754	0.120212	0.020356	0.034149	0	-2.96446
Pid1	0.422381	0.461943	0.601184	0.071614	0.060382	0.058252	-2.965
Zbp1	0.295899	0.240389	0.13404	0.057252	0.013456	0.014988	-2.96757
Ssbp2	1.37624	1.12774	1.57994	0.157663	0.166578	0.197138	-2.96955
Acss3	0.37047	0.31421	0.397788	0.019395	0.054069	0.064522	-2.97173
S100a2	0.275303	0.294973	0.148126	0	0.091003	0	-2.98081
Notum	1.12598	2.63357	1.76047	0.056326	0.477744	0.157761	-2.99618
Car12	14.3282	12.2201	16.1152	1.40752	0.804627	3.12461	-2.99897
Olfm1	0.137662	0.106716	0.160099	0	0.040461	0.009016	-3.03123
Phospho1	0.683574	1.3955	1.37529	0.010575	0.215634	0.196194	-3.03173
Sh2d4a	1.54662	1.76996	2.28296	0.138417	0.396721	0.148619	-3.03375
Angptl6	4.99196	4.59808	6.40454	0.270327	1.00313	0.667331	-3.04287
Dhrs9	5.47495	3.63596	4.40876	0.47676	0.571204	0.588602	-3.04632
Adh7	2.04307	1.50724	2.30648	0.266154	0.377625	0.062189	-3.05244
Ntn1	6.01176	8.03526	5.02012	0.410526	1.28242	0.56769	-3.07629
Pkhd1	0.055354	0.050643	0.043125	0.006207	0.011405	0	-3.08186
Gpc6	1.45246	2.37546	2.05598	0.157946	0.37515	0.161017	-3.08353
Card14	3.24729	3.53839	1.96465	0.148367	0.61171	0.265081	-3.09349
Il18	12.1029	17.1999	17.6534	1.34621	1.75356	2.39313	-3.09567
Psmb7-ps2	0.027338	0.043846	0.016816	0	0.010057	0	-3.1293
Car6	1.10078	0.80363	0.879437	0.06911	0.130806	0.116916	-3.13529
Kcnk7	0.165285	0.182035	0.170265	0	0.057817	0	-3.16223
AU018091	6.63172	5.05209	5.9664	0.649773	0.727201	0.592977	-3.16345
BC048644	0.227867	0.34207	0.346363	0.062328	0	0.039688	-3.16702
Plekhg6	1.73126	2.1842	1.87492	0.060083	0.30673	0.277173	-3.16856
Ccdc64b	2.12383	1.93681	2.90668	0.221386	0.464232	0.087337	-3.17215
Dsg3	1.83043	2.97651	3.36672	0.355179	0.364678	0.186573	-3.17272
Itga8	1.01411	1.7551	1.15888	0.170008	0.129496	0.135777	-3.17381
Syne3	3.16859	4.82207	3.67719	0.253995	0.394521	0.64259	-3.17586
Aqp1	1.49298	0.869329	0.848467	0.117423	0.199433	0.037658	-3.17901
Pof1b	0.834248	1.2274	1.62482	0	0.298491	0.10791	-3.18126
Adm2	0.366014	0.468493	0.421355	0	0.033813	0.103846	-3.18951
Gm9994	0.055466	0.056858	0.048583	0	0	0.017516	-3.19948
Gm17173	0.157109	0.139939	0.199368	0.01257	0.006242	0.034621	-3.21575
Tlr3	6.45572	6.47905	7.17339	0.800227	0.693023	0.635894	-3.23944
1810041H14Rik	0.196816	0.402296	0.243866	0	0.089036	0	-3.24303
2610528J11Rik	1.72509	2.25041	1.45012	0.066299	0.213917	0.277839	-3.28131
Sema3c	21.7274	23.7703	32.3996	2.45775	1.96865	3.53183	-3.29105
Ampd3	14.9688	10.2273	15.0121	1.25326	1.85756	0.995837	-3.29145
Mst1	1.22739	1.29343	1.2547	0.143391	0.105878	0.135485	-3.29467
Tcte3	0.563608	0.701775	0.559677	0.185636	0	0	-3.2974
Abcb11	0.044213	0.031227	0.027752	0.007136	0	0.003341	-3.30003
Kcnb2	0.075398	0.06379	0.047328	0.004867	0	0.014068	-3.30017
Pde8a	0.74956	1.05519	1.41134	0.13904	0.060573	0.119883	-3.33144
Ly6c1	22.6209	17.315	12.5016	1.07235	1.98818	2.13727	-3.33463
Gm13073	0.865876	0.588426	0.663669	0.044709	0.107639	0.056923	-3.33924
Omd	0.028243	0.047171	0.041112	0	0.011389	0	-3.35494
Elf3	4.7061	6.94011	5.15275	0.365248	0.892629	0.374152	-3.36363
Zbtb32	1.18083	1.38118	1.1483	0.034476	0.100433	0.225391	-3.36427
Asprv1	1.1125	1.38993	1.37102	0.082379	0.149636	0.144045	-3.36458
Slc44a3	0.657075	0.60989	0.973361	0	0.085201	0.130313	-3.37786
Adcy10	0.042991	0.066481	0.083273	0.001644	0.014411	0.002365	-3.38735
Stxbp6	2.77685	2.25986	2.602	0.167847	0.37964	0.181306	-3.38975
Tap1	0.717983	0.934811	0.704669	0.045711	0.099073	0.07725	-3.40838
Il17re	2.72077	3.66359	3.0465	0.150551	0.5661	0.158714	-3.42943
Zdhhc23	2.39644	1.90309	2.44431	0.108092	0.307665	0.208098	-3.43429
C3	22.0982	26.9678	21.4221	2.54695	1.8543	2.05128	-3.44944
Artn	0.880584	1.1549	1.72608	0.041632	0.240242	0.060792	-3.45646
Abca1	0.903953	0.952538	1.24388	0.034197	0.154357	0.088928	-3.48197
Ar	1.92524	2.35738	2.52326	0.20391	0.139288	0.265641	-3.48265
Oas1c	0.212019	0.317503	0.192324	0	0.011641	0.052881	-3.48383
Cyb5r2	0.278837	0.240755	0.199356	0	0.063612	0	-3.49852
Cysrt1	10.0775	13.8627	9.73017	0.412998	0.847965	1.71487	-3.50012
Ppbp	1.25853	1.0725	0.577875	0.016803	0.237991	0	-3.51307
Atp8b1	4.3022	4.34319	4.81625	0.291828	0.448147	0.431697	-3.52221
4833427G06Rik	0.736012	0.805253	0.81909	0	0.039128	0.161502	-3.55639
Fndc7	0.011604	0.011595	0.01805	0	0	0.003483	-3.56596
Fas	4.05107	2.88154	3.42834	0.323208	0.250196	0.279145	-3.60323
Gna15	0.575759	0.867469	0.809275	0.02728	0.009122	0.148591	-3.60599
Adam8	10.266	8.62044	7.93422	0.561496	0.722601	0.894947	-3.62158
Fam65c	0.244331	0.441149	0.522239	0.007525	0.021424	0.068889	-3.62575
Smim5	0.614991	0.733139	0.434385	0.01619	0.072608	0.054156	-3.64029
Snai3	1.30767	1.44249	1.05865	0.075802	0.13438	0.093647	-3.64801
Ocln	20.1345	15.6862	19.9764	1.50293	1.99869	0.928697	-3.65471
Bco2	0.746537	1.03858	1.40484	0.093333	0.075503	0.082537	-3.66564
Sox15	1.45105	2.044	1.47307	0.093547	0.090181	0.203034	-3.68318
Tpm2	1.65919	1.81775	1.74181	0.069944	0.250652	0.080298	-3.70241
Tenm1	0.029607	0.050134	0.04563	0.001413	0.005518	0.002607	-3.71637
RP23-307P18.3	0.35189	0.413225	0.455156	0.032114	0	0.059259	-3.73929
Sh3rf2	0.697401	0.736036	0.5	0.069269	0.045001	0.029514	-3.74919
Ugt1a6b	2.01031	4.05037	3.95159	0.206042	0.206862	0.319652	-3.77269
Gm37938	0.177519	0.18688	0.134719	0.00808	0.02813	0	-3.78492
Rnase1	0.093127	0.078165	0.084139	0	0.018269	0	-3.80546
Aldh3a1	32.5287	32.8149	57.0852	1.71028	4.5898	2.43144	-3.80957
Gm15369	0.061121	0.071395	0.061156	0	0.013805	0	-3.81035
Kitl	7.68349	7.31695	9.75751	0.612631	0.531806	0.608887	-3.81973
Pcdh15	0.052586	0.029544	0.055158	0.003841	0.001927	0.003921	-3.82471
Klk6	20.846	16.2562	13.2558	0.580933	2.06023	0.908131	-3.82662
Abhd11os	1.54218	2.49957	1.67744	0.074436	0.2372	0.084243	-3.85268
Naaladl2	0.300475	0.393518	0.428385	0.01221	0.024995	0.040462	-3.85311
Sorl1	8.94531	13.8613	10.7348	0.883867	0.669778	0.746591	-3.86609
Ano3	1.78539	1.46681	1.61848	0.190357	0.073595	0.067021	-3.87934
Cp	50.4946	42.8797	54.8031	2.4308	3.09124	4.50832	-3.88488
B4galnt3	6.07078	6.03454	5.65876	0.230338	0.620052	0.342123	-3.89689
Slc5a5	0.894012	1.54306	1.54908	0.074033	0.132431	0.055337	-3.92846
Il22ra1	0.327535	0.612675	0.446801	0.007014	0.034354	0.048376	-3.95002
Mir1932	0.446364	0.496773	0.296157	0	0.07993	0	-3.95464
Sod3	0.062702	0.067409	0.092412	0	0.014269	0	-3.963
Prom2	6.44599	10.2344	8.74473	0.206597	1.09254	0.32968	-3.96436
Dnah6	0.097205	0.110597	0.057027	0.00512	0.005589	0.005959	-3.98991
Susd4	1.10534	1.45005	1.07095	0.066567	0.117049	0.044421	-3.99118
Fras1	0.014019	0.01467	0.008113	0.002296	0	0	-4.00259
Coil	2.28264	2.60759	3.19441	0.083835	0.197227	0.202944	-4.06209
Gm26542	1.43693	1.96675	1.92581	0.028534	0.043226	0.242922	-4.08203
Ephx1	165.368	175.504	154.672	6.94799	14.1844	8.11908	-4.08243
Nipal4	3.60203	2.11388	2.76732	0.12899	0.236335	0.125415	-4.11158
Psapl1	1.37986	2.39077	1.55456	0.112942	0.076504	0.113506	-4.13567
Dio2	0.361273	0.197431	0.280691	0.020117	0.01814	0.008467	-4.16711
Sema3e	5.95072	5.17145	5.64388	0.226452	0.264082	0.433306	-4.18176
Upk3bl	20.2371	26.9278	20.6921	0.568133	1.85684	1.23701	-4.2118
Ttc39aos1	0.634845	0.441454	0.377902	0	0.077588	0	-4.22825
1700007K13Rik	1.58207	0.85574	1.00786	0.096895	0.065904	0.020677	-4.23112
Ttc36	0.359235	0.500349	0.288717	0.060863	0	0	-4.23779
Dhrs3	2.93429	4.03352	2.82885	0.121703	0.056781	0.332069	-4.26216
Mir3473g	0.081599	0.0589	0.061148	0.010495	0	0	-4.26406
Rnf222	0.032366	0.032438	0.037561	0.005203	0	0	-4.29824
Gm37824	0.089781	0.089288	0.080786	0	0	0.01292	-4.33003
Tmprss2	1.71735	2.66744	2.63966	0.016999	0.257601	0.070658	-4.34664
Ugt1a6a	1.77828	2.57285	3.12862	0.06802	0.052741	0.241178	-4.36917
Rsad2	0.090602	0.084311	0.087895	0	0.012649	0	-4.37691
Fut1	1.64449	1.8086	2.01687	0.090519	0.095685	0.076944	-4.37758
Sybu	0.824898	0.937453	0.851478	0.016862	0.06294	0.043664	-4.40398
Lrrc75b	0.04356	0.108632	0.093849	0	0.011517	0	-4.41706
Derl3	0.050005	0.131212	0.104541	0	0.013264	0	-4.42921
Cntnap2	0.004427	0.005763	0.007642	0	0	0.000807	-4.46576
Spock1	0.014575	0.01833	0.025464	0	0	0.002604	-4.4864
Mrgprb3	0.14056	0.147703	0.081574	0	0	0.016477	-4.48836
1500015L24Rik	0.831937	0.920552	0.729108	0.033774	0.022944	0.053392	-4.49425
RP24-448C16.7	0.264196	0.180596	0.168646	0.006259	0.009202	0.011664	-4.49922
Ceacam1	0.038823	0.035303	0.028538	0	0	0.004494	-4.51379
Gm17597	0.108287	0.147224	0.125262	0.016321	0	0	-4.54413
Gm6091	0.329561	0.480402	0.279141	0	0.020736	0.025439	-4.55989
Col6a1	0.886941	0.94062	0.457613	0.017444	0.025805	0.050506	-4.60726
Ltk	0.052328	0.028928	0.053194	0	0	0.005398	-4.6385
Itm2a	8.43801	8.89214	8.81677	0.225263	0.418266	0.399436	-4.64788
Col4a6	0.020299	0.025528	0.017737	0	0	0.002526	-4.65328
Uba7	2.04994	1.66629	1.01646	0.073553	0.004541	0.109094	-4.6601
Tmem125	1.96257	1.90772	1.55135	0.024024	0.094882	0.093607	-4.67311
Pik3c2g	0.164838	0.231577	0.116683	0	0.008042	0.011317	-4.72816
Xpnpep2	0.18917	0.207752	0.237866	0.016259	0.007474	0	-4.74131
Ell3	1.08344	1.10396	0.64782	0	0.037248	0.067555	-4.75771
Pms2	2.81409	3.58563	3.07628	0	0.224666	0.125253	-4.75919
5830418P13Rik	0.598751	0.674937	0.357484	0.024083	0.008056	0.02751	-4.77327
Angpt1	0.226434	0.435391	0.351965	0.021127	0	0.015741	-4.78125
Sectm1b	0.136935	0.155166	0.141067	0	0.015574	0	-4.79772
Bst1	9.45042	8.18478	5.08013	0.213685	0.233356	0.352994	-4.82746
Mir466b-4	0.06359	0.066236	0.068313	0.006938	0	0	-4.83585
Abca12	0.361953	0.213705	0.250671	0.001972	0.021323	0.005373	-4.8492
Ccdc3	0.095929	0.183011	0.100707	0	0.006637	0.006288	-4.87642
Epha8	0.286374	0.49954	0.650784	0.01465	0.018726	0.014215	-4.91592
Exph5	3.25606	3.70275	4.03804	0.083458	0.1893	0.090866	-4.9185
Cdh3	0.121784	0.14562	0.08598	0.004491	0.006757	0	-4.9735
Gas1	0.348178	0.230959	0.370079	0.018076	0.006044	0.005615	-4.9965
Lcn2	1.10749	1.14436	0.976973	0	0	0.099779	-5.01613
Prr32	5.15122	2.238	3.64475	0.161533	0.071447	0.089867	-5.09496
Wisp2	2.39996	3.39315	2.55096	0.068603	0.094152	0.077085	-5.12061
1700016C15Rik	3.01076	3.61447	2.9514	0	0.197616	0.070786	-5.15705
Cntn1	16.2195	15.0078	13.5572	0.34713	0.362544	0.510072	-5.19835
Tgm5	0.650996	0.966923	1.2075	0.019869	0.04096	0.015749	-5.20539
Katnal1	2.50635	2.13107	2.77477	0.125153	0.010619	0.06142	-5.23223
Ccser1	1.65328	1.6637	1.58512	0.043573	0.017183	0.064498	-5.29047
Adap1	0.601962	0.452414	0.520238	0	0.02086	0.019184	-5.29727
Notch3	1.81175	4.0578	2.96103	0.024575	0.139429	0.055578	-5.32968
Mal2	9.61612	7.22503	9.77529	0.302558	0.152504	0.195274	-5.35499
AW112010	0.775093	0.733789	0.725546	0	0	0.053444	-5.38573
Cited4	0.162064	0.180473	0.274693	0	0.014329	0	-5.4288
Btg4	0.76658	0.441923	0.50161	0	0	0.039676	-5.42968
Gm15854	1.25514	1.23638	1.09749	0	0	0.082838	-5.43715
Fst	10.223	11.7185	8.57375	0.203679	0.276134	0.222716	-5.44083
Grm3	0.358592	0.216311	0.190572	0	0.017609	0	-5.44197
Tgtp1	0.153666	0.139705	0.115527	0.00316	0.00317	0.002945	-5.46225
Mme	0.657999	0.396665	0.761571	0.004527	0.024932	0.010402	-5.50983
Gm13657	0.199392	0.121343	0.099413	0	0.009139	0	-5.52272
Gm20684	0.636595	0.880955	0.603786	0	0	0.044184	-5.58531
Trex2	1.04056	1.94569	1.66728	0.033941	0.043648	0.016509	-5.62802
Zfp750	2.30101	3.42648	3.06377	0.07695	0.090877	0.007741	-5.64597
Cxcl5	12.9898	9.22528	11.3579	0.126234	0.381883	0.132758	-5.71111
Gbp9	5.63687	6.21554	5.1653	0.069253	0.120866	0.126692	-5.74727
Robo3	2.18032	2.00078	1.8565	0.02725	0.012352	0.071958	-5.75808
Dthd1	0.417676	0.219195	0.526186	0	0	0.020618	-5.81787
Rgn	0.634496	0.550523	0.714536	0.033528	0	0	-5.82415
Grhl3	0.652239	0.679352	0.814246	0.019383	0.01579	0	-5.93093
Ces2g	1.23653	0.926888	1.28474	0.031513	0.024732	0	-5.93796
Gdpd2	7.70618	8.0788	9.55083	0.155331	0.099249	0.153622	-5.95575
1700019D03Rik	0.276324	0.252655	0.479205	0	0.014553	0	-6.1143
Flrt1	0.068679	0.07685	0.06846	0	0.002995	0	-6.15884
Sgpp2	1.71786	1.87002	1.42049	0.013864	0.023631	0.0269	-6.28125
Col6a2	0.122852	0.14024	0.143494	0	0.004532	0	-6.48727
Arhgap40	1.51068	2.26053	1.30464	0	0.049585	0	-6.6776
Soat2	0.304791	0.35629	0.216885	0.008223	0	0	-6.73836
Myh14	5.33676	6.56093	8.62278	0.02366	0.146151	0.019425	-6.76073
Afap1l2	5.38316	6.26402	6.8361	0.029532	0.097522	0.022893	-6.94562
Cbr2	0.557823	0.427839	0.887114	0	0	0.014978	-6.96619
Klhdc7a	1.21094	1.79302	1.10478	0.013734	0.006877	0.008413	-7.14531
Dcdc2a	0.561999	0.336353	0.265529	0.008149	0	0	-7.1581
Cdsn	4.92797	7.3335	10.7457	0.026249	0.052741	0.073944	-7.23303
Scara5	1.00101	1.44887	1.96334	0.004749	0.013966	0.004339	-7.58067
Gm9844	7.14879	8.42273	8.25044	0.039554	0.04076	0.037474	-7.65996
Aspa	1.7253	2.23801	2.26671	0	0.007648	0.01433	-8.14703
Pex11b	3.2	3.86671	2.24726	0.002747	0.020177	0	-8.66639
Atp10b	1.64257	2.79409	2.12881	0.00264	0.002622	0.009696	-8.77784
Gm27505	40.5067	59.052	44.7058	0.060444	0.056071	0.055143	-9.71496

## Sheet: Cells Control vs MET
Gene Name	Control-1	Control-2	Control-3	Ave.Control	MET-1	MET-2	MET-3	Ave.MET	fold change	log2 fold-change	p-value
0610005C13Rik	0	0.022884	0.032409	0.018431	0.068613	0.024005	0	0.0308727	1.67504	0.744196	0.716043
0610007P14Rik	23.3702	21.1893	21.8793	22.1463	23.8732	25.8693	21.4888	23.7437	1.07213	0.100484	0.414178
0610009B22Rik	15.531	14.4545	18.0178	16.0011	15.0289	15.5231	16.0471	15.533	0.970748	-0.0428309	0.64711
0610009E02Rik	0.203607	0.221286	0.224122	0.216338	0.331289	0.561914	0.568677	0.487293	2.25246	1.1715	0.063346
0610009L18Rik	0.36999	0.412036	0.306079	0.362702	0.731455	0.694383	0.326616	0.584151	1.61056	0.687559	0.164586
0610009O20Rik	6.59237	7.93476	7.43973	7.32229	7.7197	8.99518	8.75829	8.49105	1.15962	0.213649	0.00435042
0610010F05Rik	11.8136	9.91043	10.2926	10.6722	11.4206	13.6718	6.98761	10.6933	1.00198	0.00285691	0.992705
0610010K14Rik	4.10928	2.76355	3.01898	3.29727	5.28907	4.36255	5.69582	5.11582	1.55153	0.633692	0.0551868
0610011F06Rik	9.23595	10.1942	6.51818	8.64945	7.82209	7.97165	10.3537	8.71582	1.00767	0.0110285	0.975293
0610012D04Rik	0	0	0	0	0	0	0	0	#DIV/0!	#DIV/0!	#DIV/0!
0610012G03Rik	8.21274	0.02205	9.55275	5.92918	7.05809	10.3067	0.024691	5.79649	0.97762	-0.0326536	0.983662
0610025J13Rik	0	0	0	0	0	0	0	0	#DIV/0!	#DIV/0!	#DIV/0!
0610030E20Rik	2.24105	2.8404	2.58513	2.55553	2.67258	2.60844	2.89242	2.72448	1.06611	0.0923594	0.493987
0610031O16Rik	0	0	0	0	0	0	0	0	#DIV/0!	#DIV/0!	#DIV/0!
0610037L13Rik	8.09887	6.90607	7.88323	7.62939	7.39536	6.34861	8.96367	7.56921	0.992113	-0.011424	0.9258
0610038B21Rik	0.66159	0.680527	0.794658	0.712258	0.555591	0.71928	0.792107	0.688993	0.967335	-0.047912	0.643038
0610039K10Rik	0	0	0	0	0	0	0	0	#DIV/0!	#DIV/0!	#DIV/0!
0610040B10Rik	1.46336	2.06375	1.48987	1.67233	1.96904	2.71406	1.85399	2.17903	1.303	0.381832	0.0255705
0610040F04Rik	0	0.003545	0.000861	0.00146867	0	0	0.002984	0.000994667	0.677258	-0.562222	0.801313
0610040J01Rik	0	0	0	0	0	0	0	0	#DIV/0!	#DIV/0!	#DIV/0!
0610043K17Rik	0.087109	0	0	0.0290363	0	0	0	0	0	#NUM!	0.42265
1010001B22Rik	0.15262	0.083606	0.171407	0.135878	0.288565	0.089276	0.401848	0.259896	1.91272	0.935628	0.197321
1010001N08Rik	0	0	0	0	0	0	0	0	#DIV/0!	#DIV/0!	#DIV/0!
1110001J03Rik	1.93356	1.71783	1.514	1.7218	1.57935	1.65494	1.90542	1.71324	0.995028	-0.00719088	0.972109
1110002E22Rik	1.65075	2.21937	1.9819	1.95067	1.51571	1.48906	2.10848	1.70441	0.873757	-0.194696	0.433862
1110002J07Rik	0.010125	0.011697	0.019197	0.013673	0.009728	0.017507	0.038852	0.022029	1.61113	0.688074	0.293985
1110002L01Rik	12.8052	10.3163	10.9442	11.3552	8.94539	10.1054	9.12432	9.39169	0.827081	-0.2739	0.203994
1110002O04Rik	0	0	0	0	0	0	0	0	#DIV/0!	#DIV/0!	#DIV/0!
1110004E09Rik	12.5692	11.9762	12.9936	12.513	11.0524	10.3678	13.0841	11.5014	0.919157	-0.121617	0.208139
1110004F10Rik	28.2882	30.4288	29.5631	29.4267	31.9435	30.5636	31.2757	31.261	1.06233	0.0872366	0.213386
1110007C09Rik	15.0956	24.5989	20.0676	19.9207	20.1816	29.8027	24.6412	24.8752	1.24871	0.320436	0.00152075
1110008E08Rik	0	0	0	0	0	0	0	0	#DIV/0!	#DIV/0!	#DIV/0!
1110008F13Rik	59.7511	54.8841	61.8279	58.821	65.2708	53.3432	68.3319	62.3153	1.05941	0.0832549	0.30181
1110008L16Rik	2.59924	4.54601	1.95428	3.03318	5.11276	4.63985	5.12481	4.95914	1.63497	0.709261	0.175734
1110008P14Rik	13.19	18.0059	20.6324	17.2761	12.5274	19.951	15.1538	15.8774	0.919039	-0.121802	0.58597
1110012L19Rik	15.8246	14.711	13.2201	14.5853	18.3334	14.8084	17.8858	17.0092	1.16619	0.221805	0.207594
1110015O18Rik	0	0	0	0	0	0	0	0	#DIV/0!	#DIV/0!	#DIV/0!
1110017D15Rik	0	0	0	0	0	0.017032	0	0.00567733	#DIV/0!	#DIV/0!	0.42265
1110018N20Rik	0	0	0	0	0	0	0	0	#DIV/0!	#DIV/0!	#DIV/0!
1110019D14Rik	0.037164	0.024979	0.073648	0.0452637	0.207146	0.229332	0.057666	0.164715	3.639	1.86354	0.223041
1110020A21Rik	0.31458	0.411521	0.297778	0.341293	0.365912	0.436529	0.31867	0.373704	1.09496	0.130884	0.0767216
1110025L11Rik	0	0	0	0	0	0	0	0	#DIV/0!	#DIV/0!	#DIV/0!
1110025M09Rik	0.746839	1.79122	1.12527	1.22111	1.23618	1.59431	1.36977	1.40008	1.14657	0.197323	0.466795
1110028F11Rik	0.053565	0.010016	0.038214	0.0339317	0.037683	0	0	0.012561	0.370185	-1.43368	0.130648
1110028F18Rik	0	0	0	0	0	0	0	0	#DIV/0!	#DIV/0!	#DIV/0!
1110032A03Rik	3.90488	3.49086	3.02827	3.47467	3.99489	3.0891	4.21854	3.76751	1.08428	0.116734	0.597282
1110032F04Rik	0	0	0	0	0	0	0	0	#DIV/0!	#DIV/0!	#DIV/0!
1110034G24Rik	1.77285	1.84971	1.38662	1.66973	2.89887	2.20183	2.79105	2.63058	1.57546	0.655772	0.0926615
1110035H17Rik	0	0.045184	0	0.0150613	0	0	0.035088	0.011696	0.776558	-0.364834	0.89811
1110036E04Rik	0	0	0.027443	0.00914767	0	0	0	0	0	#NUM!	0.42265
1110037F02Rik	12.2724	12.6915	13.2842	12.7493	14.4158	12.772	13.2916	13.4931	1.05834	0.0818043	0.39937
1110038B12Rik	120.856	116.428	115.668	117.651	90.043	82.01	87.5306	86.5278	0.735464	-0.443273	0.00340048
1110038F14Rik	7.88777	10.3838	10.0468	9.43945	9.61369	11.4595	9.82392	10.299	1.09106	0.125735	0.272263
1110046J04Rik	2.24759	2.29224	1.95205	2.16396	2.97404	2.61893	2.8119	2.80162	1.29468	0.37259	0.0576983
1110051M20Rik	1.47771	1.22267	1.43609	1.37882	4.39535	2.99947	3.17137	3.52206	2.5544	1.35298	0.0311512
1110057P08Rik	0	0	0	0	0	0	0	0	#DIV/0!	#DIV/0!	#DIV/0!
1110059E24Rik	15.7493	15.443	15.964	15.7188	17.7006	13.4225	14.0661	15.0631	0.958287	-0.0614705	0.664984
1110059G10Rik	1.38327	2.66521	2.55826	2.20225	4.24004	1.84175	1.76414	2.61531	1.18756	0.248005	0.76751
1110065P20Rik	5.76005	4.51187	5.91499	5.39564	4.54725	2.47077	7.98959	5.00254	0.927145	-0.109134	0.784051
1190002F15Rik	0.149979	0.263594	0.220002	0.211192	0.240252	0.387844	0.3231	0.317065	1.50132	0.586227	0.00864101
1190002N15Rik	1.27618	0.718796	1.61496	1.20331	5.52844	2.74393	2.24289	3.50509	2.91287	1.54244	0.160948
1190003K10Rik	0.020232	0	0	0.006744	0	0	0	0	0	#NUM!	0.42265
1190005I06Rik	0.504382	0.447219	0.956011	0.635871	0.844905	1.48516	1.06232	1.1308	1.77834	0.830534	0.218942
1190007I07Rik	5.10771	4.76574	6.11913	5.33086	2.64629	3.90919	3.77982	3.4451	0.646256	-0.629823	0.067348
1200007C13Rik	0.124496	0.152674	0.094674	0.123948	0.050635	0.111301	0.315706	0.159214	1.28452	0.361232	0.741931
1200014J11Rik	3.16743	3.37086	3.57659	3.37163	4.07836	3.97501	3.43042	3.82793	1.13534	0.18312	0.283331
1300002E11Rik	2.87416	3.02621	3.58091	3.16043	2.8929	3.02995	2.1668	2.69655	0.853222	-0.229006	0.431876
1300017J02Rik	0	0.239919	0	0.079973	0	0.063025	0.009438	0.0241543	0.302031	-1.72723	0.45423
1500002C15Rik	0.611107	0.89746	0.561582	0.69005	1.1259	0.446824	0.662339	0.74502	1.07966	0.110578	0.862321
1500002F19Rik	0.040562	0.034157	0	0.0249063	0.009419	0.036868	0	0.015429	0.619481	-0.690868	0.474894
1500004A13Rik	0.00889	0.028839	0.010859	0.016196	0.049772	0.02638	0.044963	0.0403717	2.49269	1.31771	0.214323
1500009C09Rik	0	0	0	0	0	0	0	0	#DIV/0!	#DIV/0!	#DIV/0!
1500009L16Rik	0	0	0	0	0	0	0	0	#DIV/0!	#DIV/0!	#DIV/0!
1500011B03Rik	7.23783	5.60249	6.08993	6.31008	7.27069	6.82322	6.57221	6.88871	1.0917	0.126574	0.236677
1500011K16Rik	3.63109	3.69343	5.25966	4.19472	3.48052	3.39939	3.39269	3.4242	0.816312	-0.292807	0.296093
1500012F01Rik	68.4808	60.6968	75.3644	68.1807	51.354	43.9811	52.5747	49.3033	0.723127	-0.46768	0.0106064
1500012K07Rik	0.009481	0	0	0.00316033	0	0	0	0	0	#NUM!	0.42265
1500015A07Rik	1.62243	2.14718	1.59622	1.78861	1.62679	1.59642	1.34077	1.52133	0.850565	-0.233507	0.237484
1500015L24Rik	0.831937	0.920552	0.729108	0.827199	0.534222	0.615086	0.181571	0.443626	0.536299	-0.898889	0.0428021
1500015O10Rik	0	0	0	0	0	0	0	0	#DIV/0!	#DIV/0!	#DIV/0!
1500017E21Rik	0	0	0	0	0	0.014633	0	0.00487767	#DIV/0!	#DIV/0!	0.42265
1500026H17Rik	0	0.006216	0	0.002072	0.005108	0.021564	0	0.00889067	4.29086	2.10127	0.269875
1500035N22Rik	0	0	0	0	0	0	0	0	#DIV/0!	#DIV/0!	#DIV/0!
1520401A03Rik	0	0.00505	0	0.00168333	0.20902	0.010454	0	0.073158	43.4602	5.44162	0.407921
1600002D24Rik	0.036632	0	0	0.0122107	0	0	0.011859	0.003953	0.323733	-1.62712	0.628538
1600002H07Rik	2.85637	2.51034	2.40106	2.58925	2.53146	2.84972	2.9242	2.76846	1.06921	0.0965473	0.558563
1600002K03Rik	5.61682	6.9518	6.71432	6.42765	6.09717	6.48747	6.40045	6.32836	0.984553	-0.0224588	0.767024
1600010M07Rik	0	0	0	0	0	0	0	0	#DIV/0!	#DIV/0!	#DIV/0!
1600012H06Rik	10.5515	9.15244	8.59354	9.43249	9.70171	10.6115	9.79682	10.0367	1.06405	0.0895697	0.495276
1600012P17Rik	0	0	0	0	0	0	0	0	#DIV/0!	#DIV/0!	#DIV/0!
1600014C10Rik	3.96181	2.80499	4.49078	3.75253	3.53251	3.48122	1.28529	2.76634	0.737194	-0.439883	0.483021
1600014C23Rik	0	0	0	0	0	0	0	0	#DIV/0!	#DIV/0!	#DIV/0!
1600014K23Rik	0.025783	0	0	0.00859433	0	0	0	0	0	#NUM!	0.42265
1600015I10Rik	0	0	0	0	0.018852	0	0	0.006284	#DIV/0!	#DIV/0!	0.42265
1600017P15Rik	0	0	0	0	0	0.010833	0	0.003611	#DIV/0!	#DIV/0!	0.42265
1600017P15Rik	0.012469	0	0.024198	0.0122223	0.038278	0	0	0.0127593	1.04394	0.0620332	0.97371
1600019K03Rik	0.193368	0.110524	0.979888	0.427927	0.564968	0.338181	0.640815	0.514655	1.20267	0.266241	0.727948
1600020E01Rik	4.02728	5.43573	4.81575	4.75959	4.47312	5.4903	3.41764	4.46035	0.93713	-0.0936791	0.647058
1600025M17Rik	0	0	0	0	0	0	0	0	#DIV/0!	#DIV/0!	#DIV/0!
1600029O15Rik	0.011448	0	0	0.003816	0	0	0	0	0	#NUM!	0.42265
1700001C02Rik	0	0	0	0	0	0	0	0	#DIV/0!	#DIV/0!	#DIV/0!
1700001C19Rik	0.069103	0.0696	0.026161	0.0549547	0.11997	0	0.134362	0.0847773	1.54268	0.625437	0.626624
1700001D01Rik	0	0	0	0	0	0	0	0	#DIV/0!	#DIV/0!	#DIV/0!
1700001F09Rik	0	0	0	0	0	0	0	0	#DIV/0!	#DIV/0!	#DIV/0!
1700001G01Rik	0	0	0	0	0	0	0	0	#DIV/0!	#DIV/0!	#DIV/0!
1700001G11Rik	0.097545	0	0	0.032515	0.037848	0.031769	0.113989	0.061202	1.88227	0.912473	0.625111
1700001G17Rik	0.227307	0.195711	0.098038	0.173685	0.171318	0.199298	0.087712	0.152776	0.879614	-0.185058	0.365145
1700001J03Rik	0	0	0	0	0	0	0	0	#DIV/0!	#DIV/0!	#DIV/0!
1700001J04Rik	0	0	0	0	0	0	0	0	#DIV/0!	#DIV/0!	#DIV/0!
1700001J11Rik	0.054725	0.074772	0.031158	0.0535517	0.064349	0.019798	0.039514	0.0412203	0.76973	-0.377575	0.621519
1700001K19Rik	0	0	0	0	0	0.020617	0	0.00687233	#DIV/0!	#DIV/0!	0.42265
1700001L05Rik	0.128004	0.141934	0.122633	0.130857	0.189916	0.286178	0.180803	0.218966	1.67332	0.742714	0.0883659
1700001L19Rik	0	0.010254	0	0.003418	0	0	0	0	0	#NUM!	0.42265
1700001O22Rik	1.31024	0.962353	1.30364	1.19208	1.48466	1.9919	1.33379	1.60345	1.34509	0.427699	0.317941
1700001P01Rik	0.566239	0.462115	0.052283	0.360212	0.49298	0.333607	0.381605	0.402731	1.11804	0.160968	0.796011
1700003C15Rik	0	0	0	0	0	0	0	0	#DIV/0!	#DIV/0!	#DIV/0!
1700003D09Rik	0	0	0	0	0.022708	0.014022	0	0.0122433	#DIV/0!	#DIV/0!	0.205419
1700003E16Rik	0.04362	0.064793	0.096363	0.0682587	0.1227	0.127312	0.107868	0.119293	1.74767	0.805429	0.128795
1700003E24Rik	0	0	0	0	0	0	0	0	#DIV/0!	#DIV/0!	#DIV/0!
1700003F12Rik	0.061058	0	0	0.0203527	0.066772	0.0458	0	0.037524	1.84369	0.882596	0.355615
1700003G13Rik	0	0	0	0	0	0	0	0	#DIV/0!	#DIV/0!	#DIV/0!
1700003G18Rik	0	0.042174	0	0.014058	0.127158	0.002504	0	0.0432207	3.07445	1.62033	0.620793
1700003H04Rik	0	0	0	0	0	0	0	0	#DIV/0!	#DIV/0!	#DIV/0!
1700003I22Rik	0	0	0	0	0	0	0	0	#DIV/0!	#DIV/0!	#DIV/0!
1700003L19Rik	0	0	0	0	0	0	0	0	#DIV/0!	#DIV/0!	#DIV/0!
1700003M02Rik	0	0	0	0	0	0.08189	0.064717	0.048869	#DIV/0!	#DIV/0!	0.189048
1700003M07Rik	0	0	0	0	0	0	0	0	#DIV/0!	#DIV/0!	#DIV/0!
1700003N22Rik	0.4645	0.506418	0.957569	0.642829	0.662557	0.764289	0.713786	0.713544	1.11001	0.150567	0.698611
1700003P14Rik	0	0	0	0	0	0	0	0	#DIV/0!	#DIV/0!	#DIV/0!
1700006A11Rik	0	0	0.009867	0.003289	0	0	0	0	0	#NUM!	0.42265
1700006E09Rik	0	0	0	0	0	0	0	0	#DIV/0!	#DIV/0!	#DIV/0!
1700006F04Rik	0	0	0	0	0	0	0	0	#DIV/0!	#DIV/0!	#DIV/0!
1700006H21Rik	0	0	0	0	0	0	0	0	#DIV/0!	#DIV/0!	#DIV/0!
1700006J14Rik	0	0.013038	0	0.004346	0	0	0	0	0	#NUM!	0.42265
1700006P03Rik	0	0.06741	0	0.02247	0	0	0	0	0	#NUM!	0.42265
1700007B14Rik	0	0	0	0	0	0	0	0	#DIV/0!	#DIV/0!	#DIV/0!
1700007E05Rik	0.076368	0.027199	0.03536	0.046309	0.037097	0.045732	0.029192	0.0373403	0.80633	-0.310558	0.645826
1700007F19Rik	0	0	0	0	0	0	0	0	#DIV/0!	#DIV/0!	#DIV/0!
1700007G11Rik	0.137574	0.055448	0.042003	0.0783417	0.068649	0.139226	0.032398	0.080091	1.02233	0.0318603	0.97218
1700007J10Rik	0	0	0	0	0	0	0	0	#DIV/0!	#DIV/0!	#DIV/0!
1700007K09Rik	0.052876	0.019999	0	0.0242917	0.022737	0.077829	0.032334	0.0443	1.82367	0.866845	0.523888
1700007K13Rik	1.58207	0.85574	1.00786	1.14856	0.537717	1.14654	0.564659	0.74964	0.65268	-0.615552	0.410046
1700007L15Rik	1.79276	1.09961	1.01487	1.30241	1.60623	1.23967	2.13077	1.65889	1.27371	0.349033	0.458395
1700007M16Rik	0	0	0	0	0	0	0	0	#DIV/0!	#DIV/0!	#DIV/0!
1700007P06Rik	0	0	0	0	0	0	0	0	#DIV/0!	#DIV/0!	#DIV/0!
1700008A23Rik	0	0	0	0	0	0	0	0	#DIV/0!	#DIV/0!	#DIV/0!
1700008F21Rik	0	0	0	0	0	0	0.017113	0.00570433	#DIV/0!	#DIV/0!	0.42265
1700008J07Rik	0.274972	0.456303	0.390869	0.374048	0.252326	0.383127	0.351442	0.328965	0.879473	-0.185289	0.0936179
1700008K24Rik	0	0	0	0	0	0	0	0	#DIV/0!	#DIV/0!	#DIV/0!
1700008O03Rik	0	0	0	0	0	0	0	0	#DIV/0!	#DIV/0!	#DIV/0!
1700008P02Rik	0	0	0	0	0	0	0	0	#DIV/0!	#DIV/0!	#DIV/0!
1700009C05Rik	0	0	0	0	0	0	0	0	#DIV/0!	#DIV/0!	#DIV/0!
1700009J07Rik	0	0	0	0	0	0	0	0	#DIV/0!	#DIV/0!	#DIV/0!
1700009N14Rik	0	0	0	0	0	0	0	0	#DIV/0!	#DIV/0!	#DIV/0!
1700010B08Rik	0	0	0	0	0.01737	0	0	0.00579	#DIV/0!	#DIV/0!	0.42265
1700010B13Rik	0	0.043313	0	0.0144377	0.018064	0.011264	0.012592	0.0139733	0.967839	-0.0471614	0.979317
1700010D01Rik	0	0	0	0	0	0	0	0	#DIV/0!	#DIV/0!	#DIV/0!
1700010H22Rik	0.004868	0	0	0.00162267	0	0	0	0	0	#NUM!	0.42265
1700010I02Rik	0	0	0	0	0	0	0	0	#DIV/0!	#DIV/0!	#DIV/0!
1700010I14Rik	0	0	0	0	0.02111	0	0	0.00703667	#DIV/0!	#DIV/0!	0.42265
1700010J16Rik	0	0	0	0	0	0	0	0	#DIV/0!	#DIV/0!	#DIV/0!
1700010K23Rik	0	0	0	0	0	0	0	0	#DIV/0!	#DIV/0!	#DIV/0!
1700010K24Rik	0	0	0	0	0	0	0	0	#DIV/0!	#DIV/0!	#DIV/0!
1700010L04Rik	0	0	0	0	0	0	0	0	#DIV/0!	#DIV/0!	#DIV/0!
1700010N08Rik	0	0	0	0	0	0	0	0	#DIV/0!	#DIV/0!	#DIV/0!
1700011A15Rik	0.024825	0.062716	0	0.0291803	0.024827	0.01931	0	0.0147123	0.504187	-0.98797	0.422676
1700011B04Rik	0	0	0	0	0	0	0	0	#DIV/0!	#DIV/0!	#DIV/0!
1700011E24Rik	0	0.057473	0	0.0191577	0	0	0.035636	0.0118787	0.620048	-0.689549	0.813565
1700011H14Rik	0	0	0	0	0	0	0	0	#DIV/0!	#DIV/0!	#DIV/0!
1700011I03Rik	0	0	0	0	0.062272	0	0	0.0207573	#DIV/0!	#DIV/0!	0.42265
1700011L22Rik	0	0.018845	0	0.00628167	0	0	0	0	0	#NUM!	0.42265
1700011M02Rik	0	0	0	0	0	0	0	0	#DIV/0!	#DIV/0!	#DIV/0!
1700012A03Rik	0	0	0	0	0	0	0	0	#DIV/0!	#DIV/0!	#DIV/0!
1700012B07Rik	0	0	0	0	0	0	0	0	#DIV/0!	#DIV/0!	#DIV/0!
1700012B09Rik	0	0	0	0	0	0	0	0	#DIV/0!	#DIV/0!	#DIV/0!
1700012C08Rik	0	0	0	0	0	0	0	0	#DIV/0!	#DIV/0!	#DIV/0!
1700012C14Rik	0	0	0	0	0	0	0	0	#DIV/0!	#DIV/0!	#DIV/0!
1700012E03Rik	0	0	0	0	0	0	0	0	#DIV/0!	#DIV/0!	#DIV/0!
1700012I11Rik	0	0	0	0	0	0	0	0	#DIV/0!	#DIV/0!	#DIV/0!
1700012J22Rik	0	0	0	0	0	0	0	0	#DIV/0!	#DIV/0!	#DIV/0!
1700012L04Rik	0	0.044222	0.020327	0.0215163	0.029189	0.073168	0	0.034119	1.58573	0.665143	0.52401
1700012P22Rik	0	0	0	0	0	0	0	0	#DIV/0!	#DIV/0!	#DIV/0!
1700013D24Rik	0	0	0	0	0	0	0	0	#DIV/0!	#DIV/0!	#DIV/0!
1700013F07Rik	0	0	0	0	0	0	0.027447	0.009149	#DIV/0!	#DIV/0!	0.42265
1700013G24Rik	0	0	0	0	0	0	0	0	#DIV/0!	#DIV/0!	#DIV/0!
1700013H16Rik	0	0	0	0	0	0	0	0	#DIV/0!	#DIV/0!	#DIV/0!
1700013N06Rik	0	0	0	0	0	0	0	0	#DIV/0!	#DIV/0!	#DIV/0!
1700014D04Rik	0.027918	0.016988	0	0.0149687	0.009919	0.006792	0.006797	0.007836	0.523494	-0.933756	0.432628
1700015E13Rik	0	0	0	0	0	0	0	0	#DIV/0!	#DIV/0!	#DIV/0!
1700015F17Rik	0	0	0	0	0	0.027602	0	0.00920067	#DIV/0!	#DIV/0!	0.42265
1700015G11Rik	0	0	0	0	0	0	0	0	#DIV/0!	#DIV/0!	#DIV/0!
1700015O11Rik	0	0	0	0	0	0	0	0	#DIV/0!	#DIV/0!	#DIV/0!
1700016A09Rik	0.02153	0.011378	0.002554	0.0118207	0.02833	0.034641	0	0.0209903	1.77573	0.828414	0.348302
1700016C15Rik	3.01076	3.61447	2.9514	3.19221	7.3829	4.80583	4.17739	5.45537	1.70896	0.773121	0.164993
1700016D06Rik	0	0	0	0	0	0	0	0	#DIV/0!	#DIV/0!	#DIV/0!
1700016D08Rik	0	0	0	0	0	0	0	0	#DIV/0!	#DIV/0!	#DIV/0!
1700016G14Rik	0	0	0	0	0.034451	0	0	0.0114837	#DIV/0!	#DIV/0!	0.42265
1700016G22Rik	0	0	0.127078	0.0423593	0.039304	0.049344	0	0.0295493	0.697587	-0.519554	0.843612
1700016H13Rik	0.023161	0.071967	0.029767	0.0416317	0.026926	0.053439	0.067634	0.049333	1.18499	0.244872	0.684838
1700016K19Rik	0.049161	0.041061	0.117614	0.0692787	0.033407	0.052971	0	0.0287927	0.415607	-1.26671	0.412012
1700016L21Rik	0	0	0	0	0	0	0	0	#DIV/0!	#DIV/0!	#DIV/0!
1700016P03Rik	0.013116	0.022018	0	0.0117113	0	0	0	0	0	#NUM!	0.208514
1700016P04Rik	0	0	0	0	0	0	0	0	#DIV/0!	#DIV/0!	#DIV/0!
1700017B05Rik	6.5762	11.2191	10.9318	9.5757	7.22424	8.84115	12.2857	9.45035	0.986909	-0.0190106	0.92279
1700017D01Rik	0.008973	0	0	0.002991	0	0	0	0	0	#NUM!	0.42265
1700017G19Rik	0	0	0	0	0	0	0	0	#DIV/0!	#DIV/0!	#DIV/0!
1700017I07Rik	0	0	0	0	0	0	0	0	#DIV/0!	#DIV/0!	#DIV/0!
1700017J07Rik	0	0	0	0	0	0	0	0	#DIV/0!	#DIV/0!	#DIV/0!
1700017N19Rik	0	0	0	0	0	0	0	0	#DIV/0!	#DIV/0!	#DIV/0!
1700018A04Rik	0.1334	0.171972	0	0.101791	0.220577	0.243148	0.113524	0.192416	1.89031	0.918626	0.0180571
1700018A14Rik	0	0	0	0	0	0	0	0	#DIV/0!	#DIV/0!	#DIV/0!
1700018B08Rik	0	0	0	0	0	0.035934	0.016306	0.0174133	#DIV/0!	#DIV/0!	0.235673
1700018B24Rik	0	0	0	0	0	0	0	0	#DIV/0!	#DIV/0!	#DIV/0!
1700018C11Rik	0	0	0	0	0	0	0	0	#DIV/0!	#DIV/0!	#DIV/0!
1700018F24Rik	0	0	0	0	0	0	0	0	#DIV/0!	#DIV/0!	#DIV/0!
1700018L02Rik	0.004376	0.045504	0.017505	0.0224617	0.025136	0.018856	0.017523	0.020505	0.912889	-0.131489	0.899673
1700018M17Rik	0	0.015787	0.060085	0.0252907	0.015723	0.031458	0	0.015727	0.62185	-0.685362	0.741397
1700019A02Rik	0	0	0	0	0	0	0	0	#DIV/0!	#DIV/0!	#DIV/0!
1700019B03Rik	0	0	0	0	0	0	0	0	#DIV/0!	#DIV/0!	#DIV/0!
1700019B21Rik	0	0	0	0	0.021112	0	0	0.00703733	#DIV/0!	#DIV/0!	0.42265
1700019D03Rik	0.276324	0.252655	0.479205	0.336061	0.170656	0.425412	0.152126	0.249398	0.74212	-0.430275	0.609808
1700019E08Rik	0	0	0	0	0	0	0	0	#DIV/0!	#DIV/0!	#DIV/0!
1700019G17Rik	1.56557	1.74432	1.5114	1.6071	2.09985	2.0327	2.29512	2.14256	1.33319	0.414878	0.0644917
1700019G24Rik	0	0	0	0	0	0	0	0	#DIV/0!	#DIV/0!	#DIV/0!
1700019L03Rik	0	0	0	0	0	0	0	0	#DIV/0!	#DIV/0!	#DIV/0!
1700019M22Rik	0	0	0	0	0	0	0	0	#DIV/0!	#DIV/0!	#DIV/0!
1700019N19Rik	0	0	0	0	0	0	0	0	#DIV/0!	#DIV/0!	#DIV/0!
1700019O17Rik	0	0	0	0	0	0	0	0	#DIV/0!	#DIV/0!	#DIV/0!
1700019P21Rik	0	0	0	0	0	0	0	0	#DIV/0!	#DIV/0!	#DIV/0!
1700020A23Rik	0	0	0	0	0	0	0	0	#DIV/0!	#DIV/0!	#DIV/0!
1700020D05Rik	0.088693	0.054555	0.010651	0.0512997	0.099188	0.220029	0.10662	0.141946	2.76699	1.46832	0.180469
1700020G17Rik	0	0	0	0	0	0	0	0	#DIV/0!	#DIV/0!	#DIV/0!
1700020I14Rik	9.22254	9.19554	10.5021	9.64006	10.4541	11.1356	5.55302	9.04758	0.93854	-0.0915106	0.811931
1700020L24Rik	0.308504	0.095872	0.301503	0.235293	0.068043	0.128962	0.087894	0.0949663	0.403609	-1.30897	0.248293
1700020M21Rik	0	0	0	0	0	0	0	0	#DIV/0!	#DIV/0!	#DIV/0!
1700020N01Rik	0	0	0	0	0	0	0	0	#DIV/0!	#DIV/0!	#DIV/0!
1700020N15Rik	0	0	0	0	0	0	0	0	#DIV/0!	#DIV/0!	#DIV/0!
1700020N18Rik	0	0	0	0	0	0	0	0	#DIV/0!	#DIV/0!	#DIV/0!
1700021A07Rik	0	0.060288	0	0.020096	0	0	0	0	0	#NUM!	0.42265
1700021F05Rik	13.9379	12.0759	14.6748	13.5629	13.4663	11.7784	15.4355	13.5601	0.999792	-0.000299926	0.994823
1700021F07Rik	0	0	0	0	0	0	0	0	#DIV/0!	#DIV/0!	#DIV/0!
1700021J08Rik	0	0	0	0	0	0	0	0	#DIV/0!	#DIV/0!	#DIV/0!
1700021K19Rik	6.25104	7.10082	7.52005	6.9573	8.20196	8.6479	8.93069	8.59352	1.23518	0.304721	0.00968564
1700021L23Rik	0	0	0	0	0	0	0	0	#DIV/0!	#DIV/0!	#DIV/0!
1700021N21Rik	0	0	0	0	0	0	0	0	#DIV/0!	#DIV/0!	#DIV/0!
1700021P04Rik	0	0	0	0	0	0	0	0	#DIV/0!	#DIV/0!	#DIV/0!
1700022A21Rik	0	0	0	0	0	0	0	0	#DIV/0!	#DIV/0!	#DIV/0!
1700022A22Rik	0	0	0	0	0	0	0	0	#DIV/0!	#DIV/0!	#DIV/0!
1700022E09Rik	0	0	0	0	0	0	0	0	#DIV/0!	#DIV/0!	#DIV/0!
1700022F17Rik	0	0	0	0	0	0	0	0	#DIV/0!	#DIV/0!	#DIV/0!
1700022H16Rik	0	0	0	0	0	0	0	0	#DIV/0!	#DIV/0!	#DIV/0!
1700022I11Rik	0	0	0	0	0	0	0	0	#DIV/0!	#DIV/0!	#DIV/0!
1700022N22Rik	0.084147	0.197851	0.045413	0.109137	0.098695	0.072645	0.13534	0.102227	0.936682	-0.0943687	0.9227
1700023C21Rik	0	0	0	0	0	0	0	0	#DIV/0!	#DIV/0!	#DIV/0!
1700023E05Rik	0	0	0	0	0.027523	0	0	0.00917433	#DIV/0!	#DIV/0!	0.42265
1700023F02Rik	0	0	0	0	0	0	0	0	#DIV/0!	#DIV/0!	#DIV/0!
1700023F06Rik	0	0	0	0	0	0	0	0	#DIV/0!	#DIV/0!	#DIV/0!
1700023G09Rik	0	0	0	0	0	0	0	0	#DIV/0!	#DIV/0!	#DIV/0!
1700023H06Rik	0	0.086867	0.020425	0.035764	0	0.017479	0.020854	0.0127777	0.357277	-1.48488	0.42623
1700024B05Rik	0.033471	0	0.012159	0.01521	0	0	0	0	0	#NUM!	0.260216
1700024B18Rik	0	0	0	0	0	0	0	0	#DIV/0!	#DIV/0!	#DIV/0!
1700024G13Rik	0	0	0	0	0	0	0	0	#DIV/0!	#DIV/0!	#DIV/0!
1700024J04Rik	0	0	0	0	0	0.010795	0	0.00359833	#DIV/0!	#DIV/0!	0.42265
1700024P04Rik	0	0	0	0	0	0	0	0	#DIV/0!	#DIV/0!	#DIV/0!
1700024P16Rik	0.770151	0.253795	0.384681	0.469542	0.486862	0.212515	0.194323	0.2979	0.634448	-0.656427	0.135252
1700025B11Rik	0	0	0	0	0	0	0	0	#DIV/0!	#DIV/0!	#DIV/0!
1700025C18Rik	0	0	0	0	0	0	0	0	#DIV/0!	#DIV/0!	#DIV/0!
1700025D23Rik	0	0	0	0	0	0	0	0	#DIV/0!	#DIV/0!	#DIV/0!
1700025F22Rik	0	0	0	0	0	0	0	0	#DIV/0!	#DIV/0!	#DIV/0!
1700025F24Rik	0	0	0	0	0	0	0	0	#DIV/0!	#DIV/0!	#DIV/0!
1700025G04Rik	1.53378	1.36528	1.15373	1.35093	2.07554	1.75931	1.72824	1.85436	1.37266	0.456972	0.0119422
1700025H01Rik	0	0	0	0	0	0	0.120589	0.0401963	#DIV/0!	#DIV/0!	0.42265
1700025K24Rik	0	0	0	0	0	0	0	0	#DIV/0!	#DIV/0!	#DIV/0!
1700025M24Rik	0	0	0	0	0	0	0	0	#DIV/0!	#DIV/0!	#DIV/0!
1700025N21Rik	0	0	0	0	0	0	0	0	#DIV/0!	#DIV/0!	#DIV/0!
1700025N23Rik	0	0	0	0	0	0	0	0	#DIV/0!	#DIV/0!	#DIV/0!
1700025O08Rik	0	0	0	0	0	0	0	0	#DIV/0!	#DIV/0!	#DIV/0!
1700026D08Rik	0	0	0	0	0.005445	0	0	0.001815	#DIV/0!	#DIV/0!	0.42265
1700026D11Rik	0	0	0	0	0	0	0	0	#DIV/0!	#DIV/0!	#DIV/0!
1700026F02Rik	0	0	0	0	0	0	0	0	#DIV/0!	#DIV/0!	#DIV/0!
1700026J12Rik	0	0	0	0	0	0	0	0	#DIV/0!	#DIV/0!	#DIV/0!
1700026J14Rik	0	0.023931	0	0.007977	0.039724	0	0	0.0132413	1.65994	0.73113	0.803386
1700026L06Rik	0.064775	0	0	0.0215917	0.066386	0	0.061678	0.042688	1.97706	0.983356	0.407772
1700027A07Rik	0	0	0	0	0	0	0	0	#DIV/0!	#DIV/0!	#DIV/0!
1700027A15Rik	0	0	0	0	0	0	0	0	#DIV/0!	#DIV/0!	#DIV/0!
1700027F09Rik	0	0	0	0	0	0	0	0	#DIV/0!	#DIV/0!	#DIV/0!
1700027H10Rik	0	0	0	0	0	0	0	0	#DIV/0!	#DIV/0!	#DIV/0!
1700027I24Rik	0	0	0	0	0	0	0	0	#DIV/0!	#DIV/0!	#DIV/0!
1700028B04Rik	0	0.002446	0	0.000815333	0	0	0	0	0	#NUM!	0.42265
1700028D13Rik	0	0	0	0	0	0	0	0	#DIV/0!	#DIV/0!	#DIV/0!
1700028E10Rik	0.067921	0.155945	0.091283	0.10505	0.175088	0.215127	0.066007	0.152074	1.44764	0.533702	0.348436
1700028I16Rik	0.020598	0	0	0.006866	0	0	0.061035	0.020345	2.96315	1.56713	0.637575
1700028J19Rik	0.214191	0.112821	0.260504	0.195839	0.144678	0.264129	0.15756	0.188789	0.964003	-0.0528909	0.937627
1700028K03Rik	0	0	0.004103	0.00136767	0	0	0	0	0	#NUM!	0.42265
1700028M03Rik	0	0	0	0	0	0	0	0	#DIV/0!	#DIV/0!	#DIV/0!
1700028N14Rik	0.100113	0.168584	0.070847	0.113181	0.20955	0.227777	0.270219	0.235849	2.08381	1.05923	0.0959257
1700028P14Rik	0	0	0	0	0	0	0	0	#DIV/0!	#DIV/0!	#DIV/0!
1700028P15Rik	0	0	0	0	0	0	0	0	#DIV/0!	#DIV/0!	#DIV/0!
1700029B22Rik	0	0	0	0	0	0	0	0	#DIV/0!	#DIV/0!	#DIV/0!
1700029E06Rik	0	0	0	0	0	0	0	0	#DIV/0!	#DIV/0!	#DIV/0!
1700029F12Rik	0	0	0	0	0	0	0	0	#DIV/0!	#DIV/0!	#DIV/0!
1700029H14Rik	0	0	0.025657	0.00855233	0	0.025132	0	0.00837733	0.979538	-0.029827	0.99156
1700029I15Rik	0.629411	0.59451	0.495178	0.573033	0.751017	0.257503	1.04003	0.68285	1.19164	0.25295	0.708311
1700029J03Rik	0.031173	0	0	0.010391	0	0	0	0	0	#NUM!	0.42265
1700029J07Rik	2.58841	2.98863	2.08396	2.55367	2.15806	1.61515	0.919605	1.56427	0.61256	-0.707078	0.0743434
1700029M03Rik	0	0	0	0	0	0	0	0	#DIV/0!	#DIV/0!	#DIV/0!
1700029M20Rik	0	0	0	0	0	0	0	0	#DIV/0!	#DIV/0!	#DIV/0!
1700029N11Rik	0	0	0	0	0	0	0	0	#DIV/0!	#DIV/0!	#DIV/0!
1700029P11Rik	0	0	0	0	0	0	0	0	#DIV/0!	#DIV/0!	#DIV/0!
1700030A11Rik	0	0	0	0	0.017585	0	0	0.00586167	#DIV/0!	#DIV/0!	0.42265
1700030C10Rik	0	0	0	0	0	0	0	0	#DIV/0!	#DIV/0!	#DIV/0!
1700030C10Rik	0	0.143414	0.108309	0.0839077	0.010511	0.074225	0.057598	0.0474447	0.565439	-0.822557	0.269238
1700030C12Rik	0	0	0	0	0	0	0	0	#DIV/0!	#DIV/0!	#DIV/0!
1700030C14Rik	0	0	0	0	0	0	0	0	#DIV/0!	#DIV/0!	#DIV/0!
1700030F04Rik	0	0	0	0	0	0	0	0	#DIV/0!	#DIV/0!	#DIV/0!
1700030I03Rik	0	0	0	0	0	0	0	0	#DIV/0!	#DIV/0!	#DIV/0!
1700030J22Rik	0.252055	0.211246	0.454026	0.305776	0.406759	0.236396	0.453973	0.365709	1.19601	0.258224	0.337684
1700030K09Rik	0.963989	0.950298	1.05835	0.990877	1.88848	1.79781	1.52961	1.73863	1.75464	0.811175	0.0333217
1700030L20Rik	0	0	0	0	0	0	0	0	#DIV/0!	#DIV/0!	#DIV/0!
1700030M09Rik	0	0	0	0	0	0	0	0	#DIV/0!	#DIV/0!	#DIV/0!
1700030N03Rik	0	0	0	0	0	0	0	0	#DIV/0!	#DIV/0!	#DIV/0!
1700030O20Rik	0	0	0	0	0	0	0	0	#DIV/0!	#DIV/0!	#DIV/0!
1700031A10Rik	0	0	0	0	0	0	0	0	#DIV/0!	#DIV/0!	#DIV/0!
1700031F05Rik	0	0	0	0	0	0	0	0	#DIV/0!	#DIV/0!	#DIV/0!
1700031F10Rik	0	0	0	0	0	0	0	0	#DIV/0!	#DIV/0!	#DIV/0!
1700031L13Rik	0	0	0	0	0	0	0	0	#DIV/0!	#DIV/0!	#DIV/0!
1700031M16Rik	0	0	0	0	0	0	0	0	#DIV/0!	#DIV/0!	#DIV/0!
1700031P21Rik	0	0	0	0	0	0	0	0	#DIV/0!	#DIV/0!	#DIV/0!
1700034B16Rik	0	0	0	0	0	0	0	0	#DIV/0!	#DIV/0!	#DIV/0!
1700034E13Rik	0	0	0	0	0	0	0	0	#DIV/0!	#DIV/0!	#DIV/0!
1700034G24Rik	0	0	0	0	0	0	0	0	#DIV/0!	#DIV/0!	#DIV/0!
1700034H15Rik	0.036689	0.061044	0.064041	0.0539247	0.027857	0.028552	0.01615	0.0241863	0.448521	-1.15675	0.120163
1700034I23Rik	0	0	0	0	0	0.004147	0.004636	0.00292767	#DIV/0!	#DIV/0!	0.184766
1700034J04Rik	0	0	0	0	0	0	0	0	#DIV/0!	#DIV/0!	#DIV/0!
1700034J05Rik	0	0	0	0	0	0	0	0	#DIV/0!	#DIV/0!	#DIV/0!
1700034K08Rik	0	0	0	0	0	0	0	0	#DIV/0!	#DIV/0!	#DIV/0!
1700034O15Rik	0.060504	0	0	0.020168	0	0	0	0	0	#NUM!	0.42265
1700034P13Rik	0	0	0	0	0	0	0	0	#DIV/0!	#DIV/0!	#DIV/0!
1700036A12Rik	0	0	0	0	0.01717	0.01076	0	0.00931	#DIV/0!	#DIV/0!	0.204193
1700036G14Rik	0	0	0	0	0	0	0	0	#DIV/0!	#DIV/0!	#DIV/0!
1700036O09Rik	0	0	0	0	0	0	0	0	#DIV/0!	#DIV/0!	#DIV/0!
1700037C06Rik	0	0	0	0	0	0	0	0	#DIV/0!	#DIV/0!	#DIV/0!
1700037C18Rik	0.256529	0.536444	0.784358	0.525777	0.476063	0.479525	0.808102	0.587897	1.11815	0.161112	0.528161
1700037F24Rik	0	0	0	0	0.016208	0	0	0.00540267	#DIV/0!	#DIV/0!	0.42265
1700037H04Rik	18.5466	19.4044	20.3075	19.4195	17.926	25.4873	20.8178	21.4104	1.10252	0.140808	0.43799
1700039E15Rik	0	0	0	0	0	0	0	0	#DIV/0!	#DIV/0!	#DIV/0!
1700039E22Rik	0	0	0	0	0	0	0	0	#DIV/0!	#DIV/0!	#DIV/0!
1700039I01Rik	0	0	0	0	0	0	0	0	#DIV/0!	#DIV/0!	#DIV/0!
1700039M10Rik	0	0.053888	0	0.0179627	0.074937	0	0	0.024979	1.39061	0.475714	0.868337
1700039M15Rik	0	0	0	0	0	0	0	0	#DIV/0!	#DIV/0!	#DIV/0!
1700040D17Rik	0	0.016756	0	0.00558533	0	0.019515	0	0.006505	1.16466	0.219906	0.42265
1700040F15Rik	0	0	0	0	0	0	0	0	#DIV/0!	#DIV/0!	#DIV/0!
1700040F17Rik	0	0	0	0	0	0	0	0	#DIV/0!	#DIV/0!	#DIV/0!
1700040K01Rik	0	0	0	0	0	0	0	0	#DIV/0!	#DIV/0!	#DIV/0!
1700040L02Rik	0	0	0	0	0	0	0	0	#DIV/0!	#DIV/0!	#DIV/0!
1700041C23Rik	0	0	0	0	0	0	0	0	#DIV/0!	#DIV/0!	#DIV/0!
1700041G16Rik	0.017138	0.02584	0.114997	0.0526583	0.033758	0.028975	0.023873	0.0288687	0.548226	-0.867157	0.555408
1700041M05Rik	0	0	0	0	0	0	0	0	#DIV/0!	#DIV/0!	#DIV/0!
1700041M19Rik	0	0	0	0	0	0	0	0	#DIV/0!	#DIV/0!	#DIV/0!
1700042G07Rik	0	0	0	0	0	0	0	0	#DIV/0!	#DIV/0!	#DIV/0!
1700042G15Rik	0	0	0	0	0	0	0	0	#DIV/0!	#DIV/0!	#DIV/0!
1700042O10Rik	0	0	0	0	0	0	0	0	#DIV/0!	#DIV/0!	#DIV/0!
1700044C05Rik	0	0	0	0	0	0	0	0	#DIV/0!	#DIV/0!	#DIV/0!
1700044K03Rik	0	0	0	0	0	0	0	0	#DIV/0!	#DIV/0!	#DIV/0!
1700045H11Rik	0	0	0	0	0	0	0	0	#DIV/0!	#DIV/0!	#DIV/0!
1700045I11Rik	0	0	0	0	0	0	0	0	#DIV/0!	#DIV/0!	#DIV/0!
1700046C09Rik	0	0	0	0	0	0	0	0	#DIV/0!	#DIV/0!	#DIV/0!
1700047A11Rik	0	0	0	0	0	0	0	0	#DIV/0!	#DIV/0!	#DIV/0!
1700047F07Rik	0	0	0	0	0	0	0	0	#DIV/0!	#DIV/0!	#DIV/0!
1700047G03Rik	0	0	0	0	0	0	0	0	#DIV/0!	#DIV/0!	#DIV/0!
1700047I17Rik2	3.51615	4.61726	4.74163	4.29168	4.61928	5.64864	4.73956	5.00249	1.16562	0.221103	0.184758
1700047K16Rik	0	0	0	0	0.052701	0	0	0.017567	#DIV/0!	#DIV/0!	0.42265
1700047L14Rik	0	0	0	0	0	0	0	0	#DIV/0!	#DIV/0!	#DIV/0!
1700047M11Rik	0	0	0	0	0	0	0	0	#DIV/0!	#DIV/0!	#DIV/0!
1700047N06Rik	0	0	0	0	0	0	0	0	#DIV/0!	#DIV/0!	#DIV/0!
1700048M11Rik	0	0	0	0	0	0	0	0	#DIV/0!	#DIV/0!	#DIV/0!
1700048O20Rik	0	0	0	0	0	0	0	0	#DIV/0!	#DIV/0!	#DIV/0!
1700049E15Rik	0	0	0	0	0	0	0	0	#DIV/0!	#DIV/0!	#DIV/0!
1700049E17Rik1	0	0	0	0	0	0.014331	0	0.004777	#DIV/0!	#DIV/0!	0.42265
1700049E17Rik2	0	0	0	0	0	0	0	0	#DIV/0!	#DIV/0!	#DIV/0!
1700049E22Rik	0	0	0	0	0	0	0	0	#DIV/0!	#DIV/0!	#DIV/0!
1700049G17Rik	3.50713	2.96136	3.30675	3.25841	3.06436	2.48652	2.72879	2.75989	0.847004	-0.239559	0.00662635
1700049J03Rik	0	0	0	0	0	0	0	0	#DIV/0!	#DIV/0!	#DIV/0!
1700049L16Rik	0	0	0	0	0	0	0	0	#DIV/0!	#DIV/0!	#DIV/0!
1700051A21Rik	0	0	0	0	0	0	0	0	#DIV/0!	#DIV/0!	#DIV/0!
1700051O22Rik	0	0	0	0	0	0	0	0	#DIV/0!	#DIV/0!	#DIV/0!
1700052I22Rik	0	0	0	0	0	0	0	0	#DIV/0!	#DIV/0!	#DIV/0!
1700052K11Rik	1.44327	1.97991	1.52506	1.64941	2.02848	1.69935	1.8781	1.86864	1.13291	0.180036	0.486036
1700054A03Rik	0	0.023883	0	0.007961	0	0	0	0	0	#NUM!	0.42265
1700054K02Rik	0	0	0	0	0	0	0	0	#DIV/0!	#DIV/0!	#DIV/0!
1700054K19Rik	0	0	0	0	0	0	0	0	#DIV/0!	#DIV/0!	#DIV/0!
1700054M17Rik	0	0	0	0	0	0	0	0	#DIV/0!	#DIV/0!	#DIV/0!
1700054O19Rik	0	0	0	0	0	0	0	0	#DIV/0!	#DIV/0!	#DIV/0!
1700055C04Rik	0	0	0	0	0	0	0	0	#DIV/0!	#DIV/0!	#DIV/0!
1700055D18Rik	0.346622	0.474244	0.308577	0.376481	0.467522	0.330471	0.253032	0.350342	0.930569	-0.103814	0.768877
1700056E22Rik	0.106499	0.243313	0.255571	0.201794	0.30564	0.201407	0.372499	0.293182	1.45288	0.538911	0.325581
1700056N10Rik	0.342885	0.447454	0.532088	0.440809	0.719697	0.591439	0.600834	0.637323	1.4458	0.531872	0.1682
1700057G04Rik	0	0	0	0	0	0	0	0	#DIV/0!	#DIV/0!	#DIV/0!
1700057H15Rik	0	0	0	0	0	0	0	0	#DIV/0!	#DIV/0!	#DIV/0!
1700057H21Rik	0	0	0	0	0	0	0	0	#DIV/0!	#DIV/0!	#DIV/0!
1700058P15Rik	0	0	0	0	0	0	0	0	#DIV/0!	#DIV/0!	#DIV/0!
1700060C16Rik	0	0	0	0	0	0	0	0	#DIV/0!	#DIV/0!	#DIV/0!
1700060C20Rik	0	0	0	0	0	0	0	0	#DIV/0!	#DIV/0!	#DIV/0!
1700060J05Rik	0	0	0	0	0	0	0	0	#DIV/0!	#DIV/0!	#DIV/0!
1700060O08Rik	0	0	0	0	0	0	0	0	#DIV/0!	#DIV/0!	#DIV/0!
1700061E17Rik	0	0	0	0	0	0	0	0	#DIV/0!	#DIV/0!	#DIV/0!
1700061E18Rik	0	0	0	0	0	0	0	0	#DIV/0!	#DIV/0!	#DIV/0!
1700061F12Rik	0	0	0	0	0	0	0	0	#DIV/0!	#DIV/0!	#DIV/0!
1700061G19Rik	0.016748	0.123103	0.072695	0.0708487	0.038003	0.116841	0.08474	0.0798613	1.12721	0.172756	0.381041
1700061H18Rik	0	0	0	0	0	0	0	0	#DIV/0!	#DIV/0!	#DIV/0!
1700061I17Rik	0	0	0	0	0.014653	0.014349	0	0.00966733	#DIV/0!	#DIV/0!	0.183548
1700061J23Rik	0	0	0	0	0	0	0	0	#DIV/0!	#DIV/0!	#DIV/0!
1700063A18Rik	0	0	0	0	0	0	0	0	#DIV/0!	#DIV/0!	#DIV/0!
1700063D05Rik	0	0	0	0	0	0	0	0	#DIV/0!	#DIV/0!	#DIV/0!
1700063H04Rik	0	0	0	0	0	0	0	0	#DIV/0!	#DIV/0!	#DIV/0!
1700063H06Rik	0	0	0	0	0	0	0	0	#DIV/0!	#DIV/0!	#DIV/0!
1700063I16Rik	0	0	0	0	0	0	0	0	#DIV/0!	#DIV/0!	#DIV/0!
1700063K16Rik	0	0	0	0	0	0	0	0	#DIV/0!	#DIV/0!	#DIV/0!
1700063O14Rik	0	0	0	0	0	0	0	0	#DIV/0!	#DIV/0!	#DIV/0!
1700064H15Rik	0	0	0	0	0	0	0	0	#DIV/0!	#DIV/0!	#DIV/0!
1700064J06Rik	0	0	0	0	0	0	0	0	#DIV/0!	#DIV/0!	#DIV/0!
1700064M15Rik	0	0	0	0	0	0	0	0	#DIV/0!	#DIV/0!	#DIV/0!
1700065D16Rik	0.024367	0.037541	0.01956	0.027156	0.011223	0.022285	0.031684	0.0217307	0.800216	-0.321539	0.600221
1700065I16Rik	0	0	0	0	0	0	0	0	#DIV/0!	#DIV/0!	#DIV/0!
1700065J18Rik	0	0	0	0	0	0	0	0	#DIV/0!	#DIV/0!	#DIV/0!
1700065O20Rik	0	0	0	0	0	0	0	0	#DIV/0!	#DIV/0!	#DIV/0!
1700066B17Rik	0	0	0	0	0	0	0	0	#DIV/0!	#DIV/0!	#DIV/0!
1700066B19Rik	0.027123	0.025965	0.012859	0.0219823	0.07496	0.010898	0.026978	0.037612	1.71101	0.774848	0.480427
1700066C05Rik	0	0	0	0	0	0	0	0	#DIV/0!	#DIV/0!	#DIV/0!
1700066J03Rik	0	0	0	0	0.066675	0	0	0.022225	#DIV/0!	#DIV/0!	0.42265
1700066M21Rik	3.16663	2.77722	3.55606	3.16664	3.75163	3.29888	2.57678	3.2091	1.01341	0.019215	0.941371
1700066N21Rik	0	0	0	0	0	0	0	0	#DIV/0!	#DIV/0!	#DIV/0!
1700066O22Rik	0	0	0	0	0	0	0	0	#DIV/0!	#DIV/0!	#DIV/0!
1700067G17Rik	0.068395	0	0	0.0227983	0	0	0	0	0	#NUM!	0.42265
1700067K01Rik	0.104955	0.043157	0.07342	0.073844	0.136397	0	0.038893	0.05843	0.791263	-0.337771	0.580133
1700067P10Rik	0	0	0	0	0	0	0	0	#DIV/0!	#DIV/0!	#DIV/0!
1700069B07Rik	0	0	0	0	0.009393	0	0.013358	0.00758367	#DIV/0!	#DIV/0!	0.195628
1700069L16Rik	0	0	0	0	0	0	0	0	#DIV/0!	#DIV/0!	#DIV/0!
1700071G01Rik	0	0	0	0	0	0	0	0	#DIV/0!	#DIV/0!	#DIV/0!
1700071K01Rik	0	0	0	0	0	0	0	0	#DIV/0!	#DIV/0!	#DIV/0!
1700071M16Rik	0	0	0	0	0	0	0	0	#DIV/0!	#DIV/0!	#DIV/0!
1700072B07Rik	0	0	0	0	0	0	0	0	#DIV/0!	#DIV/0!	#DIV/0!
1700072G22Rik	0	0.034674	0	0.011558	0	0.035892	0	0.011964	1.03513	0.049808	0.42265
1700073E17Rik	0.015276	0	0	0.005092	0	0	0.025891	0.00863033	1.69488	0.761184	0.796133
1700074A21Rik	0	0	0	0	0	0	0	0	#DIV/0!	#DIV/0!	#DIV/0!
1700074H08Rik	0	0	0	0	0	0	0	0	#DIV/0!	#DIV/0!	#DIV/0!
1700074P13Rik	0	0	0	0	0	0	0	0	#DIV/0!	#DIV/0!	#DIV/0!
1700080E11Rik	0	0	0	0	0	0	0	0	#DIV/0!	#DIV/0!	#DIV/0!
1700080G11Rik	0	0	0	0	0	0	0	0	#DIV/0!	#DIV/0!	#DIV/0!
1700080N15Rik	0	0	0	0	0	0	0	0	#DIV/0!	#DIV/0!	#DIV/0!
1700080O16Rik	0	0	0	0	0	0	0	0	#DIV/0!	#DIV/0!	#DIV/0!
1700081H04Rik	0	0	0	0	0	0	0	0	#DIV/0!	#DIV/0!	#DIV/0!
1700082M22Rik	0	0.069018	0	0.023006	0.007208	0	0.010768	0.005992	0.260454	-1.9409	0.580355
1700083H02Rik	0	0	0	0	0	0	0	0	#DIV/0!	#DIV/0!	#DIV/0!
1700084C01Rik	0.031927	0.041434	0.012072	0.0284777	0.031619	0.061014	0.012453	0.0350287	1.23004	0.298705	0.420679
1700084C06Rik	0	0	0	0	0.052568	0	0.029317	0.027295	#DIV/0!	#DIV/0!	0.214553
1700084E18Rik	0.167743	0.293188	0.248001	0.236311	0.361592	0.255041	0.190522	0.269052	1.13855	0.187198	0.72439
1700084F23Rik	0	0	0	0	0	0	0	0	#DIV/0!	#DIV/0!	#DIV/0!
1700084J12Rik	0.015421	0.006472	0	0.00729767	0	0	0	0	0	#NUM!	0.244207
1700084M14Rik	0	0	0	0	0	0	0	0	#DIV/0!	#DIV/0!	#DIV/0!
1700085C21Rik	0	0	0	0	0	0	0	0	#DIV/0!	#DIV/0!	#DIV/0!
1700086D15Rik	0.014228	0.050326	0.044912	0.0364887	0.047432	0.045004	0.021319	0.0379183	1.03918	0.0554471	0.939719
1700086L19Rik	0	0	0	0	0	0	0	0	#DIV/0!	#DIV/0!	#DIV/0!
1700086O06Rik	1.70469	2.47094	1.49389	1.88984	1.66522	1.75686	1.38346	1.60185	0.847609	-0.238528	0.310685
1700086P04Rik	0	0.018832	0	0.00627733	0.03126	0.057525	0.129039	0.072608	11.5667	3.5319	0.169251
1700087M22Rik	0	0	0	0	0	0	0	0	#DIV/0!	#DIV/0!	#DIV/0!
1700088E04Rik	4.03214	4.81874	5.86589	4.90559	4.99357	5.0113	6.45599	5.48696	1.11851	0.161579	0.120103
1700091H14Rik	0	0	0	0	0	0	0	0	#DIV/0!	#DIV/0!	#DIV/0!
1700092C02Rik	0	0	0	0	0	0	0	0	#DIV/0!	#DIV/0!	#DIV/0!
1700092C10Rik	0	0	0	0	0	0	0	0	#DIV/0!	#DIV/0!	#DIV/0!
1700092C17Rik	0	0	0	0	0	0	0	0	#DIV/0!	#DIV/0!	#DIV/0!
1700092E19Rik	0	0	0	0	0	0	0	0	#DIV/0!	#DIV/0!	#DIV/0!
1700092K14Rik	0	0	0	0	0	0	0	0	#DIV/0!	#DIV/0!	#DIV/0!
1700092M07Rik	0.69506	0.400342	0.412963	0.502788	0.364065	0.331646	0.689523	0.461745	0.918368	-0.122856	0.837235
1700093J21Rik	0.066258	0.087683	0	0.0513137	0.201428	0.141786	0.113827	0.152347	2.96894	1.56995	0.0531081
1700093K21Rik	0	0	0	0	0	0	0	0	#DIV/0!	#DIV/0!	#DIV/0!
1700094J05Rik	0	0	0	0	0	0	0	0	#DIV/0!	#DIV/0!	#DIV/0!
1700095A13Rik	0	0	0	0	0	0	0	0	#DIV/0!	#DIV/0!	#DIV/0!
1700095A21Rik	0	0	0	0	0	0	0	0	#DIV/0!	#DIV/0!	#DIV/0!
1700095B10Rik	0	0	0	0	0	0	0	0	#DIV/0!	#DIV/0!	#DIV/0!
1700095J03Rik	0.012399	0	0	0.004133	0	0	0	0	0	#NUM!	0.42265
1700095J07Rik	0	0	0	0	0	0	0	0	#DIV/0!	#DIV/0!	#DIV/0!
1700095J12Rik	0	0	0	0	0	0	0	0	#DIV/0!	#DIV/0!	#DIV/0!
1700096J18Rik	0	0	0	0	0	0	0	0	#DIV/0!	#DIV/0!	#DIV/0!
1700096K18Rik	0.292778	0.411273	0.502139	0.402063	0.553054	0.482479	0.415263	0.483599	1.20279	0.266387	0.501824
1700097N02Rik	0	0	0	0	0	0	0	0	#DIV/0!	#DIV/0!	#DIV/0!
1700099I09Rik	0	0	0	0	0	0	0	0	#DIV/0!	#DIV/0!	#DIV/0!
1700100L14Rik	0	0	0	0	0	0	0	0	#DIV/0!	#DIV/0!	#DIV/0!
1700101E01Rik	0	0.035935	0	0.0119783	0.008482	0.055888	0.010137	0.0248357	2.07338	1.05199	0.0695342
1700101I11Rik	0.063773	0.073701	0.121572	0.0863487	0.136179	0.226372	0	0.12085	1.39956	0.484976	0.71292
1700101I19Rik	0	0	0	0	0	0	0	0	#DIV/0!	#DIV/0!	#DIV/0!
1700101O22Rik	0	0	0	0	0	0	0	0	#DIV/0!	#DIV/0!	#DIV/0!
1700102P08Rik	0.258176	0.374272	0.475879	0.369442	0.203903	0.245187	0.316185	0.255092	0.690478	-0.534333	0.0674767
1700104B16Rik	0	0	0	0	0	0	0	0	#DIV/0!	#DIV/0!	#DIV/0!
1700105P06Rik	0.161201	0.080678	0.170153	0.137344	0.115261	0.071061	0.097806	0.0947093	0.689578	-0.536215	0.143706
1700106J16Rik	0	0	0	0	0	0	0	0	#DIV/0!	#DIV/0!	#DIV/0!
1700106J16Rik	0	0	0	0	0	0	0	0	#DIV/0!	#DIV/0!	#DIV/0!
1700108F19Rik	0.108355	0.304626	0.240296	0.217759	0.260164	0.221546	0.345786	0.275832	1.26668	0.341057	0.503706
1700108J01Rik	0	0	0	0	0	0	0	0	#DIV/0!	#DIV/0!	#DIV/0!
1700108N11Rik	0	0	0	0	0	0	0	0	#DIV/0!	#DIV/0!	#DIV/0!
1700109G14Rik	0	0	0	0	0	0	0	0	#DIV/0!	#DIV/0!	#DIV/0!
1700109G15Rik	0	0	0	0	0	0	0	0	#DIV/0!	#DIV/0!	#DIV/0!
1700109H08Rik	0.531353	1.01929	1.02861	0.859752	1.0124	1.23127	0.799571	1.01441	1.17989	0.238652	0.532828
1700109I08Rik	0	0	0	0	0	0	0	0	#DIV/0!	#DIV/0!	#DIV/0!
1700109K24Rik	0	0	0	0	0	0	0	0	#DIV/0!	#DIV/0!	#DIV/0!
1700110C19Rik	0.047362	0.248236	0.118104	0.137901	0.346921	0.077601	0.153853	0.192792	1.39805	0.483413	0.725693
1700110I01Rik	0	0	0	0	0	0	0	0	#DIV/0!	#DIV/0!	#DIV/0!
1700110I07Rik	0	0	0	0	0	0	0	0	#DIV/0!	#DIV/0!	#DIV/0!
1700110K17Rik	0	0	0	0	0	0	0	0	#DIV/0!	#DIV/0!	#DIV/0!
1700111E14Rik	0	0	0	0	0	0	0	0	#DIV/0!	#DIV/0!	#DIV/0!
1700111N16Rik	0	0	0	0	0	0	0	0	#DIV/0!	#DIV/0!	#DIV/0!
1700112D23Rik	0.01748	0	0	0.00582667	0	0	0	0	0	#NUM!	0.42265
1700112E06Rik	0	0	0	0	0	0.063555	0.013399	0.0256513	#DIV/0!	#DIV/0!	0.315966
1700112H15Rik	0	0	0	0	0	0	0	0	#DIV/0!	#DIV/0!	#DIV/0!
1700112J05Rik	0	0	0	0	0	0	0	0	#DIV/0!	#DIV/0!	#DIV/0!
1700112J16Rik	0.020441	0.024535	0.05314	0.0327053	0.065579	0.057877	0.048757	0.0574043	1.7552	0.811634	0.239981
1700112K13Rik	0	0	0	0	0	0	0	0	#DIV/0!	#DIV/0!	#DIV/0!
1700113A16Rik	0.521796	0.932828	0.629087	0.69457	0.709286	0.52516	0.930779	0.721742	1.03912	0.0553618	0.912962
1700113B19Rik	0	0	0	0	0	0	0	0	#DIV/0!	#DIV/0!	#DIV/0!
1700113H08Rik	0	0	0	0	0	0	0	0	#DIV/0!	#DIV/0!	#DIV/0!
1700116B05Rik	0	0	0	0	0	0	0	0	#DIV/0!	#DIV/0!	#DIV/0!
1700119H24Rik	0	0	0	0	0	0	0	0	#DIV/0!	#DIV/0!	#DIV/0!
1700119I11Rik	0	0	0	0	0	0	0	0	#DIV/0!	#DIV/0!	#DIV/0!
1700120B22Rik	0	0.112261	0.272459	0.12824	0.226791	0	0	0.075597	0.589496	-0.762445	0.754791
1700120C14Rik	0.440049	0.936587	0.485565	0.620734	0.769598	0.230408	0.441732	0.480579	0.774212	-0.3692	0.688984
1700120C18Rik	0	0	0	0	0	0	0	0	#DIV/0!	#DIV/0!	#DIV/0!
1700120E14Rik	0	0	0	0	0	0	0	0	#DIV/0!	#DIV/0!	#DIV/0!
1700120G07Rik	0	0	0	0	0	0	0	0	#DIV/0!	#DIV/0!	#DIV/0!
1700120G11Rik	0	0	0	0	0	0	0	0	#DIV/0!	#DIV/0!	#DIV/0!
1700120K04Rik	0.221543	0.139206	0.117551	0.159433	0.137339	0.090412	0	0.075917	0.476168	-1.07046	0.0521211
1700120O09Rik	0	0	0	0	0	0	0	0	#DIV/0!	#DIV/0!	#DIV/0!
1700121C08Rik	0	0	0	0	0	0	0	0	#DIV/0!	#DIV/0!	#DIV/0!
1700121L03Rik	0	0	0	0	0	0	0	0	#DIV/0!	#DIV/0!	#DIV/0!
1700121L16Rik	0	0	0	0	0	0	0	0	#DIV/0!	#DIV/0!	#DIV/0!
1700121N20Rik	0	0	0	0	0	0	0	0	#DIV/0!	#DIV/0!	#DIV/0!
1700122D07Rik	0	0	0	0	0	0	0	0	#DIV/0!	#DIV/0!	#DIV/0!
1700122E12Rik	0.395244	0.327584	0.203963	0.30893	0.326022	0.217868	0.137412	0.227101	0.735119	-0.44395	0.027909
1700122O11Rik	0	0	0	0	0	0	0	0	#DIV/0!	#DIV/0!	#DIV/0!
1700123I01Rik	0	0	0	0	0	0	0	0	#DIV/0!	#DIV/0!	#DIV/0!
1700123K08Rik	0	0	0	0	0	0	0	0	#DIV/0!	#DIV/0!	#DIV/0!
1700123L14Rik	0	0	0	0	0	0	0	0	#DIV/0!	#DIV/0!	#DIV/0!
1700123M08Rik	0.972998	0.648263	0.344809	0.655357	0.119888	0.390355	0.46392	0.324721	0.495487	-1.01308	0.363102
1700123O12Rik	0	0	0	0	0	0	0	0	#DIV/0!	#DIV/0!	#DIV/0!
1700123O20Rik	12.5063	12.7038	12.535	12.5817	14.1311	13.0309	12.7593	13.3071	1.05766	0.0808701	0.248751
1700123O21Rik	0	0	0	0	0	0	0	0	#DIV/0!	#DIV/0!	#DIV/0!
1700124L16Rik	0.030193	0.114291	0.038805	0.0610963	0.059338	0.037524	0.039229	0.0453637	0.742494	-0.429549	0.668149
1700125G02Rik	0	0	0	0	0	0	0	0	#DIV/0!	#DIV/0!	#DIV/0!
1700125G22Rik	0.02552	0	0	0.00850667	0	0	0	0	0	#NUM!	0.42265
1700125H03Rik	0	0	0	0	0	0	0	0	#DIV/0!	#DIV/0!	#DIV/0!
1700125H20Rik	0.522017	0.461444	0.530784	0.504748	0.436949	0.528393	0.739669	0.568337	1.12598	0.171182	0.531861
1700126A01Rik	0	0	0	0	0	0	0	0	#DIV/0!	#DIV/0!	#DIV/0!
1700126H18Rik	0	0	0	0	0	0	0	0	#DIV/0!	#DIV/0!	#DIV/0!
1700128A07Rik	0	0	0	0	0	0	0	0	#DIV/0!	#DIV/0!	#DIV/0!
1700128E19Rik	0	0	0	0	0	0	0	0	#DIV/0!	#DIV/0!	#DIV/0!
1700128F08Rik	0	0	0	0	0	0	0	0	#DIV/0!	#DIV/0!	#DIV/0!
1700129C05Rik	0	0	0	0	0	0	0	0	#DIV/0!	#DIV/0!	#DIV/0!
1700129L04Rik	0	0	0	0	0	0	0	0	#DIV/0!	#DIV/0!	#DIV/0!
1810006J02Rik	0	0	0	0	0	0	0	0	#DIV/0!	#DIV/0!	#DIV/0!
1810007C17Rik	0	0	0	0	0	0	0	0	#DIV/0!	#DIV/0!	#DIV/0!
1810007D17Rik	0	0	0	0	0	0	0	0	#DIV/0!	#DIV/0!	#DIV/0!
1810008B01Rik	0	0	0	0	0	0	0	0	#DIV/0!	#DIV/0!	#DIV/0!
1810008I18Rik	1.14357	0.822215	1.09044	1.01874	0.57097	0.876684	0.729493	0.725716	0.712364	-0.489313	0.252588
1810009A15Rik	13.0328	13.7154	14.781	13.8431	11.1264	14.4434	15.0675	13.5458	0.978526	-0.0313182	0.750133
1810009J06Rik	0	0	0	0	0	0	0	0	#DIV/0!	#DIV/0!	#DIV/0!
1810010H24Rik	0.084181	0.118746	0.135505	0.112811	0.183004	0.130005	0.244557	0.185855	1.6475	0.720277	0.142825
1810010K12Rik	0	0	0	0	0	0	0	0	#DIV/0!	#DIV/0!	#DIV/0!
1810011H11Rik	0	0	0	0	0	0	0	0	#DIV/0!	#DIV/0!	#DIV/0!
1810011O10Rik	15.6315	15.7736	12.3905	14.5986	23.9907	20.3941	21.3324	21.9057	1.50054	0.585483	0.0326557
1810012K08Rik	0	0	0	0	0	0	0	0	#DIV/0!	#DIV/0!	#DIV/0!
1810012K16Rik	0.033792	0	0	0.011264	0	0	0	0	0	#NUM!	0.42265
1810013D15Rik	0	0.022062	0.15008	0.0573807	0.023941	0	0	0.00798033	0.139077	-2.84604	0.442837
1810013L24Rik	16.6292	16.9425	17.4939	17.0218	18.8818	19.1207	15.5319	17.8448	1.04835	0.0681169	0.614441
1810014B01Rik	0.826623	1.04759	0.899966	0.924726	1.04959	0.615164	0.774377	0.813043	0.879226	-0.185694	0.615023
1810018F18Rik	0	0	0	0	0	0	0	0	#DIV/0!	#DIV/0!	#DIV/0!
1810019D21Rik	3.28796	3.66288	2.85966	3.27017	2.34666	4.26644	1.33026	2.64779	0.80968	-0.304577	0.431008
Syne1	0	0.002668	0	0.000889333	8.82638	9.26868	6.62594	8.24033	9265.74	13.1777	0.00968188
1810020O05Rik	0	0	0	0	0.072174	0.12966	0.03023	0.0773547	#DIV/0!	#DIV/0!	0.11529
1810021B22Rik	2.50216	2.24474	2.00004	2.24898	2.62783	2.49848	3.64631	2.92421	1.30024	0.378776	0.299869
1810022K09Rik	43.7877	36.9871	41.0459	40.6069	38.6628	36.5174	29.7275	34.9692	0.861164	-0.21564	0.214639
1810024B03Rik	0.557831	0.544311	0.579659	0.5606	0.519764	0.480646	0.567517	0.522642	0.93229	-0.101149	0.12532
1810026B05Rik	0.935713	0.519495	1.25346	0.90289	0.927216	0.963348	0.779435	0.89	0.985724	-0.0207449	0.965623
1810026B05Rik	2.33962	1.79218	3.56771	2.5665	1.36274	2.83485	1.4309	1.87616	0.731018	-0.452021	0.534832
1810026J23Rik	8.59286	9.00376	8.56773	8.72145	9.73377	8.29121	9.69222	9.23907	1.05935	0.0831788	0.488643
1810030O07Rik	13.876	14.405	15.0371	14.4394	13.1972	12.581	12.7659	12.848	0.889792	-0.16846	0.0784786
1810032O08Rik	6.46842	5.06123	4.61324	5.38096	4.15757	5.20401	4.30332	4.55496	0.846496	-0.240425	0.387531
1810034E14Rik	0.166351	0.071204	0.116658	0.118071	0.258882	0.606628	0.096735	0.320748	2.71657	1.44179	0.354367
1810037I17Rik	10.316	10.533	10.0509	10.3	12.2317	12.8145	12.8569	12.6343	1.22664	0.294708	0.0120293
1810041H14Rik	0.196816	0.402296	0.243866	0.280993	0	0	0.149805	0.049935	0.177709	-2.49241	0.125488
1810041L15Rik	0	0	0	0	0.010583	0.006485	0	0.00568933	#DIV/0!	#DIV/0!	0.206067
1810043G02Rik	2.816	3.17229	2.47092	2.81974	2.62734	3.76361	3.15419	3.18171	1.12837	0.174245	0.320806
1810043H04Rik	2.99086	4.21056	3.81231	3.67124	2.75313	3.05932	3.69193	3.16813	0.862958	-0.212638	0.262553
1810044D09Rik	2.1688	2.58276	1.65892	2.13682	1.17073	0.912405	2.29712	1.46009	0.683297	-0.549416	0.42761
1810046K07Rik	0	0	0	0	0	0	0	0	#DIV/0!	#DIV/0!	#DIV/0!
1810049J17Rik	0	0.026613	0.140771	0.0557947	0.021418	0.127303	0.047592	0.0654377	1.17283	0.229994	0.879711
1810053B23Rik	0	0	0	0	0	0	0	0	#DIV/0!	#DIV/0!	#DIV/0!
1810055G02Rik	7.05827	6.55697	8.40401	7.33975	9.63946	8.61946	9.49692	9.25195	1.26053	0.334027	0.0482876
1810058I24Rik	9.46685	10.5854	9.47375	9.84199	10.5027	10.3884	11.4409	10.7773	1.09504	0.130981	0.274135
1810059C17Rik	0	0.121729	0	0.0405763	0.032383	0	0	0.0107943	0.266025	-1.91036	0.590483
1810062G17Rik	0	0.018491	0.035812	0.018101	0.098504	0.05732	0.063337	0.0730537	4.03589	2.01289	0.129974
1810062O18Rik	0	0.22841	0.164483	0.130964	0.139809	0.207976	0.172781	0.173522	1.32496	0.405945	0.479206
1810063I02Rik	0	0	0	0	0	0	0	0	#DIV/0!	#DIV/0!	#DIV/0!
1810064F22Rik	0	0	0	0	0	0.008275	0	0.00275833	#DIV/0!	#DIV/0!	0.42265
1810065E05Rik	0	0	0	0	0	0	0	0	#DIV/0!	#DIV/0!	#DIV/0!
2010001A14Rik	2.79501	2.07759	2.29679	2.3898	3.08343	1.98051	2.29907	2.45434	1.02701	0.0384469	0.63266
2010001E11Rik	0	0.023303	0	0.00776767	0	0	0	0	0	#NUM!	0.42265
2010001K21Rik	0	0	0	0	0	0	0	0	#DIV/0!	#DIV/0!	#DIV/0!
2010002M12Rik	0	0	0	0	0.009373	0.011518	0.022838	0.0145763	#DIV/0!	#DIV/0!	0.0732126
2010003K11Rik	0	0	0.018486	0.006162	0	0	0.018873	0.006291	1.02093	0.0298907	0.42265
2010005H15Rik	0	0	0	0	0	0	0	0	#DIV/0!	#DIV/0!	#DIV/0!
2010007H06Rik	0.059197	0.031322	0.039241	0.0432533	0.161774	0.146138	0.125083	0.144332	3.33689	1.7385	0.00683161
2010009K17Rik	0	0	0	0	0	0	0	0	#DIV/0!	#DIV/0!	#DIV/0!
2010010A06Rik	0.172914	0.128164	0.041737	0.114272	0.169594	0.064277	0.173787	0.135886	1.18915	0.249929	0.744858
2010012O05Rik	0.94308	1.01244	1.27646	1.07733	1.41411	1.473	0.921988	1.2697	1.17857	0.237035	0.554594
2010013B24Rik	0	0	0	0	0	0	0	0	#DIV/0!	#DIV/0!	#DIV/0!
2010015M23Rik	0.370429	0.614634	0.444568	0.476544	0.363856	0.324515	0.258841	0.315737	0.662557	-0.593884	0.1916
2010016I18Rik	0	0	0.014716	0.00490533	0	0.088016	0.043464	0.0438267	8.93449	3.15939	0.271926
2010103J01Rik	0	0	0	0	0	0	0	0	#DIV/0!	#DIV/0!	#DIV/0!
2010106C02Rik	0	0	0	0	0	0	0	0	#DIV/0!	#DIV/0!	#DIV/0!
2010106E10Rik	0	0	0	0	0	0	0	0	#DIV/0!	#DIV/0!	#DIV/0!
2010107E04Rik	58.0558	44.6034	49.0027	50.554	51.6893	52.0906	59.587	54.4556	1.07718	0.107257	0.532118
2010107G12Rik	0.023077	0	0	0.00769233	0.017843	0.013387	0	0.01041	1.3533	0.436477	0.67252
2010107G23Rik	0.031492	0.042229	0.04255	0.038757	0.048508	0.187164	0.024371	0.086681	2.23653	1.16126	0.435552
2010109A12Rik	0.295287	0.362993	0.249508	0.302596	0.211693	0.424366	0.172202	0.26942	0.890363	-0.167534	0.555756
2010109I03Rik	0.014101	0.129086	0.019856	0.0543477	0.092161	0.115303	0.104033	0.103832	1.91052	0.933966	0.258724
2010110E17Rik	0.066155	0.135426	0.149675	0.117085	0.192958	0.516194	0.099076	0.269409	2.30097	1.20224	0.347762
2010110K18Rik	0	0.007917	0	0.002639	0.006313	0	0.050165	0.018826	7.13376	2.83466	0.452159
2010111I01Rik	3.72389	4.55284	3.55444	3.94372	9.02368	8.83725	6.39876	8.08656	2.05049	1.03597	0.0283166
2010204K13Rik	10.6346	15.8674	13.896	13.466	9.99737	10.9785	11.9887	10.9882	0.815994	-0.293369	0.188152
2010300C02Rik	0.024933	0.024241	0.009295	0.0194897	0.018584	0.049865	0.009338	0.025929	1.3304	0.411857	0.57751
2010300F17Rik	5.26825	2.68649	2.07196	3.34224	3.54185	6.49285	3.71706	4.58392	1.37151	0.455769	0.52119
2010308F09Rik	0	0	0	0	0	0	0	0	#DIV/0!	#DIV/0!	#DIV/0!
2010310C07Rik	0.034997	0.012553	0	0.01585	0.069907	0.030666	0.019368	0.0399803	2.52242	1.33481	0.0466385
2010315B03Rik	5.93231	5.15277	6.43234	5.83914	8.93037	5.67283	3.44887	6.01735	1.03052	0.0433735	0.927565
2010320M18Rik	5.38243	7.29134	5.12604	5.93327	5.75848	7.39548	7.33364	6.8292	1.151	0.202888	0.307798
2010320O07Rik	0.121039	0.053935	0	0.0583247	0	0.116263	0	0.0387543	0.664459	-0.589749	0.751023
2200002D01Rik	4.6768	8.01524	7.79379	6.82861	6.74649	12.9027	6.7243	8.79118	1.2874	0.364465	0.372174
2200002J24Rik	0	0	0	0	0	0	0	0	#DIV/0!	#DIV/0!	#DIV/0!
2210008F06Rik	1.02137	1.26435	1.31743	1.20105	1.17864	1.01441	0.918807	1.03728	0.863647	-0.211487	0.428229
2210010C04Rik	0	0	0	0	0	0	0	0	#DIV/0!	#DIV/0!	#DIV/0!
2210011C24Rik	0.049614	0	0	0.016538	0	0.115328	0	0.0384427	2.32451	1.21692	0.697803
2210011K15Rik	0.1155	0.0214	0.043479	0.0601263	0.013588	0.033339	0.025011	0.0239793	0.398816	-1.32621	0.399484
2210013O21Rik	10.3334	7.24122	8.3931	8.65592	11.471	10.8917	10.62	10.9942	1.27014	0.344988	0.08469
2210015D19Rik	6.32734	5.66728	6.47497	6.15653	8.03396	5.19612	7.27799	6.83602	1.11037	0.15104	0.39461
2210016F16Rik	5.46016	4.53004	5.09118	5.02712	3.46617	4.3855	4.84812	4.23327	0.842085	-0.247963	0.317255
2210016L21Rik	7.19735	7.72135	7.00996	7.30955	8.08515	8.18155	8.43411	8.2336	1.12642	0.17174	0.0802596
2210017G18Rik	0	0	0	0	0	0	0	0	#DIV/0!	#DIV/0!	#DIV/0!
2210017I01Rik	0	0	0	0	0	0	0	0	#DIV/0!	#DIV/0!	#DIV/0!
2210018M11Rik	9.04336	8.43501	8.92357	8.80065	9.67348	9.04991	6.93683	8.55341	0.971906	-0.0411106	0.802938
2210019I11Rik	0	0	0	0	0	0	0	0	#DIV/0!	#DIV/0!	#DIV/0!
2210404O09Rik	5.14825	4.42715	5.581	5.05213	4.56193	4.84792	3.29711	4.23565	0.838388	-0.25431	0.409571
2210406O10Rik	0.461896	0.568728	0.249491	0.426705	0.329353	0.451759	0.289583	0.356898	0.836405	-0.257726	0.33297
2210407C18Rik	0	0	0	0	0	0	0	0	#DIV/0!	#DIV/0!	#DIV/0!
2210408F21Rik	2.15559	2.10742	2.04218	2.10173	1.89997	2.03215	1.95198	1.96137	0.933214	-0.0997204	0.135816
2210408I21Rik	0.647193	0.763248	0.559286	0.656576	0.691524	0.677086	0.546069	0.638226	0.972053	-0.0408931	0.675014
2210409E12Rik	0	0	0	0	0	0	0	0	#DIV/0!	#DIV/0!	#DIV/0!
2210411M09Rik	0	0	0	0	0	0	0	0	#DIV/0!	#DIV/0!	#DIV/0!
2210414B05Rik	0	0	0	0	0	0	0	0	#DIV/0!	#DIV/0!	#DIV/0!
2210417A02Rik	0	0	0	0	0	0	0	0	#DIV/0!	#DIV/0!	#DIV/0!
2210418O10Rik	2.24678	2.99381	2.80632	2.6823	3.22356	3.1895	1.70056	2.70454	1.00829	0.0119096	0.974125
2210420H20Rik	0	0	0	0	0	0	0	0	#DIV/0!	#DIV/0!	#DIV/0!
2300002M23Rik	0	0	0	0	0	0	0	0	#DIV/0!	#DIV/0!	#DIV/0!
2300003K06Rik	0	0	0	0	0	0	0	0	#DIV/0!	#DIV/0!	#DIV/0!
2300005B03Rik	0	0	0	0	0	0	0	0	#DIV/0!	#DIV/0!	#DIV/0!
2300009A05Rik	4.43739	6.43712	5.55145	5.47532	4.47033	4.91172	3.22131	4.20112	0.767282	-0.38217	0.207611
2310001H17Rik	0.738043	0.582244	0.32719	0.549159	1.16592	0.892731	0.359565	0.806072	1.46783	0.553685	0.159848
2310001K24Rik	0.047388	0	0	0.015796	0	0	0.023482	0.00782733	0.495526	-1.01297	0.739026
2310002F09Rik	2.41526	3.19275	2.58359	2.73053	2.37025	2.01271	2.80949	2.39748	0.878026	-0.187664	0.520206
2310002L09Rik	0	0	0	0	0	0.010196	0	0.00339867	#DIV/0!	#DIV/0!	0.42265
2310003H01Rik	1.36686	2.6526	2.20238	2.07395	1.70101	2.02906	1.8569	1.86232	0.89796	-0.155277	0.534418
2310003L06Rik	0	0	0.004257	0.001419	0	0	0	0	0	#NUM!	0.42265
2310005A03Rik	0	0	0	0	0	0	0	0	#DIV/0!	#DIV/0!	#DIV/0!
2310005E17Rik	0	0	0	0	0	0	0	0	#DIV/0!	#DIV/0!	#DIV/0!
2310007B03Rik	22.5639	34.1936	18.3544	25.0373	19.7119	28.3237	27.1215	25.0524	1.0006	0.000867658	0.997613
2310007L24Rik	0	0	0	0	0	0	0	0	#DIV/0!	#DIV/0!	#DIV/0!
2310008N11Rik	0.117227	0	0	0.0390757	0	0.050763	0	0.016921	0.433032	-1.20746	0.699615
2310009A05Rik	6.42813	8.02835	8.51755	7.65801	6.08062	7.28088	5.16916	6.17689	0.806592	-0.31009	0.256057
2310009B15Rik	2.48655	4.59706	3.70724	3.59695	3.70475	5.04341	2.27659	3.67492	1.02168	0.0309382	0.930076
2310010G23Rik	0.349896	0.522755	0.222849	0.365167	0.414273	0.385013	0.308949	0.369412	1.01162	0.0166744	0.95792
2310010J17Rik	0.404173	0	0.420735	0.274969	0.514313	0.554329	0	0.356214	1.29547	0.373473	0.800278
2310011J03Rik	18.0891	21.688	20.2767	20.0179	18.543	20.8878	20.6384	20.023	1.00026	0.000370057	0.991003
2310014F06Rik	0.034353	0.004806	0.032681	0.0239467	0.011965	0	0	0.00398833	0.166551	-2.58597	0.13371
2310015A10Rik	0.363102	0.528905	0.223976	0.371994	0.443221	0.71037	0.574049	0.57588	1.54809	0.630488	0.122344
Gm28006	1.2e-05	5e-06	6e-06	7.66667e-06	0.047781	0.055699	0.073056	0.0588453	7675.48	12.906	0.01572
2310015K22Rik	0	0	0	0	0	0	0	0	#DIV/0!	#DIV/0!	#DIV/0!
2310016D03Rik	0	0	0	0	0	0	0	0	#DIV/0!	#DIV/0!	#DIV/0!
2310016D23Rik	0	0	0	0	0	0	0	0	#DIV/0!	#DIV/0!	#DIV/0!
2310016G11Rik	0	0	0	0	0	0	0	0	#DIV/0!	#DIV/0!	#DIV/0!
2310020H05Rik	0	0	0	0	0	0	0	0	#DIV/0!	#DIV/0!	#DIV/0!
2310022A10Rik	1.56067	2.35122	2.15124	2.02104	1.7083	2.2266	1.85629	1.93039	0.955148	-0.0662037	0.554711
2310022B05Rik	3.67855	5.0148	4.78943	4.49426	6.65296	7.43642	8.33517	7.47485	1.6632	0.733961	0.0116478
2310026I22Rik	0	0	0	0	0	0	0	0	#DIV/0!	#DIV/0!	#DIV/0!
2310026L22Rik	0	0	0.226106	0.0753687	0.251532	0	0	0.083844	1.11245	0.153743	0.956597
2310030A07Rik	0	0	0	0	0	0	0	0	#DIV/0!	#DIV/0!	#DIV/0!
2310030G06Rik	15.2195	13.8546	13.8433	14.3058	13.0223	16.5732	15.0325	14.876	1.03986	0.0563833	0.732533
2310031A07Rik	0	0	0	0	0	0	0	0	#DIV/0!	#DIV/0!	#DIV/0!
2310033P09Rik	1.70184	2.12776	1.45776	1.76246	2.02102	1.86297	2.44987	2.11129	1.19792	0.260536	0.438115
2310034C09Rik	0	0	0	0	0	0	0	0	#DIV/0!	#DIV/0!	#DIV/0!
2310034G01Rik	0.326844	0.433692	0.607567	0.456034	0.296237	0.342171	0.380275	0.339561	0.744595	-0.425472	0.183017
2310034O05Rik	0	0	0	0	0	0	0	0	#DIV/0!	#DIV/0!	#DIV/0!
2310035C23Rik	7.55028	10.1037	10.2298	9.29458	10.9667	10.9446	6.85747	9.58958	1.03174	0.0450782	0.895157
2310036O22Rik	33.1008	36.1933	34.8565	34.7169	35.58	35.9378	36.7557	36.0912	1.03959	0.0560078	0.240356
2310039H08Rik	2.61544	4.4806	4.4812	3.85908	3.52149	4.41244	4.04885	3.99426	1.03503	0.0496717	0.767309
2310039L15Rik	0	0	0	0	0	0	0	0	#DIV/0!	#DIV/0!	#DIV/0!
2310040G07Rik	0	0	0	0	0	0	0	0	#DIV/0!	#DIV/0!	#DIV/0!
2310040G24Rik	0.611598	0.178092	0.325769	0.37182	0.233764	0.176659	0.174023	0.194815	0.523951	-0.932496	0.247046
2310043L19Rik	0	0	0.186655	0.0622183	0	0	0	0	0	#NUM!	0.42265
2310043M15Rik	0	0	0	0	0	0	0	0	#DIV/0!	#DIV/0!	#DIV/0!
2310043O21Rik	0	0	0	0	0	0	0	0	#DIV/0!	#DIV/0!	#DIV/0!
2310044K18Rik	0	0	0	0	0	0	0	0	#DIV/0!	#DIV/0!	#DIV/0!
2310045N01Rik	18.501	23.0053	17.4039	19.6367	22.705	23.7389	26.3161	24.2534	1.2351	0.30463	0.190766
2310046K23Rik	0	0	0	0	0	0	0	0	#DIV/0!	#DIV/0!	#DIV/0!
2310047D07Rik	0	0	0	0	0.051341	0.083461	0	0.044934	#DIV/0!	#DIV/0!	0.205739
2310047M10Rik	2.5157	2.58205	2.52799	2.54191	3.35764	3.08553	3.51396	3.31904	1.30573	0.384851	0.0322329
2310050C09Rik	0	0	0	0	0	0	0	0	#DIV/0!	#DIV/0!	#DIV/0!
2310057J18Rik	0	0	0	0	0	0	0	0	#DIV/0!	#DIV/0!	#DIV/0!
2310057M21Rik	2.12786	2.32879	2.3759	2.27752	2.56801	1.94417	2.18299	2.23172	0.979893	-0.0293043	0.871136
2310057N15Rik	0	0	0.021157	0.00705233	0	0	0	0	0	#NUM!	0.42265
2310058D17Rik	1.92189	1.86939	1.95101	1.9141	2.00975	1.81393	1.61696	1.81354	0.947468	-0.0778514	0.502153
2310061I04Rik	7.53379	6.26753	7.90465	7.23532	4.84172	5.93058	7.83353	6.20194	0.857176	-0.222337	0.340508
2310061N02Rik	0	0	0	0	0	0	0	0	#DIV/0!	#DIV/0!	#DIV/0!
2310065F04Rik	0	0	0	0	0	0	0	0	#DIV/0!	#DIV/0!	#DIV/0!
2310067B10Rik	3.83523	6.29086	4.67754	4.93454	4.10952	5.48574	5.74676	5.114	1.03637	0.0515372	0.772493
2310068J16Rik	0.03969	0.086313	0.077212	0.0677383	0.078273	0.039802	0.057918	0.0586643	0.866043	-0.207489	0.752246
2310069B03Rik	0	0	0	0	0.017207	0.010625	0.023991	0.0172743	#DIV/0!	#DIV/0!	0.0464459
2310069G16Rik	0	0	0	0	0	0	0	0	#DIV/0!	#DIV/0!	#DIV/0!
2310075C17Rik	0	0	0	0	0	0	0	0	#DIV/0!	#DIV/0!	#DIV/0!
2310079G19Rik	0	0	0	0	0	0	0	0	#DIV/0!	#DIV/0!	#DIV/0!
2310081O03Rik	0	0.024299	0	0.00809967	0	0	0	0	0	#NUM!	0.42265
2410002F23Rik	18.4152	17.5218	15.4736	17.1369	15.7162	11.4647	14.4189	13.8666	0.809166	-0.305493	0.156417
2410003L11Rik	0	0	0	0	0	0	0	0	#DIV/0!	#DIV/0!	#DIV/0!
2410004B18Rik	4.39015	4.9277	4.84524	4.72103	4.57633	4.34517	4.95272	4.62474	0.979604	-0.0297289	0.731409
2410004I01Rik	0	0	0	0	0	0	0.006356	0.00211867	#DIV/0!	#DIV/0!	0.42265
2410004P03Rik	0	0	0	0	0	0	0	0	#DIV/0!	#DIV/0!	#DIV/0!
2410006H16Rik	169.34	155.07	193.452	172.621	111.704	115.614	140.457	122.592	0.710178	-0.493746	0.0116759
2410012E07Rik	0	0	0	0	0	0	0.015568	0.00518933	#DIV/0!	#DIV/0!	0.42265
2410012M07Rik	0	0	0	0	0	0	0	0	#DIV/0!	#DIV/0!	#DIV/0!
2410015M20Rik	44.0963	38.002	33.6575	38.5853	39.5792	35.8214	47.1168	40.8391	1.05841	0.081902	0.728216
2410016O06Rik	4.71949	4.44515	4.34801	4.50422	4.34622	3.87054	5.07364	4.43013	0.983552	-0.0239264	0.871428
2410017I17Rik	0	0	0.021188	0.00706267	0	0.009393	0	0.003131	0.443317	-1.17359	0.706177
2410018L13Rik	0.09498	0.028156	0.07384	0.0656587	0.038331	0.065002	0.141128	0.081487	1.24107	0.311584	0.712519
2410021H03Rik	0.373014	0.387921	0.168019	0.309651	0.108575	0.300162	0.04147	0.150069	0.484639	-1.04502	0.0967566
2410022M11Rik	0.25824	0.588819	0.347169	0.398076	0.440741	0.392542	0.556413	0.463232	1.16368	0.218691	0.668099
2410024N13Rik	0	0	0	0	0	0	0	0	#DIV/0!	#DIV/0!	#DIV/0!
2410080I02Rik	0	0	0	0	0	0.086141	0	0.0287137	#DIV/0!	#DIV/0!	0.42265
2410089E03Rik	4.98662	6.15139	5.71751	5.61851	6.53607	6.56373	6.36296	6.48759	1.15468	0.207495	0.129092
2410124H12Rik	0	0	0	0	0	0	0	0	#DIV/0!	#DIV/0!	#DIV/0!
2410127L17Rik	7.54229	6.51673	8.84141	7.63348	7.76795	7.06335	6.19127	7.00753	0.917999	-0.123435	0.600718
2410131K14Rik	5.9208	6.83172	7.42646	6.72633	7.55801	6.02138	6.03556	6.53832	0.972048	-0.0409003	0.858168
2410137M14Rik	0	0	0	0	0	0	0	0	#DIV/0!	#DIV/0!	#DIV/0!
2410141K09Rik	0.10525	0.04346	0.124264	0.0909913	0	0.088441	0.015782	0.034741	0.381806	-1.38909	0.38219
2410152P15Rik	0	0	0	0	0	0	0	0	#DIV/0!	#DIV/0!	#DIV/0!
2500002B13Rik	0.265864	0.330597	0.562567	0.386343	0.632801	0.285492	0.451629	0.456641	1.18196	0.241178	0.684548
2500004C02Rik	0.584473	0.668119	0.418489	0.557027	0.518068	0.606153	0.56541	0.56321	1.0111	0.0159265	0.937996
2510002D24Rik	4.13221	3.89537	5.2326	4.42006	4.9089	5.73445	5.85779	5.50038	1.24441	0.315466	0.105546
2510009E07Rik	0	0.00368	0	0.00122667	0	0.007618	0	0.00253933	2.07011	1.04971	0.42265
2510039O18Rik	9.17574	13.7292	14.8192	12.5747	9.17929	12.9696	11.2748	11.1412	0.886004	-0.174616	0.315056
2510046G10Rik	0.810625	0.654156	0.360903	0.608561	0.292787	0.671034	0.38281	0.448877	0.737604	-0.439082	0.466652
2600006K01Rik	0	0	0	0	0	0	0	0	#DIV/0!	#DIV/0!	#DIV/0!
2600014E21Rik	0	0.000904	0.001697	0.000867	0	0	0	0	0	#NUM!	0.218996
2610001A08Rik	0.043263	0.106574	0.124201	0.091346	0.205615	0.187939	0.12357	0.172375	1.88705	0.916134	0.227174
2610001J05Rik	2.48179	2.76273	2.63607	2.62686	2.67682	2.81782	2.99797	2.83087	1.07766	0.107905	0.148108
2610002J02Rik	6.88512	7.36802	5.99262	6.74859	6.74852	6.05534	5.99827	6.26738	0.928695	-0.106724	0.36847
2610002M06Rik	3.11088	3.25407	4.41965	3.59487	4.83083	3.72735	3.28666	3.94828	1.09831	0.135285	0.710342
2610005L07Rik	11.5518	11.2757	12.0091	11.6122	12.6727	11.1158	7.82026	10.5362	0.907342	-0.140282	0.57051
2610008E11Rik	4.2754	5.24973	4.784	4.76971	7.30935	7.12987	3.27846	5.90589	1.23821	0.308254	0.491992
2610012C04Rik	0	0.104708	0.080874	0.0618607	0.025467	0.048067	0.042143	0.038559	0.62332	-0.681955	0.448567
2610015P09Rik	2.42353	2.64807	3.86581	2.97914	3.24688	2.86767	2.42677	2.84711	0.955682	-0.0653974	0.863263
2610016A17Rik	0	0	0	0	0	0	0	0	#DIV/0!	#DIV/0!	#DIV/0!
2610020C07Rik	0.090635	0.122516	0.150747	0.121299	0.136271	0.281583	0.089468	0.169107	1.39413	0.479368	0.530753
2610020F03Rik	0	0	0	0	0	0	0	0	#DIV/0!	#DIV/0!	#DIV/0!
2610020H08Rik	1.49206	1.51559	1.25768	1.42178	1.0564	1.75035	1.55304	1.45326	1.02214	0.0315976	0.905382
2610021A01Rik	6.54952	6.18048	7.67386	6.80129	6.82514	5.33241	2.83806	4.99854	0.73494	-0.444302	0.36501
2610024D14Rik	0.115504	0.191359	0.290838	0.199234	0.084143	0.186273	0.23536	0.168592	0.846202	-0.240925	0.169842
2610027F03Rik	0	0	0	0	0	0	0	0	#DIV/0!	#DIV/0!	#DIV/0!
2610027K06Rik	0	0	0	0	0	0	0	0	#DIV/0!	#DIV/0!	#DIV/0!
2610028E06Rik	0	0	0	0	0	0	0	0	#DIV/0!	#DIV/0!	#DIV/0!
2610028H24Rik	0	0	0	0	0	0	0	0	#DIV/0!	#DIV/0!	#DIV/0!
2610034B18Rik	12.7206	11.7461	12.0777	12.1815	11.6211	11.1057	15.2932	12.6733	1.04038	0.0571089	0.753634
2610034O05Rik	0	0	0	0	0	0	0	0	#DIV/0!	#DIV/0!	#DIV/0!
Gm9844	0.040003	0.041473	0.056175	0.0458837	6.99692	7.06369	8.69776	7.58612	165.334	7.36924	0.0052974
2610035F20Rik	0	0	0	0	0	0	0	0	#DIV/0!	#DIV/0!	#DIV/0!
2610037D02Rik	1.70379	1.96819	1.93244	1.86814	2.03297	1.86177	1.05354	1.64943	0.882924	-0.179639	0.598929
2610042L04Rik	0	0	0	0	0	0	0	0	#DIV/0!	#DIV/0!	#DIV/0!
2610044O15Rik8	6.1254	7.04788	6.96847	6.71392	8.08629	6.57579	3.85764	6.17324	0.919469	-0.121127	0.747406
2610105M22Rik	0	0	0	0	0.013141	0	0	0.00438033	#DIV/0!	#DIV/0!	0.42265
2610203C20Rik	6.84484	7.53633	3.31107	5.89741	7.98205	14.9583	4.10048	9.0136	1.5284	0.612021	0.285108
2610203C22Rik	0.06257	0.216306	0.277842	0.185573	0.490492	0.46826	0.276262	0.411671	2.21838	1.14951	0.211391
2610204G07Rik	0	0	0	0	0	0	0	0	#DIV/0!	#DIV/0!	#DIV/0!
2610206C17Rik	0.159997	0.104043	0.554929	0.27299	0.137632	0.091445	0.155519	0.128199	0.46961	-1.09047	0.373403
2610300A13Rik	0	0	0	0	0	0	0	0	#DIV/0!	#DIV/0!	#DIV/0!
2610301B20Rik	5.70147	5.41613	5.35094	5.48951	6.39209	5.60568	5.82986	5.94254	1.08253	0.114402	0.0892202
2610303G11Rik	0	0	0	0	0	0	0	0	#DIV/0!	#DIV/0!	#DIV/0!
2610305D13Rik	1.39596	0.957426	1.36638	1.23992	0.847971	1.13697	0.952749	0.979229	0.789751	-0.340531	0.363732
2610306M01Rik	1.79647	1.47816	1.43288	1.56917	1.36228	1.91185	2.245	1.83971	1.17241	0.22948	0.539651
2610307P16Rik	0.042016	0.127574	0.069329	0.0796397	0.160608	0.244077	0.072129	0.158938	1.99571	0.996905	0.173929
2610316D01Rik	0	0	0	0	0	0	0	0	#DIV/0!	#DIV/0!	#DIV/0!
2610318N02Rik	0	0	0	0	0	0	0	0	#DIV/0!	#DIV/0!	#DIV/0!
2610507B11Rik	46.5454	47.7161	47.6963	47.3193	46.965	47.8069	51.0512	48.6077	1.02723	0.0387576	0.340191
2610507I01Rik	0.146018	0.222219	0.142051	0.170096	0.131875	0.154479	0.144185	0.143513	0.843718	-0.245168	0.33496
2610509F24Rik	0	0	0	0	0	0	0	0	#DIV/0!	#DIV/0!	#DIV/0!
2610524H06Rik	1.54282	1.07894	1.72905	1.45027	2.6675	1.67006	2.63617	2.32457	1.60286	0.680647	0.0299828
2610528A11Rik	0.119217	0	0.04242	0.053879	0.062337	0.104089	0.043742	0.070056	1.30025	0.378786	0.763796
2610528J11Rik	1.72509	2.25041	1.45012	1.80854	1.01223	1.29004	2.42722	1.5765	0.871698	-0.198099	0.739769
2700012I20Rik	0.115193	0.119125	0.156807	0.130375	0.272154	0.127991	0.096436	0.165527	1.26962	0.344399	0.638459
2700016F22Rik	0.192947	0.332245	0.191928	0.23904	0.331584	0.230049	0.21556	0.259064	1.08377	0.116058	0.800496
2700029M09Rik	8.68028	7.54977	8.47453	8.23486	8.9818	7.90018	6.88456	7.92218	0.96203	-0.0558463	0.672926
2700033N17Rik	0.395876	0.422705	0.293972	0.370851	0.322521	0.432201	0.393455	0.382726	1.03202	0.045471	0.83409
2700038G22Rik	3.7002	4.92051	3.79122	4.13731	3.58389	4.15492	3.43227	3.72369	0.900027	-0.15196	0.160644
2700046A07Rik	0	0	0	0	0	0	0	0	#DIV/0!	#DIV/0!	#DIV/0!
2700046G09Rik	0.784314	1.39791	0.606759	0.929662	0.801688	0.841444	1.08125	0.908127	0.976835	-0.0338133	0.949008
2700049A03Rik	2.82378	3.0971	2.90936	2.94342	3.33195	3.05247	2.68855	3.02432	1.02749	0.0391221	0.74789
2700060E02Rik	53.7143	47.7879	51.5755	51.0259	57.7976	51.3015	56.9967	55.3653	1.08504	0.117752	0.0165538
2700062C07Rik	9.39688	9.60083	8.4186	9.13877	9.47471	9.25512	9.27595	9.33526	1.0215	0.0306904	0.633143
2700068H02Rik	0	0	0.092834	0.0309447	0.012389	0.020911	0.035236	0.0228453	0.738264	-0.437791	0.775603
2700069I18Rik	0	0	0	0	0	0	0	0	#DIV/0!	#DIV/0!	#DIV/0!
2700078F05Rik	0.003558	0.0058	0.010057	0.00647167	0.009532	0	0.026713	0.0120817	1.86686	0.90061	0.478187
2700081O15Rik	4.61771	5.41037	5.29645	5.10817	6.25962	6.01387	7.17776	6.48375	1.26929	0.34402	0.0725471
2700089I24Rik	0	0	0	0	0	0	0	0	#DIV/0!	#DIV/0!	#DIV/0!
2700094K13Rik	3.22667	3.93151	3.07263	3.41027	2.33576	3.64129	2.85422	2.94376	0.863204	-0.212227	0.160153
2700097O09Rik	3.08679	2.61685	3.22414	2.97593	2.30609	2.40464	2.39881	2.36985	0.79634	-0.328543	0.0916866
2700099C18Rik	0.432139	0.522459	0.343572	0.432723	0.490554	0.773096	0.164185	0.475945	1.09988	0.13735	0.761362
2810001G20Rik	1.09187	1.22888	0.770553	1.03044	1.44216	1.62933	0.607063	1.22618	1.18996	0.250919	0.390849
2810002D19Rik	1.31592	1.41936	1.34943	1.36157	1.41683	1.12826	0.949323	1.1648	0.855485	-0.225186	0.325106
2810004N23Rik	21.7701	19.2512	24.3757	21.799	18.5224	17.563	19.7523	18.6125	0.853825	-0.227987	0.0640704
2810006K23Rik	3.1946	2.87449	3.42663	3.16524	3.55325	2.8669	3.8378	3.41932	1.08027	0.111394	0.193508
2810013P06Rik	2.70743	3.13171	3.12595	2.98836	3.12539	2.48814	2.80576	2.80643	0.93912	-0.0906186	0.621031
2810021J22Rik	0.42287	0.343595	0.294067	0.353511	0.931888	0.873956	0.379591	0.728478	2.0607	1.04313	0.122425
2810025M15Rik	9.95916	11.1467	7.09882	9.40156	10.1495	12.821	14.5365	12.5023	1.32982	0.411226	0.295752
2810029C07Rik	0.305242	0.255537	0.169949	0.243576	0.280519	0.312708	0.18256	0.258596	1.06166	0.0863261	0.590649
2810030D12Rik	0	0	0	0	0.036847	0.036191	0	0.024346	#DIV/0!	#DIV/0!	0.183536
2810032G03Rik	0	0	0	0	0	0	0	0	#DIV/0!	#DIV/0!	#DIV/0!
2810039B14Rik	0.052749	0.008422	0.025141	0.0287707	0.148756	0.044884	0.022869	0.0721697	2.50845	1.32679	0.268232
2810047C21Rik1	0.860471	0.983865	0.858377	0.900904	1.15294	0.91258	0.997871	1.02113	1.13345	0.18072	0.372364
2810049E08Rik	0	0.025864	0	0.00862133	0.028201	0	0	0.00940033	1.09036	0.124801	0.964739
2810402E24Rik	0.743895	0.853379	0.785525	0.794266	0.915571	0.970568	1.06562	0.98392	1.23878	0.308918	0.0582215
2810403A07Rik	20.9509	17.8367	18.6372	19.1416	20.5436	20.3577	14.104	18.3351	0.957866	-0.0621042	0.731517
2810403D21Rik	1.57542	2.46809	2.08833	2.04394	2.76787	2.2641	1.8879	2.30663	1.12852	0.174428	0.628975
2810404F17Rik	0	0	0	0	0	0	0	0	#DIV/0!	#DIV/0!	#DIV/0!
2810404M03Rik	0	0	0	0	0	0	0	0	#DIV/0!	#DIV/0!	#DIV/0!
2810405F15Rik	0	0	0	0	0	0	0	0	#DIV/0!	#DIV/0!	#DIV/0!
2810405F17Rik	1.02033	1.06054	0.868967	0.983277	0.779707	1.53903	0.828674	1.04914	1.06698	0.0935346	0.787613
2810407A14Rik	0	0	0	0	0	0.020036	0	0.00667867	#DIV/0!	#DIV/0!	0.42265
2810408A11Rik	5.60473	7.90428	3.83389	5.78096	4.87845	5.44423	7.22025	5.84764	1.01153	0.0165456	0.972813
2810408I11Rik	0.640408	0.560383	0.686982	0.629258	0.546151	0.71939	0.639743	0.635095	1.00928	0.0133208	0.947009
2810410L24Rik	1.26609	1.82096	1.08373	1.39026	1.0151	1.74522	1.13209	1.29747	0.933256	-0.0996553	0.397135
2810414N06Rik	0.829127	0.522853	0.694821	0.682267	0.822884	0.680085	0.688678	0.730549	1.07077	0.0986446	0.468954
2810417H13Rik	0.426798	0.721409	0.37259	0.506932	0.671779	2.94241	0.678913	1.43103	2.82293	1.49719	0.29032
2810425M01Rik	0.232744	0.397593	0.097273	0.242537	0.213972	0.192644	0.149272	0.185296	0.763992	-0.388371	0.532945
2810428I15Rik	3.03998	6.08791	6.16343	5.09711	5.29992	7.17558	5.39477	5.95676	1.16865	0.224848	0.432391
2810429I04Rik	0	0	0	0	0	0	0	0	#DIV/0!	#DIV/0!	#DIV/0!
2810430I11Rik	0	0.021705	0	0.007235	0.086827	0.040249	0.080268	0.0691147	9.55282	3.25593	0.104533
2810433D01Rik	0	0	0	0	0	0	0	0	#DIV/0!	#DIV/0!	#DIV/0!
2810442N19Rik	0	0.033476	0	0.0111587	0.016408	0.019803	0	0.0120703	1.0817	0.113301	0.926068
2810454H06Rik	0.330033	0.463831	0.368281	0.387382	0.462364	0.447931	0.334643	0.414979	1.07124	0.0992838	0.652264
2810455O05Rik	0.202044	0.239784	0.130273	0.1907	0.105048	0.293018	0.096797	0.164954	0.864992	-0.209241	0.614235
2810459M11Rik	0	0	0	0	0	0	0	0	#DIV/0!	#DIV/0!	#DIV/0!
2810468N07Rik	0	0	0	0	0	0	0	0	#DIV/0!	#DIV/0!	#DIV/0!
2810471M01Rik	0	0	0	0	0	0	0	0	#DIV/0!	#DIV/0!	#DIV/0!
2810474O19Rik	30.0102	10.1259	19.9661	20.0341	15.6471	34.8891	18.5222	23.0194	1.14901	0.200396	0.819604
2900002M20Rik	0	0	0	0	0	0	0	0	#DIV/0!	#DIV/0!	#DIV/0!
2900005J15Rik	0.242336	0.479877	0.511619	0.411277	0.21764	0.415693	0.080371	0.237901	0.578445	-0.789748	0.312347
2900009J06Rik	0.385666	0.121789	0.217515	0.241657	0.302243	0.387775	0.376424	0.355481	1.47102	0.556812	0.385587
2900011O08Rik	0	0	0	0	0	0	0	0	#DIV/0!	#DIV/0!	#DIV/0!
2900018N21Rik	0.070939	0.052939	0.064645	0.062841	0.110675	0.018551	0.040657	0.0566277	0.901126	-0.150199	0.8137
2900022M07Rik	0	0	0	0	0	0	0	0	#DIV/0!	#DIV/0!	#DIV/0!
2900026A02Rik	6.80026	8.48955	8.94121	8.07701	9.69941	9.56651	12.3314	10.5325	1.304	0.382949	0.0732197
2900035J10Rik	0	0	0	0	0	0.035522	0	0.0118407	#DIV/0!	#DIV/0!	0.42265
2900037B21Rik	0	0	0	0	0	0	0	0	#DIV/0!	#DIV/0!	#DIV/0!
2900041M22Rik	0	0	0	0	0	0	0	0	#DIV/0!	#DIV/0!	#DIV/0!
2900042K21Rik	0.017334	0.127522	0.033307	0.0593877	0.170003	0.075007	0.112238	0.119083	2.00518	1.00373	0.424658
2900052L18Rik	1.15957	2.23507	1.13812	1.51092	1.54557	2.5319	1.30079	1.79275	1.18653	0.24675	0.0491566
2900052N01Rik	0	0	0.009787	0.00326233	0	0	0	0	0	#NUM!	0.42265
2900055J20Rik	0	0.012883	0	0.00429433	0.079338	0.079213	0	0.0528503	12.307	3.62141	0.18674
2900069G24Rik	0	0	0	0	0	0	0	0	#DIV/0!	#DIV/0!	#DIV/0!
2900072N19Rik	0	0	0	0	0	0	0	0	#DIV/0!	#DIV/0!	#DIV/0!
2900076A07Rik	5.18002	5.51287	4.50529	5.06606	6.27496	3.80934	3.46222	4.51551	0.891325	-0.165977	0.581376
2900079G21Rik	0	0	0	0	0	0	0	0	#DIV/0!	#DIV/0!	#DIV/0!
2900089D17Rik	0.372067	0.478558	0.748225	0.53295	0.331964	0.322322	0.387056	0.347114	0.651307	-0.618591	0.186257
2900092C05Rik	0.012511	0	0	0.00417033	0.012862	0	0	0.00428733	1.02806	0.0399179	0.42265
2900092N22Rik	0.055605	0.2245	0.468537	0.249547	0.305824	0.136584	0.161864	0.201424	0.807157	-0.309078	0.794419
2900092O11Rik	0	0	0	0	0	0	0	0	#DIV/0!	#DIV/0!	#DIV/0!
2900093K20Rik	2.28447	2.56798	2.6137	2.48872	3.08271	2.26502	1.32607	2.2246	0.893874	-0.161856	0.703902
2900097C17Rik	11.8045	13.0402	16.0123	13.619	15.1368	16.5833	13.0182	14.9127	1.095	0.130925	0.607671
3000002C10Rik	0.378539	0.443037	0.663067	0.494881	0.53401	0.566709	0.536014	0.545578	1.10244	0.140703	0.627634
3010001F23Rik	0	0	0	0	0	0	0	0	#DIV/0!	#DIV/0!	#DIV/0!
3010003L21Rik	0.182057	0.432762	0.447031	0.35395	0.147616	0.325535	0.254431	0.242527	0.685202	-0.545398	0.135006
3010026O09Rik	1.16339	1.81446	1.16399	1.38062	1.32339	1.29374	2.27091	1.62934	1.18016	0.238979	0.6508
3100002H09Rik	0	0	0.000489	0.000163	0	0	0	0	0	#NUM!	0.42265
3100003L05Rik	0	0	0	0	0.743665	0.244369	0.458721	0.482252	#DIV/0!	#DIV/0!	0.0793654
3110001I22Rik	2.28986	2.26111	2.85069	2.46722	2.27799	2.02273	2.08123	2.12732	0.862231	-0.213854	0.269221
3110002H16Rik	12.3745	10.9601	15.4649	12.9332	13.0449	13.1627	13.9814	13.3963	1.03581	0.050758	0.707123
3110004A20Rik	0	0	0	0	0	0	0	0	#DIV/0!	#DIV/0!	#DIV/0!
3110009E18Rik	2.12165	2.49566	1.97239	2.19657	4.21619	1.70522	3.02254	2.98132	1.35726	0.4407	0.450327
3110018I06Rik	0	0	0	0	0	0	0	0	#DIV/0!	#DIV/0!	#DIV/0!
3110021A11Rik	0.326841	0.384379	0.220505	0.310575	0.313557	0.434754	0.370212	0.372841	1.20049	0.263619	0.319626
3110021N24Rik	0.049608	0.054635	0.076225	0.060156	0.098193	0.101737	0.084703	0.0948777	1.57719	0.65736	0.118161
3110035E14Rik	0.006953	0.005607	0	0.00418667	0.004796	0.022338	0.019862	0.0156653	3.74172	1.9037	0.237057
3110039M20Rik	0.005628	0	0.010462	0.00536333	0.05739	0.020054	0	0.0258147	4.81318	2.26699	0.372918
3110040N11Rik	10.0259	10.747	10.1132	10.2954	9.36265	10.7211	12.8229	10.9689	1.06542	0.0914189	0.581854
3110043O21Rik	11.1707	9.97175	11.8305	10.991	12.9925	10.3257	9.51516	10.9445	0.995768	-0.00611864	0.972849
3110045C21Rik	0.029333	0.062674	0.132636	0.074881	0.07574	0.056745	0.087175	0.07322	0.977818	-0.0323619	0.955898
3110052M02Rik	0.024394	0.02364	0.055043	0.034359	0	0.031073	0	0.0103577	0.301454	-1.72999	0.314718
3110053B16Rik	0.005423	0.028534	0.087613	0.0405233	0.009817	0.025416	0.033035	0.022756	0.561553	-0.832506	0.438875
3110056K07Rik	2.19214	2.36621	2.65361	2.40399	2.27017	2.19481	1.30659	1.92385	0.800277	-0.321429	0.388576
3110057O12Rik	0.047749	0.051163	0.059625	0.0528457	0.230547	0.158623	0.100978	0.163383	3.09169	1.6284	0.113791
3110062G12Rik	0.075704	0.226987	0.40648	0.23639	0.301816	0.306575	0.17956	0.26265	1.11109	0.151972	0.862205
3110062M04Rik	2.14515	2.44739	2.21459	2.26904	2.34998	2.52087	3.00281	2.62455	1.15668	0.20999	0.246967
3110067C02Rik	0.05305	0.083861	0.110143	0.0823513	0.076929	0.050453	0.071353	0.066245	0.804419	-0.31398	0.506149
3110070M22Rik	0.19764	0.233401	0.183517	0.204853	0.354108	0.175318	0.331887	0.287104	1.40152	0.486988	0.362048
3110079O15Rik	0	0	0	0	0	0	0	0	#DIV/0!	#DIV/0!	#DIV/0!
Aox3	0	0	0.033773	0.0112577	1.80483	1.61156	1.82477	1.74705	155.188	7.27787	0.00128353
3110082I17Rik	8.63693	13.3005	10.5331	10.8235	9.4748	8.15944	9.57421	9.06949	0.837943	-0.255076	0.426391
3110082J24Rik	0	0.024288	0	0.008096	0	0	0	0	0	#NUM!	0.42265
3110083C13Rik	0.319744	0.554276	0.315615	0.396545	0.187207	0.192156	0.340102	0.239822	0.604778	-0.725523	0.297463
3110099E03Rik	0	0.014232	0	0.004744	0	0	0	0	0	#NUM!	0.42265
3222401L13Rik	0	0.006712	0	0.00223733	0.004816	0	0.030762	0.0118593	5.30066	2.40617	0.476773
3300002A11Rik	0	0	0	0	0	0	0	0	#DIV/0!	#DIV/0!	#DIV/0!
3300002I08Rik	1.58536	1.60969	1.29516	1.49674	2.73666	1.76139	1.32047	1.93951	1.29582	0.37387	0.339748
3300005D01Rik	14.5925	14.927	12.1684	13.8959	15.053	23.3233	19.3491	19.2418	1.38471	0.469581	0.162637
3425401B19Rik	0	0.003392	0	0.00113067	0	0	0	0	0	#NUM!	0.42265
3632451O06Rik	0.006818	0.005607	0.006682	0.006369	0.009786	0.005983	0	0.00525633	0.8253	-0.27701	0.736764
3632454L22Rik	0	0	0	0	0	0	0	0	#DIV/0!	#DIV/0!	#DIV/0!
3830403N18Rik	0	0	0	0	0	0	0	0	#DIV/0!	#DIV/0!	#DIV/0!
3830406C13Rik	3.64293	4.214	3.79107	3.88267	4.97478	4.8891	3.61984	4.49457	1.1576	0.211136	0.294824
3830408C21Rik	0.077312	0.067722	0.093967	0.079667	0.040935	0.159648	0.031497	0.07736	0.971042	-0.0423945	0.965832
3830417A13Rik	0.135942	0.03423	0.091423	0.0871983	0.033098	0.247209	0.092552	0.124286	1.42533	0.511295	0.728394
3830432H09Rik	0.009194	0	0.044873	0.0180223	0.022317	0.052641	0	0.024986	1.38639	0.471334	0.828685
3930402G23Rik	0	0	0	0	0.010839	0.013343	0	0.00806067	#DIV/0!	#DIV/0!	0.187846
4430402I18Rik	0.055721	0	0.010008	0.0219097	0.160532	0	0.040068	0.0668667	3.05193	1.60972	0.285855
4631405J19Rik	0	0	0.011215	0.00373833	0	0	0.007559	0.00251967	0.674008	-0.569162	0.42265
4631405K08Rik	0.021123	0.022051	0.020394	0.0211893	0.049878	0	0	0.016626	0.78464	-0.349897	0.809917
4632404H12Rik	2.06014	2.78393	2.07363	2.3059	2.31475	2.14228	1.86507	2.10737	0.913903	-0.129888	0.52316
4632411P08Rik	0.216454	0.266905	0.143694	0.209018	0.201829	0.200728	0.183833	0.195463	0.935152	-0.0967269	0.701951
4632415L05Rik	2.58932	3.34931	3.33293	3.09052	5.18601	4.2989	4.04898	4.5113	1.45972	0.545693	0.138382
4632427E13Rik	4.51903	5.42416	4.96701	4.97007	6.60145	5.60308	3.55577	5.25343	1.05701	0.0799951	0.805385
4632428C04Rik	0.032425	0.139602	0.051334	0.0744537	0.111919	0.079831	0.107515	0.099755	1.33983	0.422046	0.616355
Lmcd1	0.019629	0	0	0.006543	0.95413	0.86886	0.619152	0.814047	124.415	6.95902	0.0138588
4632433K11Rik	0.407726	0.760505	0.344119	0.504117	0.673503	0.3761	0.645162	0.564922	1.12062	0.164293	0.810548
4731419I09Rik	0.031797	0.046705	0.068129	0.048877	0.071604	0.075423	0.022497	0.056508	1.15613	0.209299	0.802784
4732414G09Rik	0	0.027228	0.035656	0.0209613	0.16106	0.100716	0.0089	0.0902253	4.30437	2.1058	0.329947
4732419C18Rik	0.394276	0.446041	0.421869	0.420729	0.457497	0.762062	0.437654	0.552404	1.31297	0.392835	0.29318
4732440D04Rik	0.931535	0.027355	0.028181	0.329024	0.022931	1.39478	0.69792	0.70521	2.14334	1.09986	0.632527
4732456N10Rik	0	0.01485	0	0.00495	0	0.022753	0.006976	0.00990967	2.00195	1.00141	0.185083
4732463B04Rik	0	0	0	0	0	0	0	0	#DIV/0!	#DIV/0!	#DIV/0!
4732465J04Rik	0.081222	0.077225	0.067255	0.075234	0.048109	0.119671	0.047485	0.071755	0.953758	-0.0683054	0.894929
4732471J01Rik	0	0	0	0	0.027806	0	0	0.00926867	#DIV/0!	#DIV/0!	0.42265
4732487G21Rik	0	0	0	0	0	0	0	0	#DIV/0!	#DIV/0!	#DIV/0!
4732490B19Rik	0	0.007616	0	0.00253867	0	0	0	0	0	#NUM!	0.42265
4732491K20Rik	0.265251	0.20046	0.205089	0.2236	0.376149	0.256169	0.200881	0.277733	1.2421	0.312778	0.244931
4831440E17Rik	0.095054	0.250941	0.165884	0.170626	0.286497	0.360782	0.194175	0.280485	1.64385	0.717082	0.144891
4833407H14Rik	0.550072	0.361318	0.397604	0.436331	0.307717	0.332232	0.303801	0.314583	0.720974	-0.471982	0.193592
4833412C05Rik	0	0	0	0	0.032703	0.06478	0.094022	0.063835	#DIV/0!	#DIV/0!	0.0690712
4833412K13Rik	0.272372	0.330258	0.332032	0.311554	0.506176	0.302873	0.15566	0.32157	1.03215	0.0456491	0.941024
4833413E03Rik	0	0	0	0	0	0	0	0	#DIV/0!	#DIV/0!	#DIV/0!
4833417C18Rik	0.320098	0.394132	0.307251	0.340494	0.876869	0.783942	0.4651	0.708637	2.0812	1.05742	0.0861507
4833418N02Rik	0.352148	0.544771	0.332673	0.409864	0.597847	0.551078	0.50144	0.550122	1.34221	0.424605	0.185182
4833418N17Rik	0	0.015398	0.017625	0.0110077	0.019295	0	0	0.00643167	0.58429	-0.775244	0.738697
4833420G17Rik	15.5176	18.53	16.4921	16.8466	16.9915	16.5699	12.1388	15.2334	0.904246	-0.145213	0.440812
4833421G17Rik	0.278225	0.321372	0.355473	0.318357	0.132813	0.288335	0.128725	0.183291	0.575741	-0.796508	0.137981
4833422C13Rik	0	0	0	0	0	0	0	0	#DIV/0!	#DIV/0!	#DIV/0!
4833422M21Rik	0	0	0	0	0	0.008161	0.015634	0.00793167	#DIV/0!	#DIV/0!	0.221017
4833423E24Rik	0	0	0	0	0	0	0	0	#DIV/0!	#DIV/0!	#DIV/0!
4833427F10Rik	0.015047	0	0	0.00501567	0.046275	0.044673	0	0.030316	6.04426	2.59557	0.19602
4833427G06Rik	0.736012	0.805253	0.81909	0.786785	1.26723	0.86106	0.579656	0.902647	1.14726	0.198192	0.657162
4833428L15Rik	0	0	0	0	0	0	0	0	#DIV/0!	#DIV/0!	#DIV/0!
4833439L19Rik	29.9828	36.1962	26.6392	30.9394	29.1484	34.887	32.5663	32.2006	1.04076	0.0576429	0.643472
4833445I07Rik	1.2803	1.40243	0.727161	1.13663	0.863402	1.10923	0.828478	0.933704	0.821467	-0.283726	0.323622
4921501E09Rik	0	0	0	0	0	0.004974	0	0.001658	#DIV/0!	#DIV/0!	0.42265
4921504A21Rik	0	0	0	0	0	0.009033	0	0.003011	#DIV/0!	#DIV/0!	0.42265
4921504E06Rik	0	0	0	0	0	0	0	0	#DIV/0!	#DIV/0!	#DIV/0!
4921506M07Rik	0.065242	0.062208	0.023648	0.050366	0.052518	0.086847	0.021779	0.0537147	1.06649	0.0928659	0.791315
4921507G05Rik	0	0	0	0	0	0	0	0	#DIV/0!	#DIV/0!	#DIV/0!
4921507H08Rik	0	0	0	0	0	0	0	0	#DIV/0!	#DIV/0!	#DIV/0!
4921507L20Rik	0	0	0	0	0.010075	0	0	0.00335833	#DIV/0!	#DIV/0!	0.42265
4921507P07Rik	0.749382	0.627416	0.520549	0.632449	0.541682	0.794683	0.544528	0.626964	0.991328	-0.0125658	0.964521
4921508D12Rik	0	0	0	0	0	0	0	0	#DIV/0!	#DIV/0!	#DIV/0!
4921508M14Rik	0	0	0	0	0	0	0	0	#DIV/0!	#DIV/0!	#DIV/0!
4921509A06Rik	0	0	0	0	0	0	0	0	#DIV/0!	#DIV/0!	#DIV/0!
4921509C19Rik	0	0	0	0	0	0	0	0	#DIV/0!	#DIV/0!	#DIV/0!
4921511C20Rik	0	0	0	0	0.00982	0	0	0.00327333	#DIV/0!	#DIV/0!	0.42265
4921511E07Rik	0	0	0	0	0	0	0	0	#DIV/0!	#DIV/0!	#DIV/0!
4921511H03Rik	0	0	0	0	0	0	0	0	#DIV/0!	#DIV/0!	#DIV/0!
4921511M17Rik	0	0	0	0	0	0	0	0	#DIV/0!	#DIV/0!	#DIV/0!
4921513D11Rik	0	0	0.042932	0.0143107	0.150018	0.154444	0.016335	0.106932	7.47221	2.90154	0.26053
4921513I03Rik	0	0	0	0	0	0	0	0	#DIV/0!	#DIV/0!	#DIV/0!
4921514A10Rik	0	0	0	0	0	0	0	0	#DIV/0!	#DIV/0!	#DIV/0!
4921515E04Rik	0	0	0	0	0	0	0	0	#DIV/0!	#DIV/0!	#DIV/0!
4921517D22Rik	0	0	0.006719	0.00223967	0	0	0	0	0	#NUM!	0.42265
4921518K17Rik	0	0	0	0	0	0	0	0	#DIV/0!	#DIV/0!	#DIV/0!
4921522P10Rik	0	0	0	0	0	0	0.010465	0.00348833	#DIV/0!	#DIV/0!	0.42265
4921523L03Rik	0	0	0	0	0	0	0.018539	0.00617967	#DIV/0!	#DIV/0!	0.42265
4921524J17Rik	4.91537	4.63669	4.7563	4.76945	5.40052	5.07548	4.16632	4.88077	1.02334	0.0332853	0.781122
4921524L21Rik	0	0	0	0	0	0	0	0	#DIV/0!	#DIV/0!	#DIV/0!
4921528I07Rik	0	0	0	0	0	0	0	0	#DIV/0!	#DIV/0!	#DIV/0!
4921530L21Rik	0	0	0	0	0	0	0	0	#DIV/0!	#DIV/0!	#DIV/0!
4921531C22Rik	0.566837	0.816378	0.518426	0.63388	0.923455	0.89515	1.01687	0.945157	1.49107	0.576344	0.12748
4921534H16Rik	0	0	0	0	0	0	0	0	#DIV/0!	#DIV/0!	#DIV/0!
4921536K21Rik	0.693955	0.662875	0.567825	0.641552	0.500014	0.578348	0.803992	0.627451	0.978022	-0.0320619	0.922974
4921539E11Rik	0	0	0	0	0.012758	0	0	0.00425267	#DIV/0!	#DIV/0!	0.42265
4922502D21Rik	0	0	0	0	0	0	0	0	#DIV/0!	#DIV/0!	#DIV/0!
4930401G09Rik	0	0	0	0	0	0	0	0	#DIV/0!	#DIV/0!	#DIV/0!
4930401O10Rik	0	0	0	0	0	0	0	0	#DIV/0!	#DIV/0!	#DIV/0!
4930401O12Rik	0	0	0	0	0	0	0	0	#DIV/0!	#DIV/0!	#DIV/0!
4930402C01Rik	0	0	0	0	0	0	0	0	#DIV/0!	#DIV/0!	#DIV/0!
4930402F06Rik	0	0	0	0	0	0	0.031607	0.0105357	#DIV/0!	#DIV/0!	0.42265
4930402H24Rik	6.63934	6.73232	6.20411	6.52526	7.03795	7.57861	6.82518	7.14725	1.09532	0.131353	0.0405621
4930402K13Rik	0	0	0	0	0	0	0	0	#DIV/0!	#DIV/0!	#DIV/0!
4930403D09Rik	0	0	0	0	0	0	0	0	#DIV/0!	#DIV/0!	#DIV/0!
4930403O15Rik	0	0	0	0	0	0	0	0	#DIV/0!	#DIV/0!	#DIV/0!
4930403P22Rik	0	0	0	0	0.018866	0	0	0.00628867	#DIV/0!	#DIV/0!	0.42265
4930404H24Rik	0	0.028703	0	0.00956767	0	0	0	0	0	#NUM!	0.42265
4930404I05Rik	0	0	0	0	0.011791	0.02177	0	0.011187	#DIV/0!	#DIV/0!	0.217367
4930404N11Rik	0.025437	0.128963	0.100832	0.0850773	0.040292	0.087244	0.032779	0.0534383	0.628115	-0.6709	0.325063
4930405A21Rik	0.190027	0.083774	0.163893	0.145898	0.096172	0.139589	0.098673	0.111478	0.764082	-0.388201	0.531281
4930405D11Rik	0	0	0	0	0	0	0	0	#DIV/0!	#DIV/0!	#DIV/0!
4930405H06Rik	0	0	0	0	0	0	0	0	#DIV/0!	#DIV/0!	#DIV/0!
4930405O22Rik	0.13446	0.258053	0.211564	0.201359	0.146922	0.203536	0.197216	0.182558	0.906629	-0.141415	0.435965
4930406D18Rik	0	0	0	0	0	0	0	0	#DIV/0!	#DIV/0!	#DIV/0!
4930407G08Rik	0	0	0	0	0	0	0	0	#DIV/0!	#DIV/0!	#DIV/0!
4930407I10Rik	0.019188	0	0	0.006396	0	0	0	0	0	#NUM!	0.42265
4930408O17Rik	0	0	0	0	0	0	0	0	#DIV/0!	#DIV/0!	#DIV/0!
4930412B13Rik	0	0.018541	0	0.00618033	0	0.099741	0	0.033247	5.37948	2.42747	0.42265
4930412C18Rik	0	0.004901	0	0.00163367	0	0.009946	0	0.00331533	2.02938	1.02104	0.42265
4930412E21Rik	0	0	0	0	0	0	0	0	#DIV/0!	#DIV/0!	#DIV/0!
4930412F09Rik	0	0	0	0	0	0	0	0	#DIV/0!	#DIV/0!	#DIV/0!
4930412L05Rik	0	0	0	0	0.059466	0	0	0.019822	#DIV/0!	#DIV/0!	0.42265
4930412M03Rik	0.110405	0.236593	0.140261	0.16242	0.226985	0.372994	0.420649	0.340209	2.09463	1.0667	0.0749383
4930412O13Rik	0.038788	0	0.023334	0.0207073	0.061854	0.405813	0.096192	0.187953	9.07664	3.18216	0.298509
4930415F15Rik	0	0	0	0	0	0	0	0	#DIV/0!	#DIV/0!	#DIV/0!
4930415H17Rik	0	0	0	0	0	0	0	0	#DIV/0!	#DIV/0!	#DIV/0!
4930415L06Rik	0	0	0	0	0	0	0	0	#DIV/0!	#DIV/0!	#DIV/0!
4930415O20Rik	0	0	0	0	0	0	0	0	#DIV/0!	#DIV/0!	#DIV/0!
4930417H01Rik	0	0	0	0	0.018935	0	0	0.00631167	#DIV/0!	#DIV/0!	0.42265
4930417O22Rik	0	0	0	0	0	0	0	0	#DIV/0!	#DIV/0!	#DIV/0!
4930419G24Rik	0	0	0	0	0	0	0	0	#DIV/0!	#DIV/0!	#DIV/0!
4930420N18Rik	0	0	0	0	0	0	0	0	#DIV/0!	#DIV/0!	#DIV/0!
4930421P07Rik	0	0	0	0	0	0	0	0	#DIV/0!	#DIV/0!	#DIV/0!
4930422M22Rik	0	0	0	0	0	0	0	0	#DIV/0!	#DIV/0!	#DIV/0!
4930423C22Rik	0	0	0	0	0	0	0	0	#DIV/0!	#DIV/0!	#DIV/0!
4930423M02Rik	0	0	0	0	0	0	0	0	#DIV/0!	#DIV/0!	#DIV/0!
4930426D05Rik	0	0	0	0	0	0	0	0	#DIV/0!	#DIV/0!	#DIV/0!
4930426I24Rik	0	0.059075	0.034144	0.031073	0.024757	0.183145	0	0.0693007	2.23025	1.15721	0.494726
4930426L09Rik	0.108008	0.025409	0.052176	0.0618643	0.116145	0.019957	0.20788	0.114661	1.85342	0.890191	0.413852
4930427A07Rik	2.73906	2.84132	2.27635	2.61891	2.38113	3.35128	2.71768	2.8167	1.07552	0.105037	0.551313
4930428N03Rik	0	0	0	0	0	0	0	0	#DIV/0!	#DIV/0!	#DIV/0!
4930429F24Rik	0.085265	0.067722	0.031439	0.0614753	0.030544	0.081623	0.096234	0.069467	1.13	0.17632	0.838938
4930429P21Rik	0	0	0	0	0	0	0	0	#DIV/0!	#DIV/0!	#DIV/0!
4930430A15Rik	0	0	0	0	0	0	0	0	#DIV/0!	#DIV/0!	#DIV/0!
4930430E12Rik	0	0	0	0	0	0	0	0	#DIV/0!	#DIV/0!	#DIV/0!
4930430F08Rik	7.51104	6.06832	7.81319	7.13085	7.59328	6.39256	4.62022	6.20202	0.869744	-0.201336	0.498891
4930431F12Rik	0	0	0	0	0	0	0	0	#DIV/0!	#DIV/0!	#DIV/0!
4930431P03Rik	0.068989	0.135275	0.106642	0.103635	0.662246	0.218819	0.213197	0.364754	3.51959	1.81541	0.25676
4930432B10Rik	0	0.074481	0.122236	0.0655723	0.022166	0.056995	0.019361	0.0328407	0.500831	-0.997604	0.468564
4930432E11Rik	0	0	0	0	0	0	0.004006	0.00133533	#DIV/0!	#DIV/0!	0.42265
4930432K21Rik	0.131059	0.133795	0.07264	0.112498	0.186392	0.192382	0.147414	0.175396	1.5591	0.640716	0.00901237
4930432L08Rik	0	0	0	0	0	0	0	0	#DIV/0!	#DIV/0!	#DIV/0!
4930432M17Rik	0	0	0	0	0	0	0	0	#DIV/0!	#DIV/0!	#DIV/0!
4930433B08Rik	0	0	0	0	0	0	0	0	#DIV/0!	#DIV/0!	#DIV/0!
4930433I11Rik	0	0	0	0	0	0	0	0	#DIV/0!	#DIV/0!	#DIV/0!
4930433J02Rik	0	0	0	0	0	0	0	0	#DIV/0!	#DIV/0!	#DIV/0!
4930433N12Rik	0	0	0	0	0	0	0	0	#DIV/0!	#DIV/0!	#DIV/0!
4930434B07Rik	0	0	0	0	0	0	0	0	#DIV/0!	#DIV/0!	#DIV/0!
4930435C17Rik	0	0	0	0	0	0	0	0	#DIV/0!	#DIV/0!	#DIV/0!
4930435E12Rik	0	0	0	0	0	0	0	0	#DIV/0!	#DIV/0!	#DIV/0!
4930435H24Rik	0.273748	0.014147	0.021372	0.103089	0.015932	0.00996	0.010913	0.0122683	0.119007	-3.07088	0.390433
4930438A08Rik	0.107745	0.013642	0.052326	0.0579043	0.112623	0.126047	0.13193	0.123533	2.1334	1.09316	0.175233
4930438E09Rik	0	0	0	0	0	0	0	0	#DIV/0!	#DIV/0!	#DIV/0!
4930439A04Rik	0	0	0	0	0	0	0	0	#DIV/0!	#DIV/0!	#DIV/0!
4930439D14Rik	0.212057	0.368428	0.559514	0.38	0.159781	0.172421	0.174132	0.168778	0.444153	-1.17087	0.159962
4930440C22Rik	0	0	0	0	0	0	0	0	#DIV/0!	#DIV/0!	#DIV/0!
4930440I19Rik	0	0	0	0	0	0	0	0	#DIV/0!	#DIV/0!	#DIV/0!
4930441J16Rik	0	0	0	0	0	0	0	0	#DIV/0!	#DIV/0!	#DIV/0!
4930442H23Rik	0	0	0	0	0	0	0	0	#DIV/0!	#DIV/0!	#DIV/0!
4930442J19Rik	0	0	0	0	0	0	0	0	#DIV/0!	#DIV/0!	#DIV/0!
4930442L01Rik	0	0	0	0	0	0	0	0	#DIV/0!	#DIV/0!	#DIV/0!
4930442P19Rik	0	0	0	0	0	0	0	0	#DIV/0!	#DIV/0!	#DIV/0!
4930443O20Rik	0.015227	0	0	0.00507567	0	0	0	0	0	#NUM!	0.42265
4930444A19Rik	0	0	0	0	0	0	0	0	#DIV/0!	#DIV/0!	#DIV/0!
4930444E06Rik	0	0	0	0	0	0	0	0	#DIV/0!	#DIV/0!	#DIV/0!
4930444G20Rik	0	0.007022	0.01804	0.008354	0.007383	0.007396	0	0.00492633	0.589698	-0.761953	0.69548
4930444M15Rik	0	0	0	0	0	0	0	0	#DIV/0!	#DIV/0!	#DIV/0!
4930444P10Rik	0	0	0	0	0	0	0	0	#DIV/0!	#DIV/0!	#DIV/0!
4930445B16Rik	0	0	0	0	0	0	0	0	#DIV/0!	#DIV/0!	#DIV/0!
4930445N08Rik	0	0	0	0	0	0	0	0	#DIV/0!	#DIV/0!	#DIV/0!
4930445N18Rik	0	0	0.020791	0.00693033	0	0	0	0	0	#NUM!	0.42265
4930447A16Rik	0	0	0	0	0	0	0	0	#DIV/0!	#DIV/0!	#DIV/0!
4930447C04Rik	0	0	0	0	0	0	0	0	#DIV/0!	#DIV/0!	#DIV/0!
4930447F04Rik	0.027347	0.111816	0	0.0463877	0	0.062177	0	0.0207257	0.446793	-1.16232	0.21572
4930447F24Rik	0.107298	0.223179	0.280176	0.203551	0.1896	0.809518	0.557345	0.518821	2.54885	1.34985	0.164722
4930447M23Rik	0	0	0	0	0	0	0	0	#DIV/0!	#DIV/0!	#DIV/0!
4930448D08Rik	0.071907	0.060503	0.0171	0.0498367	0.012027	0.046546	0	0.0195243	0.391766	-1.35193	0.177317
4930448E22Rik	0	0	0	0	0	0	0	0	#DIV/0!	#DIV/0!	#DIV/0!
4930448H16Rik	0	0	0	0	0	0	0	0	#DIV/0!	#DIV/0!	#DIV/0!
4930448I06Rik	0	0	0	0	0	0	0	0	#DIV/0!	#DIV/0!	#DIV/0!
4930448K20Rik	0	0	0	0	0	0	0	0	#DIV/0!	#DIV/0!	#DIV/0!
4930448N21Rik	0	0	0	0	0	0	0	0	#DIV/0!	#DIV/0!	#DIV/0!
4930449A18Rik	0	0	0	0	0	0	0	0	#DIV/0!	#DIV/0!	#DIV/0!
4930449E01Rik	0	0	0	0	0	0	0	0	#DIV/0!	#DIV/0!	#DIV/0!
4930449I24Rik	0	0	0	0	0	0	0	0	#DIV/0!	#DIV/0!	#DIV/0!
4930451E10Rik	0	0	0	0	0	0	0	0	#DIV/0!	#DIV/0!	#DIV/0!
4930451G09Rik	0.993037	0.706343	0.841139	0.84684	0.835651	0.816609	0.98606	0.87944	1.0385	0.0544963	0.765401
4930451I11Rik	0	0	0	0	0	0	0	0	#DIV/0!	#DIV/0!	#DIV/0!
4930452B06Rik	0.113086	0.119237	0.087807	0.10671	0.27768	0.370391	0.116565	0.254879	2.38852	1.25612	0.149245
4930452N14Rik	0	0	0	0	0	0	0	0	#DIV/0!	#DIV/0!	#DIV/0!
4930453H23Rik	0	0	0	0	0	0.00875	0	0.00291667	#DIV/0!	#DIV/0!	0.42265
4930453N24Rik	8.30126	7.42212	8.5223	8.0819	8.91277	8.84962	7.40476	8.38905	1.03801	0.053814	0.721937
4930453O03Rik	0	0	0	0	0	0	0	0	#DIV/0!	#DIV/0!	#DIV/0!
4930455B14Rik	0	0	0	0	0	0	0	0	#DIV/0!	#DIV/0!	#DIV/0!
4930455D15Rik	0	0.051577	0	0.0171923	0	0	0	0	0	#NUM!	0.42265
4930455G09Rik	0.770481	0.657928	0.760786	0.729732	0.530591	1.31799	0.853862	0.900816	1.23445	0.303866	0.581724
4930455H04Rik	0	0	0	0	0	0	0	0	#DIV/0!	#DIV/0!	#DIV/0!
4930456G14Rik	0	0	0	0	0	0	0	0	#DIV/0!	#DIV/0!	#DIV/0!
4930456L15Rik	0	0	0	0	0	0	0	0	#DIV/0!	#DIV/0!	#DIV/0!
4930458D05Rik	0.051582	0.113786	0.106721	0.0906963	0.139914	0.087767	0.087544	0.105075	1.15854	0.212303	0.735227
4930461C15Rik	0.042958	0.129344	0.082051	0.0847843	0.094763	0	0.071854	0.055539	0.655062	-0.610297	0.63742
4930461G14Rik	1.34052	0.744602	0.756977	0.947365	2.1957	2.00348	1.59351	1.9309	2.03817	1.02728	0.0190646
4930463O16Rik	0	0	0	0	0	0.009235	0	0.00307833	#DIV/0!	#DIV/0!	0.42265
4930465K10Rik	0.017899	0.060845	0.076007	0.0515837	0.012718	0.046653	0.017558	0.025643	0.497115	-1.00835	0.255747
4930465M20Rik	0	0	0	0	0	0	0	0	#DIV/0!	#DIV/0!	#DIV/0!
4930466I24Rik	0	0	0	0	0	0	0.019233	0.006411	#DIV/0!	#DIV/0!	0.42265
4930467D21Rik	0	0	0.017025	0.005675	0	0	0	0	0	#NUM!	0.42265
4930467E23Rik	0	0	0	0	0	0	0	0	#DIV/0!	#DIV/0!	#DIV/0!
4930467K11Rik	0.093805	0	0	0.0312683	0.02879	0	0	0.00959667	0.306913	-1.7041	0.42265
4930469B13Rik	0	0	0	0	0	0	0	0	#DIV/0!	#DIV/0!	#DIV/0!
4930469G21Rik	0	0	0.035777	0.0119257	0	0	0	0	0	#NUM!	0.42265
4930469K13Rik	0	0	0	0	0	0	0	0	#DIV/0!	#DIV/0!	#DIV/0!
4930470B04Rik	0	0	0	0	0	0	0	0	#DIV/0!	#DIV/0!	#DIV/0!
4930470G03Rik	0	0	0	0	0	0	0	0	#DIV/0!	#DIV/0!	#DIV/0!
4930470P17Rik	0	0	0	0	0	0	0	0	#DIV/0!	#DIV/0!	#DIV/0!
4930471C04Rik	0	0	0	0	0	0	0	0	#DIV/0!	#DIV/0!	#DIV/0!
4930471C06Rik	0	0	0	0	0	0	0	0	#DIV/0!	#DIV/0!	#DIV/0!
4930471D02Rik	0	0	0	0	0	0	0	0	#DIV/0!	#DIV/0!	#DIV/0!
4930471M09Rik	0.160101	0.105303	0.018074	0.0944927	0.046839	0	0	0.015613	0.16523	-2.59745	0.122542
4930473A02Rik	0	0	0	0	0	0	0	0	#DIV/0!	#DIV/0!	#DIV/0!
4930473D10Rik	0	0	0	0	0	0	0	0	#DIV/0!	#DIV/0!	#DIV/0!
4930474B08Rik	0	0	0	0	0	0	0	0	#DIV/0!	#DIV/0!	#DIV/0!
4930474H06Rik	0	0	0	0	0	0	0	0	#DIV/0!	#DIV/0!	#DIV/0!
4930474N05Rik	0	0	0	0	0	0.024555	0	0.008185	#DIV/0!	#DIV/0!	0.42265
4930477E14Rik	0	0	0	0	0	0	0	0	#DIV/0!	#DIV/0!	#DIV/0!
4930478K11Rik	0	0	0	0	0	0	0	0	#DIV/0!	#DIV/0!	#DIV/0!
4930479D17Rik	0	0.036503	0.049562	0.0286883	0	0	0.044278	0.0147593	0.514472	-0.958837	0.345893
4930480E11Rik	0	0	0	0	0	0	0	0	#DIV/0!	#DIV/0!	#DIV/0!
4930480G23Rik	0	0	0	0	0.046094	0.039377	0	0.0284903	#DIV/0!	#DIV/0!	0.186013
4930480K15Rik	0	0	0	0	0	0	0	0	#DIV/0!	#DIV/0!	#DIV/0!
4930480K23Rik	0.247653	0.363501	0.283815	0.298323	0.593673	0.65466	0.433202	0.560512	1.87888	0.909869	0.0464708
4930481A15Rik	0	0	0	0	0	0	0	0	#DIV/0!	#DIV/0!	#DIV/0!
4930481B07Rik	0.373996	0.333002	0.414059	0.373686	0.452429	0.280111	0.417851	0.383464	1.02617	0.0372647	0.821117
4930483J18Rik	0.143363	0.04261	0	0.061991	0.021643	0.158555	0.059166	0.079788	1.28709	0.364113	0.82703
4930483K19Rik	0	0	0	0	0	0	0	0	#DIV/0!	#DIV/0!	#DIV/0!
4930486F22Rik	0	0	0.021735	0.007245	0	0.012975	0.014361	0.009112	1.25769	0.330782	0.78332
4930486I03Rik	0	0	0	0	0	0	0	0	#DIV/0!	#DIV/0!	#DIV/0!
4930486L24Rik	7.04444	6.32225	5.39797	6.25489	17.6761	17.5311	11.2371	15.4814	2.47509	1.30748	0.0323799
4930488B22Rik	0	0	0	0	0	0	0	0	#DIV/0!	#DIV/0!	#DIV/0!
4930488N24Rik	0	0	0	0	0	0.003189	0	0.001063	#DIV/0!	#DIV/0!	0.42265
4930500F10Rik	0	0	0	0	0	0.030538	0.035223	0.0219203	#DIV/0!	#DIV/0!	0.185568
4930500M09Rik	0	0.005959	0	0.00198633	0.007023	0.012091	0.055856	0.02499	12.581	3.65317	0.296408
4930502E09Rik	0	0	0	0	0	0	0	0	#DIV/0!	#DIV/0!	#DIV/0!
4930502E18Rik	0	0	0	0	0	0	0	0	#DIV/0!	#DIV/0!	#DIV/0!
4930503B20Rik	0	0	0	0	0	0	0	0	#DIV/0!	#DIV/0!	#DIV/0!
4930503E14Rik	0	0	0	0	0	0	0	0	#DIV/0!	#DIV/0!	#DIV/0!
4930503H13Rik	0	0	0	0	0	0	0	0	#DIV/0!	#DIV/0!	#DIV/0!
4930503L19Rik	3.32071	3.71722	3.74251	3.59348	5.99223	5.01179	3.00961	4.67121	1.29991	0.378414	0.389534
4930503O07Rik	0	0	0	0	0	0	0	0	#DIV/0!	#DIV/0!	#DIV/0!
4930504O13Rik	0	0	0	0	0	0	0	0	#DIV/0!	#DIV/0!	#DIV/0!
4930505A04Rik	0	0	0	0	0	0	0	0	#DIV/0!	#DIV/0!	#DIV/0!
4930505G20Rik	0	0	0	0	0	0	0	0	#DIV/0!	#DIV/0!	#DIV/0!
4930505K14Rik	0	0	0	0	0	0	0	0	#DIV/0!	#DIV/0!	#DIV/0!
4930505M18Rik	0	0	0	0	0	0	0	0	#DIV/0!	#DIV/0!	#DIV/0!
4930505N22Rik	0.059034	0.010054	0.088953	0.0526803	0	0.02061	0	0.00687	0.130409	-2.93888	0.260388
4930505O20Rik	0	0	0	0	0	0	0	0	#DIV/0!	#DIV/0!	#DIV/0!
4930506C21Rik	0	0.063471	0.095184	0.052885	0.045943	0.032489	0.013823	0.0307517	0.581482	-0.782194	0.610561
4930507D05Rik	0.195325	0.314986	0.26939	0.2599	0.16397	0.202611	0.190645	0.185742	0.714666	-0.484658	0.0874517
4930507D10Rik	0	0	0	0	0	0	0	0	#DIV/0!	#DIV/0!	#DIV/0!
4930509E16Rik	0.057025	0.046924	0	0.0346497	0.012982	0	0.045067	0.0193497	0.558437	-0.840533	0.662701
4930509G22Rik	0.035183	0.135425	0.025962	0.0655233	0.037703	0.036801	0.030392	0.0349653	0.533632	-0.906083	0.464051
4930509J09Rik	0	0	0	0	0	0	0	0	#DIV/0!	#DIV/0!	#DIV/0!
4930509K18Rik	0	0	0	0	0	0	0	0	#DIV/0!	#DIV/0!	#DIV/0!
4930510E17Rik	0	0	0	0	0	0	0.066813	0.022271	#DIV/0!	#DIV/0!	0.42265
4930511A02Rik	0	0	0	0	0	0	0	0	#DIV/0!	#DIV/0!	#DIV/0!
4930511M06Rik	0	0	0	0	0	0	0	0	#DIV/0!	#DIV/0!	#DIV/0!
4930511O05Rik	0	0	0	0	0	0	0	0	#DIV/0!	#DIV/0!	#DIV/0!
4930512B01Rik	0	0	0	0	0	0	0	0	#DIV/0!	#DIV/0!	#DIV/0!
4930512H18Rik	0	0	0	0	0	0	0	0	#DIV/0!	#DIV/0!	#DIV/0!
4930512M02Rik	0	0	0	0	0	0	0	0	#DIV/0!	#DIV/0!	#DIV/0!
4930513N10Rik	0.028075	0.054534	0.033217	0.0386087	0.065144	0.020842	0.071385	0.052457	1.35868	0.442211	0.619128
4930513O06Rik	0	0	0	0	0	0	0	0	#DIV/0!	#DIV/0!	#DIV/0!
4930515B02Rik	0	0	0	0	0	0	0	0	#DIV/0!	#DIV/0!	#DIV/0!
4930515G01Rik	0.434999	0.445333	0.55232	0.477551	0.520004	0.312521	0.391886	0.408137	0.854646	-0.2266	0.465542
4930515G13Rik	0	0	0.043073	0.0143577	0	0	0	0	0	#NUM!	0.42265
4930515L19Rik	0	0	0	0	0	0	0	0	#DIV/0!	#DIV/0!	#DIV/0!
4930516B21Rik	0	0	0	0	0	0	0	0	#DIV/0!	#DIV/0!	#DIV/0!
4930516K23Rik	0	0	0	0	0	0	0	0	#DIV/0!	#DIV/0!	#DIV/0!
4930517E11Rik	0	0	0	0	0	0	0	0	#DIV/0!	#DIV/0!	#DIV/0!
4930517J16Rik	0	0	0	0	0	0	0	0	#DIV/0!	#DIV/0!	#DIV/0!
4930517L18Rik	0	0	0	0	0	0	0	0	#DIV/0!	#DIV/0!	#DIV/0!
4930517O19Rik	0	0	0	0	0	0	0	0	#DIV/0!	#DIV/0!	#DIV/0!
4930518C09Rik	0	0	0	0	0	0	0	0	#DIV/0!	#DIV/0!	#DIV/0!
4930518I15Rik	1.00836	1.50516	0.990548	1.16802	1.32821	1.89544	1.04607	1.42324	1.2185	0.285111	0.129216
4930518J20Rik	0.030634	0	0	0.0102113	0	0	0	0	0	#NUM!	0.42265
4930519A11Rik	0	0	0	0	0	0	0	0	#DIV/0!	#DIV/0!	#DIV/0!
4930519D14Rik	0	0	0	0	0	0	0	0	#DIV/0!	#DIV/0!	#DIV/0!
4930519F09Rik	0	0	0	0	0	0	0	0	#DIV/0!	#DIV/0!	#DIV/0!
4930519F16Rik	0.084874	0.051217	0.10159	0.079227	0.428943	0.582528	0.290247	0.433906	5.47674	2.45332	0.0699201
4930519F24Rik	0	0	0	0	0	0	0	0	#DIV/0!	#DIV/0!	#DIV/0!
4930519G04Rik	0	0	0	0	0	0	0	0	#DIV/0!	#DIV/0!	#DIV/0!
4930519P11Rik	0.165687	0.188149	0.378797	0.244211	0.123752	0.060813	0.107136	0.0972337	0.398154	-1.3286	0.159662
Pex11b	0.01036	0.102092	0	0.037484	3.11657	1.87539	3.25632	2.74943	73.3494	6.19671	0.0289011
4930521E06Rik	0	0	0	0	0	0	0	0	#DIV/0!	#DIV/0!	#DIV/0!
4930522H14Rik	0	0	0	0	0	0	0.050483	0.0168277	#DIV/0!	#DIV/0!	0.42265
4930522L14Rik	4.90791	4.04878	4.08038	4.34569	5.79043	6.17481	3.24248	5.06924	1.1665	0.222183	0.488413
4930522N08Rik	0	0	0	0	0	0	0	0	#DIV/0!	#DIV/0!	#DIV/0!
4930522O17Rik	0	0	0	0	0	0	0	0	#DIV/0!	#DIV/0!	#DIV/0!
4930523C07Rik	4.16373	4.02962	2.67243	3.62193	4.91112	4.49887	4.04829	4.48609	1.23859	0.308701	0.0842912
4930524B15Rik	0	0	0	0	0	0.019572	0	0.006524	#DIV/0!	#DIV/0!	0.42265
4930524J08Rik	0.150175	0.037381	0	0.0625187	0.050255	0.094977	0.089729	0.0783203	1.25275	0.3251	0.8127
4930524N10Rik	0	0	0	0	0	0	0	0	#DIV/0!	#DIV/0!	#DIV/0!
4930524O07Rik	0.415779	0.344339	0.470528	0.410215	0.578869	0.338713	0.461403	0.459662	1.12054	0.164191	0.476
4930524O08Rik	0	0	0	0	0	0	0	0	#DIV/0!	#DIV/0!	#DIV/0!
4930525G20Rik	0.01501	0	0.006996	0.00733533	0.020808	0.006456	0	0.009088	1.23893	0.3091	0.72765
4930526A20Rik	1.29999	1.83702	1.62977	1.58893	1.75002	2.46815	2.50925	2.24248	1.41132	0.49704	0.0344159
4930526F13Rik	0	0	0	0	0	0	0	0	#DIV/0!	#DIV/0!	#DIV/0!
4930526L06Rik	0	0	0	0	0	0	0	0	#DIV/0!	#DIV/0!	#DIV/0!
4930527A07Rik	0	0	0	0	0	0	0	0	#DIV/0!	#DIV/0!	#DIV/0!
4930527B05Rik	0	0	0	0	0	0	0	0	#DIV/0!	#DIV/0!	#DIV/0!
4930527E20Rik	0	0	0	0	0	0	0	0	#DIV/0!	#DIV/0!	#DIV/0!
4930527J03Rik	0	0	0	0	0	0	0	0	#DIV/0!	#DIV/0!	#DIV/0!
4930528D03Rik	0	0	0	0	0	0	0	0	#DIV/0!	#DIV/0!	#DIV/0!
4930528G23Rik	0	0	0	0	0	0	0	0	#DIV/0!	#DIV/0!	#DIV/0!
4930528P14Rik	0	0	0	0	0	0	0	0	#DIV/0!	#DIV/0!	#DIV/0!
4930529C04Rik	0.360907	0.360957	0.312742	0.344869	0.324309	0.3285	0.308448	0.320419	0.929104	-0.106087	0.137603
4930529I22Rik	0	0	0	0	0	0	0	0	#DIV/0!	#DIV/0!	#DIV/0!
4930532G15Rik	0.13451	0.136169	0.070395	0.113691	0.120549	0.102835	0.163485	0.128956	1.13427	0.18176	0.735229
4930532M18Rik	0	0	0	0	0	0	0	0	#DIV/0!	#DIV/0!	#DIV/0!
4930533B01Rik	0	0	0	0	0	0	0	0	#DIV/0!	#DIV/0!	#DIV/0!
4930533D04Rik	0	0	0	0	0	0	0	0	#DIV/0!	#DIV/0!	#DIV/0!
4930533I22Rik	0	0	0	0	0	0	0	0	#DIV/0!	#DIV/0!	#DIV/0!
4930533K18Rik	0	0	0	0	0	0	0	0	#DIV/0!	#DIV/0!	#DIV/0!
4930533L02Rik	0	0	0	0	0	0	0	0	#DIV/0!	#DIV/0!	#DIV/0!
4930533P14Rik	0	0	0	0	0	0	0	0	#DIV/0!	#DIV/0!	#DIV/0!
4930534D22Rik	0	0.006793	0.015865	0.00755267	0.020102	0.01804	0	0.012714	1.68338	0.75136	0.680375
4930535E02Rik	0	0	0	0	0	0	0	0	#DIV/0!	#DIV/0!	#DIV/0!
4930535G08Rik	0	0	0	0	0	0	0	0	#DIV/0!	#DIV/0!	#DIV/0!
4930535I16Rik	0	0.036612	0	0.012204	0	0	0	0	0	#NUM!	0.42265
4930535L15Rik	0	0	0	0	0	0	0	0	#DIV/0!	#DIV/0!	#DIV/0!
4930535O05Rik	0	0	0	0	0	0	0	0	#DIV/0!	#DIV/0!	#DIV/0!
4930538E20Rik	0	0	0	0	0	0	0	0	#DIV/0!	#DIV/0!	#DIV/0!
4930538K18Rik	0	0	0	0	0	0.021116	0	0.00703867	#DIV/0!	#DIV/0!	0.42265
4930539E08Rik	0.004833	0.004138	0.004737	0.00456933	0.010202	0	0	0.00340067	0.744237	-0.426166	0.755229
4930539J05Rik	0.115893	0.143373	0.479759	0.246342	0.14013	0.366963	0.261403	0.256165	1.03988	0.0564146	0.945719
4930539M17Rik	0.052733	0.094233	0.165557	0.104174	0.087921	0.207479	0.176058	0.157153	1.50855	0.593167	0.229228
4930540E01Rik	0	0	0	0	0	0	0	0	#DIV/0!	#DIV/0!	#DIV/0!
4930540M05Rik	0.02168	0.009188	0.020725	0.0171977	0.030205	0.037392	0.063689	0.043762	2.54465	1.34747	0.116817
4930542C12Rik	0.003136	0	0	0.00104533	0	0.00561	0	0.00187	1.7889	0.839075	0.777756
4930542C16Rik	0	0	0	0	0	0	0	0	#DIV/0!	#DIV/0!	#DIV/0!
4930544D05Rik	0	0	0	0	0.029045	0	0	0.00968167	#DIV/0!	#DIV/0!	0.42265
4930544G11Rik	0	0	0	0	0	0	0	0	#DIV/0!	#DIV/0!	#DIV/0!
4930544I03Rik	0	0	0	0	0	0	0	0	#DIV/0!	#DIV/0!	#DIV/0!
4930544L04Rik	0.003465	0	0	0.001155	0	0	0	0	0	#NUM!	0.42265
4930544M13Rik	0	0	0	0	0	0	0	0	#DIV/0!	#DIV/0!	#DIV/0!
4930545L23Rik	0	0	0	0	0	0	0	0	#DIV/0!	#DIV/0!	#DIV/0!
4930546C10Rik	0	0	0	0	0	0	0	0	#DIV/0!	#DIV/0!	#DIV/0!
4930547E08Rik	0	0	0	0	0	0	0	0	#DIV/0!	#DIV/0!	#DIV/0!
4930547M16Rik	0.103114	0.086081	0.106794	0.098663	0.090014	0.132507	0.112656	0.111726	1.1324	0.17938	0.5344
4930548G14Rik	0	0	0	0	0	0	0	0	#DIV/0!	#DIV/0!	#DIV/0!
4930548H24Rik	0.020354	0.016948	0.015737	0.0176797	0.043949	0.007186	0.019847	0.0236607	1.3383	0.4204	0.599457
4930548K13Rik	0	0	0	0	0	0	0	0	#DIV/0!	#DIV/0!	#DIV/0!
4930549C01Rik	0	0	0	0	0	0	0	0	#DIV/0!	#DIV/0!	#DIV/0!
4930550C14Rik	0	0	0	0	0.018624	0	0	0.006208	#DIV/0!	#DIV/0!	0.42265
4930550C17Rik	0	0	0	0	0	0	0	0	#DIV/0!	#DIV/0!	#DIV/0!
4930550L24Rik	0	0	0	0	0	0	0	0	#DIV/0!	#DIV/0!	#DIV/0!
4930551L18Rik	0	0	0	0	0	0	0	0	#DIV/0!	#DIV/0!	#DIV/0!
4930551O13Rik	0	0	0	0	0	0	0	0	#DIV/0!	#DIV/0!	#DIV/0!
4930552N02Rik	0	0	0	0	0	0	0	0	#DIV/0!	#DIV/0!	#DIV/0!
4930552P12Rik	0	0	0	0	0	0	0	0	#DIV/0!	#DIV/0!	#DIV/0!
4930553M12Rik	0	0.018704	0	0.00623467	0	0	0.131589	0.043863	7.03534	2.81462	0.509643
4930554C24Rik	0	0	0	0	0	0	0	0	#DIV/0!	#DIV/0!	#DIV/0!
4930554G24Rik	0	0	0	0	0	0	0	0	#DIV/0!	#DIV/0!	#DIV/0!
4930554H23Rik	0	0	0	0	0	0	0	0	#DIV/0!	#DIV/0!	#DIV/0!
4930555B11Rik	0	0	0	0	0	0	0	0	#DIV/0!	#DIV/0!	#DIV/0!
4930555B12Rik	0	0	0	0	0	0	0	0	#DIV/0!	#DIV/0!	#DIV/0!
4930555F03Rik	0	0	0	0	0	0	0	0	#DIV/0!	#DIV/0!	#DIV/0!
4930555G01Rik	0	0	0	0	0	0	0	0	#DIV/0!	#DIV/0!	#DIV/0!
4930555K19Rik	0.016873	0	0	0.00562433	0	0	0	0	0	#NUM!	0.42265
4930555M17Rik	0	0	0	0	0	0	0	0	#DIV/0!	#DIV/0!	#DIV/0!
4930555O08Rik	0	0	0	0	0	0	0	0	#DIV/0!	#DIV/0!	#DIV/0!
4930556G01Rik	0	0	0	0	0	0	0	0	#DIV/0!	#DIV/0!	#DIV/0!
4930556G22Rik	0	0	0	0	0	0	0	0	#DIV/0!	#DIV/0!	#DIV/0!
4930556I23Rik	0	0	0	0	0	0	0	0	#DIV/0!	#DIV/0!	#DIV/0!
4930556J24Rik	0	0	0	0	0	0	0	0	#DIV/0!	#DIV/0!	#DIV/0!
4930556L07Rik	0	0	0	0	0	0	0	0	#DIV/0!	#DIV/0!	#DIV/0!
4930556M19Rik	0.222653	0.220562	0.101169	0.181461	0.138011	0.104955	0.167706	0.136891	0.754379	-0.406638	0.511327
4930556M19Rik	2.20241	2.4146	1.78509	2.13404	2.12731	2.16543	2.26039	2.18438	1.02359	0.0336376	0.839091
4930556N13Rik	0	0	0	0	0	0	0	0	#DIV/0!	#DIV/0!	#DIV/0!
4930557A04Rik	0	0	0	0	0	0	0	0	#DIV/0!	#DIV/0!	#DIV/0!
4930557F10Rik	0	0	0	0	0	0	0	0	#DIV/0!	#DIV/0!	#DIV/0!
4930558G05Rik	0	0	0	0	0	0	0	0	#DIV/0!	#DIV/0!	#DIV/0!
4930558J18Rik	0.010924	0	0	0.00364133	0	0.018795	0.063871	0.0275553	7.56737	2.91979	0.386086
[truncated: 44,698 more rows]

## Sheet: Cells Contorl-MET 2>log2
Gene Name	Control-1	Control-2	Control-3	MET-1	MET-2	MET-3	log2 fold-change
[truncated: 213 more rows]

[truncated: 4 more sheets: Cells Control-MET -1<log2, Cells EMT vs MET, Cells EMT-MET 2>log2, Cells EMT-MET -1<log2]
