# Supplementary material for: TGFβ selects for pro‐stemness over pro‐invasive phenotypes during cancer cell epithelial–mesenchymal transition
Source: Mol Oncol. 2022 Apr 10;16(12):2330–54. doi: 10.1002/1878-0261.13215 (PMC9208077; doi:10.1002/1878-0261.13215)
Supplement: Supplementary file 6 — Table S8. Excel file (FC_Cell_FDR) with the list of differentially expressed genes in cells, related to the data of Fig. S4B. [file MOL2-16-2330-s006.xlsx]

## Sheet: CtrVs.EMT
ENSEMBL_ID	ENTREZID	GENENAME	SYMBOL	logFC	logCPM	PValue	FDR
ENSMUSG00000004371	16156	interleukin 11	Il11	6.69012	5.12069	1.22061e-157	1.2864e-153
ENSMUSG00000037411	18787	serine (or cysteine) peptidase inhibitor, clade E, member 1	Serpine1	6.79821	8.90514	5.49303e-153	2.89455e-149
ENSMUSG00000032172	244723	olfactomedin 2	Olfm2	8.83165	4.64441	2.38306e-150	8.37169e-147
ENSMUSG00000026580	20344	selectin, platelet	Selp	7.33535	4.56378	3.5386e-120	9.32333e-117
ENSMUSG00000007888	12931	cytokine receptor-like factor 1	Crlf1	9.10848	3.79965	4.48212e-119	9.4474e-116
ENSMUSG00000095079				9.25283	3.38234	4.55087e-118	7.9936e-115
ENSMUSG00000020689	16416	integrin beta 3	Itgb3	9.95062	5.34788	3.20353e-116	4.82315e-113
ENSMUSG00000059645	664837	predicted gene 7361	Gm7361	6.25362	4.79895	1.35956e-114	1.79105e-111
ENSMUSG00000022367	15117	hyaluronan synthase 2	Has2	6.42116	8.74185	3.59917e-105	4.21463e-102
ENSMUSG00000019359	71584	glycerophosphodiester phosphodiesterase domain containing 2	Gdpd2	-5.49808	4.40764	5.97669e-94	6.29883e-91
ENSMUSG00000049313	20660	sortilin-related receptor, LDLR class A repeats-containing	Sorl1	-4.07654	6.54062	2.93371e-89	2.81076e-86
ENSMUSG00000027276	16449	jagged 1	Jag1	3.36056	8.37644	5.47301e-84	4.80667e-81
ENSMUSG00000021214	105349	aldo-keto reductase family 1, member C18	Akr1c18	-6.88114	3.37769	2.35271e-83	1.90732e-80
ENSMUSG00000024027	14652	glucagon-like peptide 1 receptor	Glp1r	5.90355	3.51195	2.56101e-83	1.92789e-80
ENSMUSG00000007908	208982	3-hydroxymethyl-3-methylglutaryl-Coenzyme A lyase-like 1	Hmgcll1	8.16174	2.8615	2.92092e-82	2.05224e-79
ENSMUSG00000078234	242721	kelch domain containing 7A	Klhdc7a	-7.19219	3.32937	6.65635e-80	4.38446e-77
ENSMUSG00000069873	73988	RIKEN cDNA 4930438A08 gene	4930438A08Rik	7.23557	3.10237	7.06865e-79	4.38214e-76
ENSMUSG00000034612	58250	carbohydrate sulfotransferase 11	Chst11	7.44513	3.32288	9.4684e-78	5.54375e-75
ENSMUSG00000024479	105853	mal, T cell differentiation protein 2	Mal2	-5.34147	4.04043	7.58359e-77	4.2065e-74
ENSMUSG00000047945	17357	MARCKS-like 1	Marcksl1	3.1151	7.02511	3.61531e-76	1.90509e-73
ENSMUSG00000001131	21857	tissue inhibitor of metalloproteinase 1	Timp1	3.71407	5.61671	7.39778e-76	3.71263e-73
ENSMUSG00000029298	236573	guanylate-binding protein 9	Gbp9	-6.12235	4.81485	8.89929e-76	4.26317e-73
ENSMUSG00000063531	20349	sema domain, immunoglobulin domain (Ig), short basic domain, secreted, (semaphorin) 3E	Sema3e	-4.28149	4.6539	2.26384e-74	1.03733e-71
ENSMUSG00000021765	14313	follistatin	Fst	-5.53454	4.33421	6.9996e-73	3.0737e-70
ENSMUSG00000032420	23959	5' nucleotidase, ecto	Nt5e	3.66602	9.95336	7.18442e-72	3.02867e-69
ENSMUSG00000025083	226250	actin filament associated protein 1-like 2	Afap1l2	-6.10444	4.20553	1.83496e-71	7.43795e-69
ENSMUSG00000037334	224756	histocompatibility 2, M region locus 1	H2-M1	10.16	4.6734	1.3169e-69	5.14031e-67
ENSMUSG00000055415	319767	ATPase, class V, type 10B	Atp10b	-7.41476	3.55402	2.38174e-69	8.96469e-67
ENSMUSG00000019970	20393	serum/glucocorticoid regulated kinase 1	Sgk1	2.81327	6.38545	3.29814e-69	1.19859e-66
ENSMUSG00000031239	16431	integral membrane protein 2A	Itm2a	-4.65776	3.49715	9.22267e-68	3.23993e-65
ENSMUSG00000039529	54670	ATPase, class I, type 8B, member 1	Atp8b1	-3.57528	4.42261	4.54481e-66	1.54509e-63
ENSMUSG00000021638	18260	occludin	Ocln	-3.77565	5.41483	4.81343e-66	1.58527e-63
ENSMUSG00000035095	219148	family with sequence similarity 167, member A	Fam167a	3.08049	6.24831	1.02948e-65	3.28778e-63
ENSMUSG00000022037	12759	clusterin	Clu	4.56136	10.5905	2.54267e-65	7.88153e-63
ENSMUSG00000038776	13849	epoxide hydrolase 1, microsomal	Ephx1	-4.25777	7.99021	2.55533e-64	7.69446e-62
ENSMUSG00000021118	27260	pleckstrin 2	Plek2	4.09099	5.03726	2.89071e-64	8.46255e-62
ENSMUSG00000030739	71960	myosin, heavy polypeptide 14	Myh14	-5.92834	5.02373	3.04031e-64	8.65996e-62
ENSMUSG00000039518	386463	corneodesmosin	Cdsn	-7.17203	3.73154	7.3141e-64	2.02851e-61
ENSMUSG00000031827	72042	coactosin-like 1 (Dictyostelium)	Cotl1	4.16052	5.60314	4.24821e-63	1.148e-60
ENSMUSG00000073119	75657	spermatogenesis associated glutamate (E)-rich protein 4A	Speer4a	7.0361	1.93169	2.75074e-62	7.24752e-60
ENSMUSG00000102187				6.47437	3.88032	6.50117e-62	1.67112e-59
ENSMUSG00000004098	53867	collagen, type V, alpha 3	Col5a3	9.61759	2.32884	9.38212e-62	2.35424e-59
ENSMUSG00000013367	210094	IgLON family member 5	Iglon5	8.06635	2.81055	1.84103e-61	4.51224e-59
ENSMUSG00000050379	56526	septin 6	Sept6	2.95964	6.16404	8.80827e-61	2.10978e-58
ENSMUSG00000029282	71421	amelotin	Amtn	9.76351	1.67886	1.64668e-60	3.85653e-58
ENSMUSG00000024164	12266	complement component 3	C3	-3.59867	6.73121	2.06794e-60	4.73782e-58
ENSMUSG00000000555	16402	integrin alpha 5 (fibronectin receptor alpha)	Itga5	2.85191	7.43005	6.19187e-60	1.38843e-57
ENSMUSG00000037855	216049	zinc finger protein 365	Zfp365	-2.85885	5.27775	4.1174e-59	9.04026e-57
ENSMUSG00000045975	207781	C2 calcium-dependent domain containing 2	C2cd2	3.38404	5.27902	2.05397e-58	4.41771e-56
ENSMUSG00000027797	13175	doublecortin-like kinase 1	Dclk1	5.9518	3.474	5.4135e-58	1.14106e-55
ENSMUSG00000047712	338362	uronyl-2-sulfotransferase	Ust	3.05538	5.60942	7.9863e-58	1.65034e-55
ENSMUSG00000027356	241639	fermitin family member 1	Fermt1	2.75618	7.9352	2.33177e-57	4.72588e-55
ENSMUSG00000029082	12182	bone marrow stromal cell antigen 1	Bst1	-5.54194	4.14837	1.49402e-56	2.97084e-54
ENSMUSG00000019775	56533	regulator of G-protein signaling 17	Rgs17	7.08527	2.92195	8.30234e-56	1.62034e-53
ENSMUSG00000032908	433323	sphingosine-1-phosphate phosphotase 2	Sgpp2	-6.06774	2.12622	1.87459e-55	3.59205e-53
ENSMUSG00000027859	18049	nerve growth factor	Ngf	3.71787	5.69877	1.13431e-54	2.12695e-52
ENSMUSG00000055022	12805	contactin 1	Cntn1	-5.19872	5.60241	1.15036e-54	2.12695e-52
ENSMUSG00000034159	71874	RIKEN cDNA 2310007B03 gene	2310007B03Rik	3.66076	8.25036	2.0785e-54	3.77678e-52
ENSMUSG00000030592	20190	ryanodine receptor 1, skeletal muscle	Ryr1	4.42931	2.98215	2.34126e-54	4.18212e-52
ENSMUSG00000029765	243743	plexin A4	Plxna4	4.66982	6.09233	3.13493e-54	5.50651e-52
ENSMUSG00000031639	142980	toll-like receptor 3	Tlr3	-3.27819	4.8222	4.2568e-54	7.3545e-52
ENSMUSG00000022032	71145	scavenger receptor class A, member 5	Scara5	-7.1137	2.58259	5.70023e-54	9.68947e-52
ENSMUSG00000022636	11658	activated leukocyte cell adhesion molecule	Alcam	3.14821	7.8876	9.96131e-54	1.66639e-51
ENSMUSG00000019966	17311	kit ligand	Kitl	-3.91915	5.36001	3.24195e-53	5.30944e-51
ENSMUSG00000025856	18590	platelet derived growth factor, alpha	Pdgfa	2.86475	7.14746	3.27463e-53	5.30944e-51
ENSMUSG00000067698	434689	predicted gene 10220	Gm10220	5.82075	2.12698	4.02857e-52	6.4329e-50
ENSMUSG00000024953	54683	peroxiredoxin 5	Prdx5	3.05081	7.60866	8.5938e-52	1.35179e-49
ENSMUSG00000072214	18951	septin 5	Sept5	3.36161	4.23959	9.29993e-52	1.44135e-49
ENSMUSG00000029371	20311	chemokine (C-X-C motif) ligand 5	Cxcl5	-5.86045	4.10077	1.52308e-51	2.32634e-49
ENSMUSG00000046876	20238	ataxin 1	Atxn1	2.87558	5.62049	3.31109e-51	4.98508e-49
ENSMUSG00000020866	12291	calcium channel, voltage-dependent, T type, alpha 1G subunit	Cacna1g	6.45638	1.62863	1.54151e-50	2.28816e-48
ENSMUSG00000008601	53868	RAB25, member RAS oncogene family	Rab25	-3.01551	5.47867	2.38379e-50	3.48927e-48
ENSMUSG00000034584	320051	exophilin 5	Exph5	-4.94126	4.06944	7.88396e-50	1.13821e-47
ENSMUSG00000033006	20665	SRY (sex determining region Y)-box 10	Sox10	7.33834	1.51019	1.03616e-49	1.47569e-47
ENSMUSG00000026773	170768	6-phosphofructo-2-kinase/fructose-2,6-biphosphatase 3	Pfkfb3	3.71489	4.66758	1.37419e-49	1.93101e-47
ENSMUSG00000027656	22403	WNT1 inducible signaling pathway protein 2	Wisp2	-5.04242	3.29965	1.61177e-49	2.23505e-47
ENSMUSG00000073421	14961	histocompatibility 2, class II antigen A, beta 1	H2-Ab1	7.07682	1.24697	2.46147e-49	3.36902e-47
ENSMUSG00000024843	12660	choline kinase alpha	Chka	-2.36642	6.90794	3.15055e-49	4.25688e-47
ENSMUSG00000028780	20348	sema domain, immunoglobulin domain (Ig), short basic domain, secreted, (semaphorin) 3C	Sema3c	-3.41584	6.94832	4.15736e-49	5.54613e-47
ENSMUSG00000029101	71729	regulator of G-protein signaling 12	Rgs12	2.80147	6.29267	8.23594e-49	1.08498e-46
ENSMUSG00000022366	210463	solute carrier family 22 (organic cation transporter), member 22	Slc22a22	8.50859	1.24576	2.32681e-48	3.02744e-46
ENSMUSG00000024238	21417	zinc finger E-box binding homeobox 1	Zeb1	4.43283	4.52163	2.97873e-48	3.8284e-46
ENSMUSG00000039238	319530	zinc finger protein 750	Zfp750	-5.6025	2.73464	4.9891e-48	6.33496e-46
ENSMUSG00000031891	15484	hydroxysteroid 11-beta dehydrogenase 2	Hsd11b2	8.04958	0.812449	3.7166e-47	4.663e-45
ENSMUSG00000046532	11835	androgen receptor	Ar	-3.52236	4.03679	4.68426e-47	5.80794e-45
ENSMUSG00000030109	14411	solute carrier family 6 (neurotransmitter transporter, betaine/GABA), member 12	Slc6a12	6.08179	4.03362	9.70122e-47	1.18885e-44
ENSMUSG00000039105	66290	ATPase, H+ transporting, lysosomal V1 subunit G1	Atp6v1g1	2.21373	7.64901	1.54231e-46	1.86833e-44
ENSMUSG00000027022	241431	xin actin-binding repeat containing 2	Xirp2	7.91883	0.678015	2.20402e-46	2.63957e-44
ENSMUSG00000032766	66066	guanine nucleotide binding protein (G protein), gamma 11	Gng11	6.7951	1.73444	2.54293e-46	3.01123e-44
ENSMUSG00000005686	11717	adenosine monophosphate deaminase 3	Ampd3	-3.53577	5.16845	1.43372e-44	1.67889e-42
ENSMUSG00000009687	18301	FXYD domain-containing ion transport regulator 5	Fxyd5	2.96677	5.40681	1.80127e-44	2.08611e-42
ENSMUSG00000046743	329628	FAT atypical cadherin 4	Fat4	3.75709	4.80943	1.92922e-44	2.21e-42
ENSMUSG00000020262	110532	adenosine deaminase, RNA-specific, B1	Adarb1	2.41694	7.21639	2.37303e-44	2.68918e-42
ENSMUSG00000024395	225341	LIM and senescent cell antigen like domains 2	Lims2	5.32224	1.7036	3.17084e-44	3.55505e-42
ENSMUSG00000003617	12870	ceruloplasmin	Cp	-4.27795	8.56825	1.54581e-43	1.69871e-41
ENSMUSG00000037712	218952	fermitin family member 2	Fermt2	2.57233	5.78893	1.54736e-43	1.69871e-41
ENSMUSG00000020674	69675	peroxidasin	Pxdn	2.26372	6.06555	2.60708e-43	2.83258e-41
ENSMUSG00000073821				7.37166	0.66296	4.19112e-43	4.50716e-41
ENSMUSG00000031217	13641	ephrin B1	Efnb1	2.72299	5.45856	4.76431e-43	5.07183e-41
ENSMUSG00000006143	69665	uroplakin 3B-like	Upk3bl	-4.70308	4.30209	7.09126e-43	7.47347e-41
ENSMUSG00000017652	21939	CD40 antigen	Cd40	8.81168	0.765855	7.68752e-43	8.02166e-41
ENSMUSG00000030433	381836	SH3-binding domain kinase family, member 2	Sbk2	6.61137	1.53422	8.7585e-43	9.04959e-41
ENSMUSG00000030088	107747	aldehyde dehydrogenase 1 family, member L1	Aldh1l1	6.70216	4.8223	9.24022e-43	9.45463e-41
ENSMUSG00000007655	12389	caveolin 1, caveolae protein	Cav1	-2.29508	7.28221	2.56258e-42	2.59683e-40
ENSMUSG00000073116	100039045	predicted gene 10471	Gm10471	4.65979	1.84611	3.11322e-42	3.12479e-40
ENSMUSG00000030167	16641	killer cell lectin-like receptor subfamily C, member 1	Klrc1	7.82032	1.09246	1.22807e-41	1.221e-39
ENSMUSG00000037225	14173	fibroblast growth factor 2	Fgf2	6.04872	3.95762	1.36502e-41	1.34448e-39
ENSMUSG00000030110	19713	ret proto-oncogene	Ret	3.17888	4.58022	1.39306e-41	1.3594e-39
ENSMUSG00000036109	171170	muscleblind like splicing factor 3	Mbnl3	-2.9814	5.91938	8.66272e-41	8.37582e-39
ENSMUSG00000042129	213391	Ras association (RalGDS/AF-6) domain family member 4	Rassf4	-5.11631	3.43344	3.59839e-40	3.44758e-38
ENSMUSG00000046808	231287	ATPase, class V, type 10D	Atp10d	2.78824	4.09504	3.87585e-40	3.67997e-38
ENSMUSG00000036356	234356	chondroitin sulfate N-acetylgalactosaminyltransferase 1	Csgalnact1	2.47096	4.45515	1.54842e-39	1.45703e-37
ENSMUSG00000074874	13025	cytotoxic T lymphocyte-associated protein 2 beta	Ctla2b	2.32028	4.96344	1.73385e-39	1.61708e-37
ENSMUSG00000072235	22142	tubulin, alpha 1A	Tuba1a	2.10406	7.53552	2.0069e-39	1.85533e-37
ENSMUSG00000054568	13531	ubiquitin specific peptidase 17-like A	Usp17la	4.43953	2.25404	3.80231e-39	3.48457e-37
ENSMUSG00000069833	66395	AHNAK nucleoprotein (desmoyokin)	Ahnak	-2.07638	12.7129	4.92265e-39	4.4724e-37
ENSMUSG00000021062	104886	RAB15, member RAS oncogene family	Rab15	3.93311	4.27528	8.07824e-39	7.27663e-37
ENSMUSG00000041372	330406	beta-1,4-N-acetyl-galactosaminyl transferase 3	B4galnt3	-3.95946	4.21727	8.35015e-39	7.45782e-37
ENSMUSG00000039911	74646	splA/ryanodine receptor domain and SOCS box containing 1	Spsb1	3.50403	3.91531	1.2169e-38	1.07772e-36
ENSMUSG00000055322	21961	tensin 1	Tns1	5.55975	2.96505	1.98478e-38	1.74313e-36
ENSMUSG00000025473	11501	a disintegrin and metallopeptidase domain 8	Adam8	-3.67775	4.39702	2.41255e-38	2.10131e-36
ENSMUSG00000030796	21677	TEA domain family member 2	Tead2	2.14746	5.5313	8.48102e-38	7.32635e-36
ENSMUSG00000004609	12489	CD33 antigen	Cd33	5.64074	1.62456	1.08014e-37	9.25494e-36
ENSMUSG00000029337	14176	fibroblast growth factor 5	Fgf5	3.65545	3.84108	1.76982e-37	1.5042e-35
ENSMUSG00000033213	433470	expressed sequence AA467197	AA467197	4.61926	1.30501	2.23113e-37	1.88111e-35
ENSMUSG00000091049	100038949	predicted gene 1979	Gm1979	5.06568	1.06664	3.30369e-37	2.7633e-35
ENSMUSG00000008461	14343	fucosyltransferase 1	Fut1	-4.43778	1.77185	3.67633e-37	3.05078e-35
ENSMUSG00000038732	218121	membrane bound O-acyltransferase domain containing 1	Mboat1	-2.39414	5.61081	4.33247e-37	3.56718e-35
ENSMUSG00000028383	72479	hydroxysteroid dehydrogenase like 2	Hsdl2	2.44725	4.64907	4.69677e-37	3.83716e-35
ENSMUSG00000073117	664804	predicted gene 7347	Gm7347	5.61882	1.6123	5.95803e-37	4.83013e-35
ENSMUSG00000045672	373864	collagen, type XXVII, alpha 1	Col27a1	6.76297	1.83903	8.67975e-37	6.98289e-35
ENSMUSG00000074625	545481	Rho GTPase activating protein 40	Arhgap40	-5.73163	2.05806	1.87639e-36	1.49813e-34
ENSMUSG00000025475	52389	adhesion G protein-coupled receptor A1	Adgra1	3.35001	4.33088	1.38554e-35	1.09791e-33
ENSMUSG00000025889	20617	synuclein, alpha	Snca	4.73926	0.892003	1.91312e-35	1.50465e-33
ENSMUSG00000026062	226999	solute carrier family 9 (sodium/hydrogen exchanger), member 2	Slc9a2	2.67278	5.13826	2.27112e-35	1.77298e-33
ENSMUSG00000022186	67041	3-oxoacid CoA transferase 1	Oxct1	-2.20631	6.7023	2.3693e-35	1.83603e-33
ENSMUSG00000004891	18008	nestin	Nes	2.11381	7.51226	4.60387e-35	3.54162e-33
ENSMUSG00000043004	14702	guanine nucleotide binding protein (G protein), gamma 2	Gng2	4.99124	1.84502	4.71373e-35	3.59986e-33
ENSMUSG00000031557	83436	pleckstrin homology domain-containing, family A (phosphoinositide binding specific) member 2	Plekha2	1.94296	7.15364	5.60147e-35	4.24704e-33
ENSMUSG00000044217	11830	aquaporin 5	Aqp5	-2.63263	5.20633	1.41863e-34	1.06793e-32
ENSMUSG00000070645	19701	renin 1 structural	Ren1	6.54823	0.976975	1.44158e-34	1.07751e-32
ENSMUSG00000015962	69428	RIKEN cDNA 1700016C15 gene	1700016C15Rik	-5.13377	1.82972	2.03384e-34	1.50948e-32
ENSMUSG00000024778	14102	Fas (TNF receptor superfamily member 6)	Fas	-3.68958	2.19755	2.60118e-34	1.91705e-32
ENSMUSG00000025809	16412	integrin beta 1 (fibronectin receptor beta)	Itgb1	1.81263	9.89461	2.66228e-34	1.94845e-32
ENSMUSG00000039457	19041	periplakin	Ppl	-2.58511	6.46455	4.09221e-34	2.97433e-32
ENSMUSG00000079014	628900	serine (or cysteine) peptidase inhibitor, clade A, member 3I	Serpina3i	4.66533	1.51938	4.54395e-34	3.28005e-32
ENSMUSG00000049775	19241	thymosin, beta 4, X chromosome	Tmsb4x	2.58132	7.4999	5.15965e-34	3.69915e-32
ENSMUSG00000028273	56376	PDZ and LIM domain 5	Pdlim5	2.03493	7.40776	6.90255e-34	4.91527e-32
ENSMUSG00000030123	67784	plexin D1	Plxnd1	3.96985	2.34028	1.0274e-33	7.26697e-32
ENSMUSG00000025938	240726	solute carrier organic anion transporter family, member 5A1	Slco5a1	4.681	2.13528	1.4605e-33	1.02614e-31
ENSMUSG00000026870	77996	cutA divalent cation tolerance homolog-like	Cutal	-2.68143	3.21674	1.57576e-33	1.0998e-31
ENSMUSG00000051379	71436	fibronectin leucine rich transmembrane protein 3	Flrt3	3.05073	4.05078	1.62376e-33	1.12584e-31
ENSMUSG00000038375	68728	transformation related protein 53 inducible nuclear protein 2	Trp53inp2	2.48223	4.48671	1.90753e-33	1.31395e-31
ENSMUSG00000043430	76943	prosaposin-like 1	Psapl1	-4.19012	1.99727	2.27145e-33	1.55447e-31
ENSMUSG00000032092	14012	myelin protein zero-like 2	Mpzl2	-2.32494	5.67241	2.59304e-33	1.7631e-31
ENSMUSG00000034675	56320	drebrin 1	Dbn1	3.12988	4.29939	3.81979e-33	2.58056e-31
ENSMUSG00000021196	56421	phosphofructokinase, platelet	Pfkp	2.99905	4.69059	4.29878e-33	2.88566e-31
ENSMUSG00000050063	19144	kallikrein related-peptidase 6	Klk6	-3.96582	4.06851	4.33956e-33	2.8946e-31
ENSMUSG00000019866	11630	crystallin beta-gamma domain containing 1	Crybg1	-3.00612	7.12544	5.58489e-33	3.70183e-31
ENSMUSG00000039578	232035	coiled-coil serine rich 1	Ccser1	-4.38169	1.7585	5.76503e-33	3.79735e-31
ENSMUSG00000027977	83398	N-deacetylase/N-sulfotransferase (heparan glucosaminyl) 3	Ndst3	4.07943	3.2626	6.17976e-33	4.04525e-31
ENSMUSG00000038146	18131	notch 3	Notch3	-4.83206	4.16184	7.5633e-33	4.92035e-31
ENSMUSG00000095550	100862359	predicted gene, 21671	Gm21671	5.35481	0.89345	8.99046e-33	5.81291e-31
ENSMUSG00000022656	58998	nectin cell adhesion molecule 3	Nectin3	3.11785	5.50215	9.30682e-33	5.98077e-31
ENSMUSG00000005124	22402	WNT1 inducible signaling pathway protein 1	Wisp1	3.18494	3.58659	1.24955e-32	7.9812e-31
ENSMUSG00000003309	11768	adaptor protein complex AP-1, mu 2 subunit	Ap1m2	-2.09714	5.84456	1.37089e-32	8.70348e-31
ENSMUSG00000062393	331374	diacylglycerol kinase kappa	Dgkk	4.62257	1.52876	1.98172e-32	1.25062e-30
ENSMUSG00000024558	225724	mitogen-activated protein kinase 4	Mapk4	4.69447	1.45214	2.47891e-32	1.55507e-30
ENSMUSG00000028664	13844	Eph receptor B2	Ephb2	2.96356	5.81776	4.43429e-32	2.76526e-30
ENSMUSG00000020668	16570	kinesin family member 3C	Kif3c	1.80103	5.87557	4.63987e-32	2.87645e-30
ENSMUSG00000020774	11484	aspartoacylase	Aspa	-7.17792	3.2895	5.44167e-32	3.35379e-30
ENSMUSG00000015766	13860	epidermal growth factor receptor pathway substrate 8	Eps8	-2.29936	6.96353	6.37211e-32	3.9044e-30
ENSMUSG00000039217	16173	interleukin 18	Il18	-3.14034	3.52016	9.33044e-32	5.68402e-30
ENSMUSG00000008318	320100	RELT tumor necrosis factor receptor	Relt	3.41124	3.43041	1.24379e-31	7.53348e-30
ENSMUSG00000029313	17355	AF4/FMR2 family, member 1	Aff1	1.79338	6.92239	1.72887e-31	1.04117e-29
ENSMUSG00000032249	11737	acidic (leucine-rich) nuclear phosphoprotein 32 family, member A	Anp32a	4.37151	2.31782	2.00659e-31	1.20156e-29
ENSMUSG00000054150	212073	spectrin repeat containing, nuclear envelope family member 3	Syne3	-3.23642	4.18748	2.43658e-31	1.4508e-29
ENSMUSG00000020424	71962	cytosolic arginine sensor for mTORC1 subunit 1	Castor1	3.22864	4.71652	2.45177e-31	1.45164e-29
ENSMUSG00000027495	67017	family with sequence similarity 210, member B	Fam210b	2.08505	4.36161	3.14456e-31	1.85142e-29
ENSMUSG00000025151	94275	melanoma antigen, family D, 1	Maged1	1.7666	8.62181	3.61661e-31	2.11753e-29
ENSMUSG00000026204	19275	protein tyrosine phosphatase, receptor type, N	Ptprn	5.89406	0.994998	3.67005e-31	2.13694e-29
ENSMUSG00000029223	22223	ubiquitin carboxy-terminal hydrolase L1	Uchl1	6.62628	4.22292	3.96708e-31	2.2972e-29
ENSMUSG00000075602	110454	lymphocyte antigen 6 complex, locus A	Ly6a	-3.49712	7.49229	4.11078e-31	2.3674e-29
ENSMUSG00000019102	11670	aldehyde dehydrogenase family 3, subfamily A1	Aldh3a1	-3.87605	7.19405	4.42113e-31	2.5323e-29
ENSMUSG00000015533	16398	integrin alpha 2	Itga2	2.96632	7.26032	5.29029e-31	3.01375e-29
ENSMUSG00000028347	230157	transmembrane protein with EGF-like and two follistatin-like domains 1	Tmeff1	2.26974	6.63908	6.30107e-31	3.57027e-29
ENSMUSG00000046318	320924	collagen and calcium binding EGF domains 1	Ccbe1	2.20003	7.44417	7.99736e-31	4.50717e-29
ENSMUSG00000022096	15460	lysine demethylase and nuclear receptor corepressor	Hr	2.74308	4.99023	1.0715e-30	6.00667e-29
ENSMUSG00000027068	241452	dehydrogenase/reductase (SDR family) member 9	Dhrs9	-3.0888	4.12926	1.81833e-30	1.01235e-28
ENSMUSG00000026728	22352	vimentin	Vim	5.4657	6.50643	1.82508e-30	1.01235e-28
ENSMUSG00000036006	193385	RHO family interacting cell polarization regulator 2	Ripor2	-2.83683	4.10109	3.96698e-30	2.1889e-28
ENSMUSG00000021751	93732	acyl-Coenzyme A oxidase 2, branched chain	Acox2	-2.9858	3.8658	4.46741e-30	2.45219e-28
ENSMUSG00000030091	54563	nucleoporin 210	Nup210	-2.5191	4.75954	5.38153e-30	2.93865e-28
ENSMUSG00000000303	12550	cadherin 1	Cdh1	-1.68938	7.5917	5.80401e-30	3.15301e-28
ENSMUSG00000022206	18162	natriuretic peptide receptor 3	Npr3	4.98272	4.97151	7.65078e-30	4.13495e-28
ENSMUSG00000016494	12490	CD34 antigen	Cd34	-6.01458	1.98222	2.25942e-29	1.2149e-27
ENSMUSG00000029174	57915	TBC1 domain family, member 1	Tbc1d1	1.81395	6.15513	2.42771e-29	1.29876e-27
ENSMUSG00000025085	226251	actin-binding LIM protein 1	Ablim1	-2.22165	4.88813	2.84734e-29	1.51556e-27
ENSMUSG00000029019	18158	natriuretic peptide type B	Nppb	3.89865	2.38084	3.01642e-29	1.59749e-27
ENSMUSG00000054753	245128	expressed sequence AU018091	AU018091	-3.22175	3.95695	3.99965e-29	2.10762e-27
ENSMUSG00000096035	381651	odontogenesis associated phosphoprotein	Odaph	2.15058	5.49104	1.06973e-28	5.60892e-27
ENSMUSG00000040990	58194	SH3-domain kinase binding protein 1	Sh3kbp1	2.34096	4.8346	2.01457e-28	1.05107e-26
ENSMUSG00000046731	216858	potassium channel tetramerisation domain containing 11	Kctd11	2.05545	5.78291	2.08075e-28	1.08025e-26
ENSMUSG00000020411	214112	NIPA-like domain containing 4	Nipal4	-4.16036	2.917	2.16476e-28	1.11835e-26
ENSMUSG00000022790	207683	immunoglobulin superfamily, member 11	Igsf11	4.29642	3.71391	2.85835e-28	1.46947e-26
ENSMUSG00000030513	18553	proprotein convertase subtilisin/kexin type 6	Pcsk6	-2.77741	5.04119	2.94393e-28	1.50612e-26
ENSMUSG00000044976	546144	WD repeat domain 72	Wdr72	-4.80629	1.91882	3.24488e-28	1.65207e-26
ENSMUSG00000004508	14389	growth factor receptor bound protein 2-associated protein 2	Gab2	2.01528	5.57469	3.54958e-28	1.79851e-26
ENSMUSG00000061353	20315	chemokine (C-X-C motif) ligand 12	Cxcl12	4.71014	2.38958	4.46188e-28	2.24994e-26
ENSMUSG00000003134	54610	TBC1 domain family, member 8	Tbc1d8	-2.71555	3.58973	5.88926e-28	2.95557e-26
ENSMUSG00000042363	216551	lectin, galactoside binding-like	Lgalsl	-2.59071	3.93566	7.07784e-28	3.53523e-26
ENSMUSG00000040584	18671	ATP-binding cassette, sub-family B (MDR/TAP), member 1A	Abcb1a	3.49558	3.88698	7.68534e-28	3.82056e-26
ENSMUSG00000056313	69068	transcriptional and immune response regulator	Tcim	1.85885	5.94181	8.19847e-28	4.05651e-26
ENSMUSG00000044258	13024	cytotoxic T lymphocyte-associated protein 2 alpha	Ctla2a	2.52015	6.87177	1.13223e-27	5.57599e-26
ENSMUSG00000028392	192120	B-box and SPRY domain containing	Bspry	-2.79386	3.88188	1.30626e-27	6.40312e-26
ENSMUSG00000025743	20970	syndecan 3	Sdc3	2.6961	3.81177	1.35873e-27	6.62945e-26
ENSMUSG00000034903	319876	Cobl-like 1	Cobll1	-2.26312	4.16593	2.5434e-27	1.23525e-25
ENSMUSG00000058571	23888	glypican 6	Gpc6	-3.1798	3.59751	2.85787e-27	1.38161e-25
ENSMUSG00000022602	11838	activity regulated cytoskeletal-associated protein	Arc	3.34737	2.03257	3.16133e-27	1.52134e-25
ENSMUSG00000050854	230678	transmembrane protein 125	Tmem125	-3.92987	1.14847	4.02366e-27	1.92751e-25
ENSMUSG00000072568	399603	family with sequence similarity 84, member B	Fam84b	-1.7016	6.27097	4.65599e-27	2.21869e-25
ENSMUSG00000040675	270685	methylenetetrahydrofolate dehydrogenase (NADP+ dependent) 1-like	Mthfd1l	-1.7633	6.12832	4.67359e-27	2.21869e-25
ENSMUSG00000022340	319613	syntabulin (syntaxin-interacting)	Sybu	-4.02064	1.72912	4.79698e-27	2.26705e-25
ENSMUSG00000051359	52589	neurocalcin delta	Ncald	3.73752	0.999585	4.86238e-27	2.28771e-25
ENSMUSG00000032596	74153	ubiquitin-like modifier activating enzyme 7	Uba7	-4.19843	1.82038	5.11209e-27	2.3945e-25
ENSMUSG00000052331	329154	ankyrin repeat domain 44	Ankrd44	2.60351	3.305	6.52477e-27	3.04268e-25
ENSMUSG00000027820	17380	membrane metallo endopeptidase	Mme	-5.78113	2.99105	6.87502e-27	3.19189e-25
ENSMUSG00000057335	545389	centrosomal protein 170	Cep170	2.07759	7.73281	6.93866e-27	3.20731e-25
ENSMUSG00000027883	76123	G-protein signalling modulator 2 (AGS3-like, C. elegans)	Gpsm2	-1.77229	5.29858	8.04641e-27	3.70311e-25
ENSMUSG00000029370	73246	Ras association (RalGDS/AF-6) domain family member 6	Rassf6	-1.81592	4.91947	8.35973e-27	3.83057e-25
ENSMUSG00000022272	17909	myosin X	Myo10	1.77099	6.24569	9.66896e-27	4.41131e-25
ENSMUSG00000003992	66970	single-stranded DNA binding protein 2	Ssbp2	-3.15256	2.29958	1.08366e-26	4.91975e-25
ENSMUSG00000034343	67921	ubiquitin-conjugating enzyme E2F (putative)	Ube2f	1.86512	7.26285	1.08767e-26	4.91975e-25
ENSMUSG00000022419	97998	DEP domain containing MTOR-interacting protein	Deptor	-2.45464	3.93161	1.10232e-26	4.96467e-25
ENSMUSG00000052698	70549	talin 2	Tln2	1.84042	5.55272	1.52425e-26	6.83579e-25
ENSMUSG00000028076	12479	CD1d1 antigen	Cd1d1	3.75881	2.00645	2.42626e-26	1.08349e-24
ENSMUSG00000030653	207728	phosphodiesterase 2A, cGMP-stimulated	Pde2a	3.90162	1.8259	4.53769e-26	2.01784e-24
ENSMUSG00000028184	99633	adhesion G protein-coupled receptor L2	Adgrl2	-1.91593	4.32059	4.61438e-26	2.04332e-24
ENSMUSG00000015745	67220	pleckstrin homology domain containing, family O member 1	Plekho1	2.38461	3.96108	5.37504e-26	2.37019e-24
ENSMUSG00000021094	66375	dehydrogenase/reductase (SDR family) member 7	Dhrs7	-2.16235	4.08007	5.86132e-26	2.57385e-24
ENSMUSG00000038178	215113	solute carrier family 43, member 2	Slc43a2	-2.35413	5.08292	6.97996e-26	3.05235e-24
ENSMUSG00000020846	76566	refilin B	Rflnb	2.88158	2.65936	7.46798e-26	3.25228e-24
ENSMUSG00000045349	230863	SH2 domain containing 5	Sh2d5	2.47922	5.17512	9.30946e-26	4.03755e-24
ENSMUSG00000041449				4.20273	2.43222	9.76951e-26	4.21971e-24
ENSMUSG00000062661	14299	neuronal calcium sensor 1	Ncs1	1.50144	6.25793	1.26935e-25	5.46028e-24
ENSMUSG00000020377	17001	leukotriene C4 synthase	Ltc4s	-5.20391	4.13816	1.38778e-25	5.94547e-24
ENSMUSG00000037509	226970	Rho guanine nucleotide exchange factor (GEF) 4	Arhgef4	-2.42569	3.48943	1.68324e-25	7.18204e-24
ENSMUSG00000029304	20750	secreted phosphoprotein 1	Spp1	-3.01468	11.0332	1.69086e-25	7.18549e-24
ENSMUSG00000003051	13710	E74-like factor 3	Elf3	-3.34323	3.20242	1.7602e-25	7.4501e-24
ENSMUSG00000070644	214253	ethanolamine kinase 2	Etnk2	4.12802	1.40527	1.90317e-25	8.02299e-24
ENSMUSG00000023032	59033	solute carrier family 4 (anion exchanger), member 8	Slc4a8	2.15077	5.09684	1.97945e-25	8.31134e-24
ENSMUSG00000028364	21923	tenascin C	Tnc	4.85965	10.1146	2.64396e-25	1.10301e-23
ENSMUSG00000041362	71653	shootin 1	Shtn1	-1.67001	6.79109	2.6479e-25	1.10301e-23
ENSMUSG00000024640	107272	phosphoserine aminotransferase 1	Psat1	-1.62325	8.01141	3.09854e-25	1.28565e-23
ENSMUSG00000035504	70335	receptor accessory protein 6	Reep6	-2.91667	4.69212	3.21614e-25	1.32921e-23
ENSMUSG00000037568	226841	vasohibin 2	Vash2	2.38881	3.79506	3.82303e-25	1.57386e-23
ENSMUSG00000026657	209630	FERM domain containing 4A	Frmd4a	1.65261	5.80216	5.08655e-25	2.08588e-23
ENSMUSG00000021306	83924	G protein-coupled receptor 137B	Gpr137b	-1.93225	6.10256	5.46228e-25	2.23128e-23
ENSMUSG00000034457	245527	ectodysplasin A2 receptor	Eda2r	-1.80754	6.69662	6.53091e-25	2.6575e-23
ENSMUSG00000000792	114479	solute carrier family 5 (sodium iodide symporter), member 5	Slc5a5	-3.44528	2.39938	6.94181e-25	2.81384e-23
ENSMUSG00000020186	13008	cysteine and glycine-rich protein 2	Csrp2	3.47222	2.28801	7.96559e-25	3.21645e-23
ENSMUSG00000020021	13998	FYVE, RhoGEF and PH domain containing 6	Fgd6	1.76647	6.35773	9.94211e-25	3.99923e-23
ENSMUSG00000073678	241062	post-GPI attachment to proteins 1	Pgap1	2.78756	6.92666	1.02708e-24	4.11575e-23
ENSMUSG00000020541	71943	target of myb1-like 1 (chicken)	Tom1l1	-1.81467	4.60844	1.23456e-24	4.9284e-23
ENSMUSG00000031659	11513	adenylate cyclase 7	Adcy7	1.75027	6.21351	1.26278e-24	5.02205e-23
ENSMUSG00000045545	16664	keratin 14	Krt14	-3.38313	7.22685	1.43519e-24	5.68628e-23
ENSMUSG00000004936	26395	mitogen-activated protein kinase kinase 1	Map2k1	1.41934	6.9334	1.74035e-24	6.86951e-23
ENSMUSG00000090145	394435	UDP glucuronosyltransferase 1 family, polypeptide A6B	Ugt1a6b	-3.89652	1.31905	2.24278e-24	8.81966e-23
ENSMUSG00000019851	64058	PERP, TP53 apoptosis effector	Perp	-1.56556	8.20379	2.84108e-24	1.11309e-22
ENSMUSG00000046314	217517	syntaxin binding protein 6 (amisyn)	Stxbp6	-3.19722	2.76407	3.83156e-24	1.49559e-22
ENSMUSG00000020838	15567	solute carrier family 6 (neurotransmitter transporter, serotonin), member 4	Slc6a4	4.95198	1.93577	4.16734e-24	1.62065e-22
ENSMUSG00000031762	17750	metallothionein 2	Mt2	-3.66592	5.45555	4.25135e-24	1.64724e-22
ENSMUSG00000027253	228357	low density lipoprotein receptor-related protein 4	Lrp4	3.59688	2.57247	5.04478e-24	1.94751e-22
ENSMUSG00000021733	218756	solute carrier family 4, sodium bicarbonate cotransporter, member 7	Slc4a7	1.59185	6.49647	5.36526e-24	2.06367e-22
ENSMUSG00000001622	12994	casein kappa	Csn3	4.04475	5.4578	5.41497e-24	2.07521e-22
ENSMUSG00000038264	20361	sema domain, immunoglobulin domain (Ig), and GPI membrane anchor, (semaphorin) 7A	Sema7a	2.69313	3.90014	5.57302e-24	2.12805e-22
ENSMUSG00000026797	20910	syntaxin binding protein 1	Stxbp1	2.33373	3.60144	6.00306e-24	2.28398e-22
ENSMUSG00000002107	14007	CUGBP, Elav-like family member 2	Celf2	-1.76899	4.66351	7.02794e-24	2.6643e-22
ENSMUSG00000022321	320873	cadherin 10	Cdh10	7.16021	1.62615	7.06023e-24	2.66695e-22
ENSMUSG00000000782	21414	transcription factor 7, T cell specific	Tcf7	3.46465	1.05906	7.43786e-24	2.79956e-22
ENSMUSG00000056632	13512	desmoglein 3	Dsg3	-3.14307	3.06049	7.89854e-24	2.96237e-22
ENSMUSG00000016526	226419	dual-specificity tyrosine-(Y)-phosphorylation regulated kinase 3	Dyrk3	1.65949	5.96328	8.70143e-24	3.25193e-22
ENSMUSG00000028161	19055	protein phosphatase 3, catalytic subunit, alpha isoform	Ppp3ca	-1.54243	7.84474	1.07207e-23	3.99242e-22
ENSMUSG00000045671	114716	sprouty-related, EVH1 domain containing 2	Spred2	1.82451	5.15802	1.23701e-23	4.59043e-22
ENSMUSG00000018965	22629	tyrosine 3-monooxygenase/tryptophan 5-monooxygenase activation protein, eta polypeptide	Ywhah	1.61831	6.456	1.73681e-23	6.42254e-22
ENSMUSG00000020423	12227	B cell translocation gene 2, anti-proliferative	Btg2	-2.07823	5.03246	2.29686e-23	8.46385e-22
ENSMUSG00000023087	12457	nocturnin	Noct	2.14619	4.44867	2.51114e-23	9.22123e-22
ENSMUSG00000033060	380928	LIM domain only 7	Lmo7	-3.89991	2.92024	2.55712e-23	9.35745e-22
ENSMUSG00000024143	104215	ras homolog family member Q	Rhoq	2.04054	6.49688	3.00048e-23	1.09419e-21
ENSMUSG00000001156	17119	MAX dimerization protein 1	Mxd1	-2.05288	6.26331	3.04566e-23	1.10683e-21
ENSMUSG00000037321	21354	transporter 1, ATP-binding cassette, sub-family B (MDR/TAP)	Tap1	-3.47229	1.56406	3.09556e-23	1.1211e-21
ENSMUSG00000029338	71914	anthrax toxin receptor 2	Antxr2	1.56868	7.98664	3.26847e-23	1.17962e-21
ENSMUSG00000021493	67399	PDZ and LIM domain 7	Pdlim7	1.74494	6.3808	3.27951e-23	1.17962e-21
ENSMUSG00000034714	117160	tweety family member 2	Ttyh2	2.80372	3.83526	3.5985e-23	1.28995e-21
ENSMUSG00000022893	11504	a disintegrin-like and metallopeptidase (reprolysin type) with thrombospondin type 1 motif, 1	Adamts1	-2.60715	4.34133	4.02761e-23	1.43888e-21
ENSMUSG00000028479	50798	glucosamine (UDP-N-acetyl)-2-epimerase/N-acetylmannosamine kinase	Gne	1.75104	6.41265	4.1354e-23	1.4724e-21
ENSMUSG00000028793	75234	ring finger protein 19B	Rnf19b	1.601	6.27265	4.27737e-23	1.51782e-21
ENSMUSG00000057719	269016	SH3 domain containing ring finger 2	Sh3rf2	-3.57615	1.44491	5.07132e-23	1.79351e-21
ENSMUSG00000036304	332175	zinc finger, DHHC domain containing 23	Zdhhc23	-3.12901	1.35346	5.18385e-23	1.82718e-21
ENSMUSG00000031971	73420	centriole, cilia and spindle associated protein	Ccsap	3.34808	3.37174	6.28647e-23	2.20844e-21
ENSMUSG00000030256	79362	basic helix-loop-helix family, member e41	Bhlhe41	-2.73275	3.77703	7.96114e-23	2.78746e-21
ENSMUSG00000033350	54371	carbohydrate sulfotransferase 2	Chst2	3.75537	4.31211	8.06364e-23	2.814e-21
ENSMUSG00000047793	208777	sushi, nidogen and EGF-like domains 1	Sned1	2.59609	5.64258	8.11807e-23	2.82364e-21
ENSMUSG00000024424	72747	tetratricopeptide repeat domain 39C	Ttc39c	1.98128	4.37206	8.61367e-23	2.98617e-21
ENSMUSG00000036136	104943	family with sequence similarity 110, member C	Fam110c	1.6879	5.66702	8.93842e-23	3.08859e-21
ENSMUSG00000018008	72318	cytohesin 4	Cyth4	3.65661	3.46867	9.9991e-23	3.44381e-21
ENSMUSG00000030800	76560	protease, serine 8 (prostasin)	Prss8	-1.82972	4.93183	1.81464e-22	6.22948e-21
ENSMUSG00000066026	20148	dehydrogenase/reductase (SDR family) member 3	Dhrs3	-4.3789	3.12496	1.82488e-22	6.24428e-21
ENSMUSG00000029231	18595	platelet derived growth factor receptor, alpha polypeptide	Pdgfra	2.81579	3.38308	1.8488e-22	6.30022e-21
ENSMUSG00000053062	67374	junction adhesion molecule 2	Jam2	3.08551	2.85723	1.85318e-22	6.30022e-21
ENSMUSG00000053675	74176	transglutaminase 5	Tgm5	-3.95528	1.72698	2.11267e-22	7.15931e-21
ENSMUSG00000052981	76980	ubiquitin-conjugating enzyme E2Q family-like 1	Ube2ql1	4.83761	0.840624	2.35548e-22	7.95655e-21
ENSMUSG00000079018	17067	lymphocyte antigen 6 complex, locus C1	Ly6c1	-3.54894	3.60144	2.53648e-22	8.54056e-21
ENSMUSG00000032591	15235	macrophage stimulating 1 (hepatocyte growth factor-like)	Mst1	-3.4211	1.41181	2.74277e-22	9.20574e-21
ENSMUSG00000072294	16597	Kruppel-like factor 12	Klf12	2.94223	1.2585	3.22247e-22	1.07815e-20
ENSMUSG00000106121				3.14446	1.59005	3.46529e-22	1.15572e-20
ENSMUSG00000032902	20501	solute carrier family 16 (monocarboxylic acid transporters), member 1	Slc16a1	-1.49534	6.20476	3.64119e-22	1.21055e-20
ENSMUSG00000032652	232430	cAMP responsive element binding protein-like 2	Crebl2	-1.74402	4.85549	3.99751e-22	1.32483e-20
ENSMUSG00000029380	14825	chemokine (C-X-C motif) ligand 1	Cxcl1	-3.02809	3.25817	4.49091e-22	1.48369e-20
ENSMUSG00000040433	245007	zinc finger and BTB domain containing 38	Zbtb38	1.66121	7.66588	5.59111e-22	1.8414e-20
ENSMUSG00000047963	52331	starch binding domain 1	Stbd1	-2.54205	4.89686	6.12298e-22	2.01028e-20
ENSMUSG00000033705	668880	START domain containing 9	Stard9	2.54582	2.73681	6.88e-22	2.25181e-20
ENSMUSG00000027660	20482	SKI-like	Skil	1.53035	7.9246	1.01184e-21	3.30146e-20
ENSMUSG00000003541	15937	immediate early response 3	Ier3	1.84618	6.86937	1.12626e-21	3.66348e-20
ENSMUSG00000024774	52024	ankyrin repeat domain 22	Ankrd22	-1.77688	4.36344	1.18445e-21	3.84091e-20
ENSMUSG00000034573	19249	protein tyrosine phosphatase, non-receptor type 13	Ptpn13	-1.63953	7.87305	1.4222e-21	4.59771e-20
ENSMUSG00000042035	78908	immunoglobulin superfamily, member 3	Igsf3	2.26581	2.96234	1.74228e-21	5.61526e-20
ENSMUSG00000040618	74551	phosphoenolpyruvate carboxykinase 2 (mitochondrial)	Pck2	-1.83425	6.54167	2.00652e-21	6.44718e-20
ENSMUSG00000038244	320878	microtubule associated monooxygenase, calponin and LIM domain containing 2	Mical2	1.61037	5.25	2.14837e-21	6.88196e-20
ENSMUSG00000010663	76267	fatty acid desaturase 1	Fads1	1.99733	4.36258	2.27401e-21	7.26236e-20
ENSMUSG00000039385	12563	cadherin 6	Cdh6	7.71078	3.41365	2.36231e-21	7.52157e-20
ENSMUSG00000025265	14163	FYVE, RhoGEF and PH domain containing 1	Fgd1	2.13836	4.25684	2.61885e-21	8.31326e-20
ENSMUSG00000040699	67803	LIM domain containing 2	Limd2	3.10849	3.24091	2.93118e-21	9.27679e-20
ENSMUSG00000020644	15902	inhibitor of DNA binding 2	Id2	2.01945	3.72996	4.18995e-21	1.32209e-19
ENSMUSG00000019558	102857	solute carrier family 6 (neurotransmitter transporter, creatine), member 8	Slc6a8	1.4558	6.83176	4.66374e-21	1.4672e-19
ENSMUSG00000022744	224250	claudin domain containing 1	Cldnd1	1.45463	5.29657	4.79974e-21	1.50549e-19
ENSMUSG00000021636	218518	MARVEL (membrane-associating) domain containing 2	Marveld2	-1.67514	4.30488	5.41723e-21	1.69413e-19
ENSMUSG00000027332	56357	isovaleryl coenzyme A dehydrogenase	Ivd	-1.99552	5.48858	5.8186e-21	1.81427e-19
ENSMUSG00000062995	15893	islet cell autoantigen 1	Ica1	-2.47905	3.70081	7.2956e-21	2.26809e-19
ENSMUSG00000020399	171285	hepatitis A virus cellular receptor 2	Havcr2	4.59147	2.589	7.61845e-21	2.36149e-19
ENSMUSG00000029270	67266	family with sequence similarity 69, member A	Fam69a	1.7879	4.51066	7.73386e-21	2.39024e-19
ENSMUSG00000042460	94192	core 1 synthase, glycoprotein-N-acetylgalactosamine 3-beta-galactosyltransferase, 1	C1galt1	1.93382	6.34291	8.28095e-21	2.55184e-19
ENSMUSG00000026923	18128	notch 1	Notch1	-2.88643	4.92898	8.762e-21	2.69221e-19
ENSMUSG00000074183	14857	glutathione S-transferase, alpha 1 (Ya)	Gsta1	-6.3815	1.51533	9.60083e-21	2.94137e-19
ENSMUSG00000071547	70021	5'-nucleotidase domain containing 2	Nt5dc2	2.7268	3.97075	1.01274e-20	3.0937e-19
ENSMUSG00000046879	15944	immunity-related GTPase family M member 1	Irgm1	2.06544	3.97669	1.15723e-20	3.52488e-19
ENSMUSG00000048486	228859	fat storage-inducing transmembrane protein 2	Fitm2	-1.52646	4.9746	1.21636e-20	3.69431e-19
ENSMUSG00000039384	63953	dual specificity phosphatase 10	Dusp10	1.69026	5.17785	1.22676e-20	3.71519e-19
ENSMUSG00000097039	19296	Pvt1 oncogene	Pvt1	-2.71569	10.2806	1.28485e-20	3.87996e-19
ENSMUSG00000045917	230279	transmembrane protein 268	Tmem268	1.78505	4.32903	1.46092e-20	4.39903e-19
ENSMUSG00000040640	238988	ELKS/RAB6-interacting/CAST family member 2	Erc2	2.11403	3.76456	1.54804e-20	4.63761e-19
ENSMUSG00000030102	16438	inositol 1,4,5-trisphosphate receptor 1	Itpr1	1.54341	5.29055	1.54895e-20	4.63761e-19
ENSMUSG00000015243	11303	ATP-binding cassette, sub-family A (ABC1), member 1	Abca1	-3.23495	4.12617	1.62104e-20	4.8397e-19
ENSMUSG00000020902	18208	netrin 1	Ntn1	-3.27038	5.46425	1.70664e-20	5.08087e-19
ENSMUSG00000027200	214968	sema domain, transmembrane domain (TM), and cytoplasmic domain, (semaphorin) 6D	Sema6d	3.60502	2.00606	1.81461e-20	5.3871e-19
ENSMUSG00000049866	320982	ADP-ribosylation factor-like 4C	Arl4c	1.61576	7.71786	2.24924e-20	6.65864e-19
ENSMUSG00000049288	280411	Lix1-like	Lix1l	3.93942	3.23822	2.69558e-20	7.95763e-19
ENSMUSG00000025235	102774	Bardet-Biedl syndrome 4 (human)	Bbs4	1.59129	4.53999	2.81937e-20	8.29982e-19
ENSMUSG00000038576	96935	sushi domain containing 4	Susd4	-3.55187	1.28893	2.83002e-20	8.30796e-19
ENSMUSG00000046186	235505	CD109 antigen	Cd109	2.32976	4.75025	2.92081e-20	8.55067e-19
ENSMUSG00000037086	68800	proline rich 32	Prr32	-5.07396	1.56085	3.03282e-20	8.85399e-19
ENSMUSG00000006490	67310	prolactin family8, subfamily a, member 9	Prl8a9	5.60358	3.45269	3.09576e-20	9.01276e-19
ENSMUSG00000007041	114584	chloride intracellular channel 1	Clic1	1.51554	8.0623	3.58965e-20	1.04219e-18
ENSMUSG00000037239	101809	sprouty-related, EVH1 domain containing 3	Spred3	2.17666	4.28114	3.71546e-20	1.07575e-18
ENSMUSG00000071537	74253	killer cell lectin-like receptor subfamily G, member 2	Klrg2	-2.31663	3.26012	4.41897e-20	1.27593e-18
ENSMUSG00000052942	226075	GLIS family zinc finger 3	Glis3	1.76197	4.87168	4.63144e-20	1.33363e-18
ENSMUSG00000031996	11804	amyloid beta (A4) precursor-like protein 2	Aplp2	1.72595	9.59476	4.86464e-20	1.39696e-18
ENSMUSG00000053886	72281	SH2 domain containing 4A	Sh2d4a	-2.94262	2.52048	5.28788e-20	1.51437e-18
ENSMUSG00000054364	11852	ras homolog family member B	Rhob	1.94598	5.16255	5.31074e-20	1.5168e-18
ENSMUSG00000004562	268739	Rho guanine nucleotide exchange factor (GEF) 40	Arhgef40	1.83758	6.24854	5.54946e-20	1.5807e-18
ENSMUSG00000045215	211961	additional sex combs like 3, transcriptional regulator	Asxl3	2.82118	1.56802	6.92231e-20	1.96642e-18
ENSMUSG00000047562	17384	matrix metallopeptidase 10	Mmp10	3.21195	4.66802	6.98204e-20	1.97806e-18
ENSMUSG00000038152				2.67858	1.24446	7.54739e-20	2.13249e-18
ENSMUSG00000025352	14561	growth differentiation factor 11	Gdf11	1.91016	4.31116	7.8405e-20	2.20939e-18
ENSMUSG00000027800	17112	transmembrane 4 superfamily member 1	Tm4sf1	1.39558	7.12653	8.59306e-20	2.41499e-18
ENSMUSG00000030760	66190	alkaline ceramidase 3	Acer3	-1.39601	5.93692	9.90452e-20	2.77616e-18
ENSMUSG00000042225	56068	Alport syndrome, mental retardation, midface hypoplasia and elliptocytosis chromosomal region gene 1	Ammecr1	1.54915	5.0994	1.08568e-19	3.035e-18
ENSMUSG00000027376	192212	prominin 2	Prom2	-3.99575	4.95026	1.09608e-19	3.05597e-18
ENSMUSG00000064262	243374	GTPase, IMAP family member 8	Gimap8	4.11903	1.88905	1.12216e-19	3.12045e-18
ENSMUSG00000022309	11600	angiopoietin 1	Angpt1	-4.71381	2.82005	1.18805e-19	3.29496e-18
ENSMUSG00000025880	17131	SMAD family member 7	Smad7	1.66517	5.96082	1.32551e-19	3.66656e-18
ENSMUSG00000036528	19024	PTPRF interacting protein, binding protein 2 (liprin beta 2)	Ppfibp2	2.48527	3.45295	1.50235e-19	4.14484e-18
ENSMUSG00000021990	219140	spermatogenesis associated 13	Spata13	3.43143	1.33933	1.5972e-19	4.38839e-18
ENSMUSG00000026872	24136	zinc finger E-box binding homeobox 2	Zeb2	1.91653	5.03229	1.59896e-19	4.38839e-18
ENSMUSG00000024421	16774	laminin, alpha 3	Lama3	2.21156	9.35541	1.63178e-19	4.46684e-18
ENSMUSG00000062127	80281	CTTNBP2 N-terminal like	Cttnbp2nl	1.38086	6.8926	1.88165e-19	5.13749e-18
ENSMUSG00000026414	21956	troponin T2, cardiac	Tnnt2	2.22399	6.63031	2.05364e-19	5.59259e-18
ENSMUSG00000097145	414108	RIKEN cDNA 9230114K14 gene	9230114K14Rik	-2.42356	2.76901	2.19785e-19	5.96988e-18
ENSMUSG00000022799	12549	Rho GTPase activating protein 31	Arhgap31	2.12671	4.24733	2.41144e-19	6.53319e-18
ENSMUSG00000025584	18584	phosphodiesterase 8A	Pde8a	-3.18172	1.90474	2.62613e-19	7.09662e-18
ENSMUSG00000059248	53860	septin 9	Sept9	1.55286	7.86253	2.78888e-19	7.51715e-18
ENSMUSG00000027901	72121	DENN/MADD domain containing 2D	Dennd2d	-2.30294	2.9259	2.80715e-19	7.54708e-18
ENSMUSG00000019997	14219	connective tissue growth factor	Ctgf	2.59874	6.84025	2.84537e-19	7.63036e-18
ENSMUSG00000037370	18605	ectonucleotide pyrophosphatase/phosphodiesterase 1	Enpp1	3.24797	2.09056	2.91349e-19	7.79323e-18
ENSMUSG00000050953	14609	gap junction protein, alpha 1	Gja1	1.51867	8.04298	3.0405e-19	8.11237e-18
ENSMUSG00000027173	211896	DEP domain containing 7	Depdc7	-1.8551	4.58872	3.1642e-19	8.42109e-18
ENSMUSG00000025366	23943	extended synaptotagmin-like protein 1	Esyt1	1.35229	6.30628	3.67517e-19	9.75632e-18
ENSMUSG00000058152	78923	chondroitin sulfate synthase 3	Chsy3	3.48664	1.49642	3.68541e-19	9.75892e-18
ENSMUSG00000034591	338365	solute carrier family 41, member 2	Slc41a2	3.73425	3.64096	3.86529e-19	1.02096e-17
ENSMUSG00000021699	238871	phosphodiesterase 4D, cAMP specific	Pde4d	2.03986	4.2316	4.73534e-19	1.24764e-17
ENSMUSG00000033960	240185	junctional cadherin 5 associated	Jcad	1.94894	5.33617	5.07114e-19	1.33279e-17
ENSMUSG00000035390	381979	BR serine/threonine kinase 1	Brsk1	3.14353	0.900763	5.35998e-19	1.4052e-17
ENSMUSG00000043613	17392	matrix metallopeptidase 3	Mmp3	-2.85318	3.82699	5.91614e-19	1.54715e-17
ENSMUSG00000032373	76459	carbonic anhydrase 12	Car12	-3.11408	5.05137	7.76512e-19	2.02566e-17
ENSMUSG00000032348	14860	glutathione S-transferase, alpha 4	Gsta4	-3.62347	5.92001	8.21243e-19	2.13706e-17
ENSMUSG00000005125	17988	N-myc downstream regulated gene 1	Ndrg1	-1.86032	7.85342	1.0386e-18	2.69601e-17
ENSMUSG00000040010	20539	solute carrier family 7 (cationic amino acid transporter, y+ system), member 5	Slc7a5	-2.03992	5.55031	1.14081e-18	2.95406e-17
ENSMUSG00000032860	18442	purinergic receptor P2Y, G-protein coupled 2	P2ry2	-2.76242	1.76792	1.15171e-18	2.97497e-17
ENSMUSG00000073771				-1.67584	3.95985	1.17496e-18	3.02762e-17
ENSMUSG00000049580	244152	tsukushi, small leucine rich proteoglycan	Tsku	-1.74851	6.20343	1.22769e-18	3.15576e-17
ENSMUSG00000028949	66993	SWI/SNF related, matrix associated, actin dependent regulator of chromatin, subfamily d, member 3	Smarcd3	2.49045	2.55651	1.32637e-18	3.40111e-17
ENSMUSG00000026456	72017	cytochrome b5 reductase 1	Cyb5r1	-1.6324	6.47811	1.33198e-18	3.40722e-17
ENSMUSG00000026121	20353	sema domain, immunoglobulin domain (Ig), transmembrane domain (TM) and short cytoplasmic domain, (semaphorin) 4C	Sema4c	1.70939	4.51266	1.38263e-18	3.52821e-17
ENSMUSG00000026479	16782	laminin, gamma 2	Lamc2	2.54061	9.92025	1.39354e-18	3.54746e-17
ENSMUSG00000087230	76422	maestro heat-like repeat family member 3	Mroh3	2.76666	1.57584	1.46947e-18	3.73174e-17
ENSMUSG00000015134	56847	aldehyde dehydrogenase family 1, subfamily A3	Aldh1a3	5.03164	3.7946	1.64645e-18	4.17115e-17
ENSMUSG00000106847	353342	paternally expressed 13	Peg13	2.19101	3.95566	1.96951e-18	4.97763e-17
ENSMUSG00000026343	71111	G protein-coupled receptor 39	Gpr39	2.08953	4.34417	2.08233e-18	5.25016e-17
ENSMUSG00000005667	17768	methylenetetrahydrofolate dehydrogenase (NAD+ dependent), methenyltetrahydrofolate cyclohydrolase	Mthfd2	-1.37169	6.61633	2.25856e-18	5.67677e-17
ENSMUSG00000020829	52466	solute carrier family 46, member 1	Slc46a1	1.74887	3.7426	2.2623e-18	5.67677e-17
ENSMUSG00000099707	667931	predicted gene 8883	Gm8883	2.6822	1.00646	2.3204e-18	5.80872e-17
ENSMUSG00000079852	16635	killer cell lectin-like receptor, subfamily A, member 4	Klra4	-2.89049	4.35077	2.43883e-18	6.09072e-17
ENSMUSG00000039646	246154	vasorin	Vasn	1.78619	5.17464	2.5002e-18	6.22923e-17
ENSMUSG00000074968	228432	anoctamin 3	Ano3	-3.67494	3.08454	2.58902e-18	6.4353e-17
ENSMUSG00000053604	19895	ribose 5-phosphate isomerase A	Rpia	-1.45187	5.43435	2.91575e-18	7.23038e-17
ENSMUSG00000038742	70726	angiopoietin-like 6	Angptl6	-3.22658	2.63504	2.93362e-18	7.2576e-17
ENSMUSG00000014602	16560	kinesin family member 1A	Kif1a	7.68154	2.50051	3.36398e-18	8.3028e-17
ENSMUSG00000008540	56615	microsomal glutathione S-transferase 1	Mgst1	-1.97048	4.89169	3.49057e-18	8.59512e-17
ENSMUSG00000026380	81879	transcription factor CP2-like 1	Tfcp2l1	-2.66447	2.54414	3.79502e-18	9.32302e-17
ENSMUSG00000030352	109246	tetraspanin 9	Tspan9	1.59916	6.38094	4.01932e-18	9.85107e-17
ENSMUSG00000032091	214523	transmembrane protease, serine 4	Tmprss4	-3.10373	3.55687	4.65525e-18	1.13832e-16
ENSMUSG00000041577	116847	proline arginine-rich end leucine-rich repeat	Prelp	-6.76214	1.89241	4.93417e-18	1.20356e-16
ENSMUSG00000067377	56496	tetraspanin 6	Tspan6	2.68055	2.26419	4.94489e-18	1.20356e-16
ENSMUSG00000071657	14705	Berardinelli-Seip congenital lipodystrophy 2 (seipin)	Bscl2	-1.73122	4.21582	5.79815e-18	1.40799e-16
ENSMUSG00000043088	57890	interleukin 17 receptor E	Il17re	-3.40485	3.00822	5.94796e-18	1.44105e-16
ENSMUSG00000000627	20355	sema domain, immunoglobulin domain (Ig), TM domain, and short cytoplasmic domain	Sema4f	3.62142	2.93417	6.62792e-18	1.6021e-16
ENSMUSG00000015970	218865	choline dehydrogenase	Chdh	-2.42768	4.56592	6.88521e-18	1.66049e-16
ENSMUSG00000004105	26360	angiopoietin-like 2	Angptl2	1.40713	7.00355	7.49094e-18	1.80244e-16
ENSMUSG00000027737	26570	solute carrier family 7 (cationic amino acid transporter, y+ system), member 11	Slc7a11	-2.75378	6.75916	7.61479e-18	1.82807e-16
ENSMUSG00000036731	67859	cysteine rich tail 1	Cysrt1	-3.59846	3.0639	7.67798e-18	1.83905e-16
ENSMUSG00000057706	108797	mex3 RNA binding family member B	Mex3b	2.41041	2.5394	7.97042e-18	1.90477e-16
ENSMUSG00000034394	16878	leukemia inhibitory factor	Lif	1.48311	6.78148	8.41172e-18	2.00568e-16
ENSMUSG00000029804	73998	hect domain and RLD 3	Herc3	2.01416	5.59957	9.13877e-18	2.17412e-16
ENSMUSG00000052713	269023	zinc finger protein 608	Zfp608	-1.61294	4.93764	1.03524e-17	2.4573e-16
ENSMUSG00000029580	11461	actin, beta	Actb	1.42243	11.7678	1.12676e-17	2.66851e-16
ENSMUSG00000006403	240913	a disintegrin-like and metallopeptidase (reprolysin type) with thrombospondin type 1 motif, 4	Adamts4	3.00677	1.67961	1.13849e-17	2.69025e-16
ENSMUSG00000061411	329540	nucleolar protein 4-like	Nol4l	3.13922	1.085	1.15394e-17	2.72066e-16
ENSMUSG00000032883	74205	acyl-CoA synthetase long-chain family member 3	Acsl3	1.80135	8.73393	1.16835e-17	2.74849e-16
ENSMUSG00000039450	67880	dicarbonyl L-xylulose reductase	Dcxr	-1.89353	3.9457	1.17369e-17	2.7549e-16
ENSMUSG00000028464	22004	tropomyosin 2, beta	Tpm2	-3.18812	1.17879	1.33819e-17	3.13403e-16
ENSMUSG00000026836	11477	activin A receptor, type 1	Acvr1	1.93167	4.64937	1.37759e-17	3.21917e-16
ENSMUSG00000040728	207920	epithelial splicing regulatory protein 1	Esrp1	-1.26552	6.74396	1.51418e-17	3.53051e-16
ENSMUSG00000037172	243780	RIKEN cDNA E330009J07 gene	E330009J07Rik	-1.6173	4.99906	1.52684e-17	3.55218e-16
ENSMUSG00000039934	212167	gamma-secretase activating protein	Gsap	2.29576	2.6724	1.83602e-17	4.26208e-16
ENSMUSG00000020886	13385	discs large MAGUK scaffold protein 4	Dlg4	3.27642	2.30296	2.00774e-17	4.65046e-16
ENSMUSG00000045636	102103	mitochondrial tumor suppressor 1	Mtus1	-2.21024	3.73537	2.54979e-17	5.89303e-16
ENSMUSG00000034245	232232	histone deacetylase 11	Hdac11	-1.90228	4.74456	2.57743e-17	5.94389e-16
ENSMUSG00000009681	110279	breakpoint cluster region	Bcr	1.45437	6.92426	2.84033e-17	6.53586e-16
ENSMUSG00000028382	230257	polypyrimidine tract binding protein 3	Ptbp3	1.61358	8.3222	2.9472e-17	6.76701e-16
ENSMUSG00000046753	320234	coiled-coil domain containing 66	Ccdc66	1.90778	4.97168	3.02988e-17	6.94172e-16
ENSMUSG00000022421	73340	neuronal pentraxin receptor	Nptxr	1.83099	3.39339	3.0619e-17	6.99985e-16
ENSMUSG00000026556	93840	VANGL planar cell polarity 2	Vangl2	2.73548	1.47494	3.20774e-17	7.31741e-16
ENSMUSG00000048458	109050	inka box actin regulator 2	Inka2	-2.10282	3.65684	3.2668e-17	7.43603e-16
ENSMUSG00000058056	72333	palladin, cytoskeletal associated protein	Palld	2.81134	2.085	3.5609e-17	8.088e-16
ENSMUSG00000038213	213233	TAP binding protein-like	Tapbpl	-1.5581	3.878	3.61899e-17	8.20227e-16
ENSMUSG00000039137	73750	whirlin	Whrn	2.15619	3.19357	3.64812e-17	8.25054e-16
ENSMUSG00000019838	72472	solute carrier family 16 (monocarboxylic acid transporters), member 10	Slc16a10	1.85346	3.58937	4.04427e-17	9.12689e-16
ENSMUSG00000021175	217946	cell division cycle associated 7 like	Cdca7l	-1.69732	5.63021	4.46568e-17	1.00564e-15
ENSMUSG00000016933	18803	phospholipase C, gamma 1	Plcg1	1.27081	6.231	4.48481e-17	1.00779e-15
ENSMUSG00000079470	195434	UTP14B small subunit processome component	Utp14b	2.08137	6.0808	4.50765e-17	1.01077e-15
ENSMUSG00000074006	18378	olfactory marker protein	Omp	-2.65646	1.58427	5.43068e-17	1.21516e-15
ENSMUSG00000028480	384009	GLI pathogenesis-related 2	Glipr2	5.10087	1.45553	5.47468e-17	1.22241e-15
ENSMUSG00000037697	114874	DDHD domain containing 1	Ddhd1	1.63269	4.66128	5.49014e-17	1.22327e-15
ENSMUSG00000071083				2.50492	1.68978	5.91281e-17	1.31467e-15
ENSMUSG00000020173	12808	cordon-bleu WH2 repeat	Cobl	-1.88313	4.14442	6.00278e-17	1.33186e-15
ENSMUSG00000023150	117198	influenza virus NS1A binding protein	Ivns1abp	1.3375	8.583	6.4932e-17	1.43764e-15
ENSMUSG00000053931	71994	calponin 3, acidic	Cnn3	1.29482	6.89005	6.53261e-17	1.44334e-15
ENSMUSG00000045319	227545	proline and serine rich 2	Proser2	-2.2175	4.0612	6.69934e-17	1.47708e-15
ENSMUSG00000018916	12981	colony stimulating factor 2 (granulocyte-macrophage)	Csf2	2.83631	4.96982	7.11103e-17	1.56458e-15
ENSMUSG00000026817	11636	adenylate kinase 1	Ak1	1.41074	7.72826	7.53217e-17	1.65378e-15
ENSMUSG00000042978	104175	SH3-binding kinase 1	Sbk1	1.72532	3.7463	7.6938e-17	1.68576e-15
ENSMUSG00000002020	16997	latent transforming growth factor beta binding protein 2	Ltbp2	2.47294	5.63673	7.84058e-17	1.71435e-15
ENSMUSG00000021411	66895	PX domain containing 1	Pxdc1	1.66607	5.38374	7.85696e-17	1.71438e-15
ENSMUSG00000026639	16780	laminin, beta 3	Lamb3	2.65386	8.9362	8.07437e-17	1.75818e-15
ENSMUSG00000003585	67815	SEC14-like lipid binding 2	Sec14l2	1.64899	4.12538	8.10394e-17	1.76098e-15
ENSMUSG00000048490	268903	nuclear receptor interacting protein 1	Nrip1	1.45517	7.28099	8.36095e-17	1.81309e-15
ENSMUSG00000019256	11622	aryl-hydrocarbon receptor	Ahr	-1.557	5.17046	8.72426e-17	1.88799e-15
ENSMUSG00000092569				2.40091	3.11475	8.76736e-17	1.89343e-15
ENSMUSG00000055707	234378	kelch-like 26	Klhl26	1.58664	5.18175	1.01595e-16	2.18959e-15
ENSMUSG00000025915	170755	serum/glucocorticoid regulated kinase 3	Sgk3	-1.56058	4.23693	1.02346e-16	2.20128e-15
ENSMUSG00000026663	226641	activating transcription factor 6	Atf6	-1.35518	7.41776	1.03218e-16	2.21551e-15
ENSMUSG00000035456	77630	PR domain containing 8	Prdm8	2.37448	1.40892	1.06868e-16	2.28919e-15
ENSMUSG00000071656	68852	LRRN4 C-terminal like	Lrrn4cl	-2.49651	2.08287	1.08149e-16	2.31194e-15
ENSMUSG00000018334	16706	kinase suppressor of ras 1	Ksr1	1.74351	4.77056	1.09155e-16	2.32871e-15
ENSMUSG00000053158	14159	feline sarcoma oncogene	Fes	2.0102	2.97505	1.35794e-16	2.89118e-15
ENSMUSG00000010095	17254	solute carrier family 3 (activators of dibasic and neutral amino acid transport), member 2	Slc3a2	-1.39365	7.96228	1.3991e-16	2.9728e-15
ENSMUSG00000032715	228775	tribbles pseudokinase 3	Trib3	-1.49537	6.2729	1.40197e-16	2.9729e-15
ENSMUSG00000042751	226518	nicotinamide nucleotide adenylyltransferase 2	Nmnat2	2.39951	4.60737	1.41473e-16	2.99393e-15
ENSMUSG00000040471	71522	gamma-glutamyltransferase 6	Ggt6	-3.46303	1.50451	1.43205e-16	3.02452e-15
ENSMUSG00000070780	245945	RNA binding motif protein 47	Rbm47	-2.36104	3.75432	1.58654e-16	3.3441e-15
ENSMUSG00000027397	20515	solute carrier family 20, member 1	Slc20a1	1.62025	9.61664	1.61002e-16	3.38683e-15
ENSMUSG00000057924				2.4126	2.54199	1.64425e-16	3.45194e-15
ENSMUSG00000020000	59012	monooxygenase, DBH-like 1	Moxd1	1.6768	6.2885	1.73094e-16	3.62672e-15
ENSMUSG00000030494	52428	rhophilin, Rho GTPase binding protein 2	Rhpn2	-2.76944	3.42621	1.80923e-16	3.78322e-15
ENSMUSG00000031520	22341	vascular endothelial growth factor C	Vegfc	1.84387	3.65746	1.91766e-16	4.00203e-15
ENSMUSG00000060935	103266	transmembrane protein 263	Tmem263	1.82091	4.62806	1.99376e-16	4.15261e-15
ENSMUSG00000028073	73182	platelet endothelial aggregation receptor 1	Pear1	2.61889	1.67353	2.10383e-16	4.37324e-15
ENSMUSG00000024909	58859	epidermal growth factor-containing fibulin-like extracellular matrix protein 2	Efemp2	2.04002	4.04806	2.11661e-16	4.39112e-15
ENSMUSG00000049128	16447	involucrin	Ivl	3.64588	1.84805	2.1267e-16	4.40339e-15
ENSMUSG00000028019	54635	platelet-derived growth factor, C polypeptide	Pdgfc	2.33695	3.94604	2.17311e-16	4.49066e-15
ENSMUSG00000031098	55925	synaptotagmin VIII	Syt8	-1.6143	5.31824	2.56663e-16	5.29348e-15
ENSMUSG00000047414	399558	fibronectin leucine rich transmembrane protein 2	Flrt2	2.15545	5.67975	2.61796e-16	5.38881e-15
ENSMUSG00000032899	243659	serine/threonine/tyrosine kinase 1	Styk1	-2.14396	3.33153	2.68592e-16	5.51792e-15
ENSMUSG00000022637	208650	Casitas B-lineage lymphoma b	Cblb	1.30509	5.28333	2.73828e-16	5.61454e-15
ENSMUSG00000021608	210992	lysophosphatidylcholine acyltransferase 1	Lpcat1	-1.59665	7.27138	2.76419e-16	5.65666e-15
ENSMUSG00000070469	269959	ADAMTS-like 3	Adamtsl3	3.81973	2.54091	3.13061e-16	6.39409e-15
ENSMUSG00000038991	105245	thioredoxin domain containing 5	Txndc5	1.35234	8.01555	3.75597e-16	7.65651e-15
ENSMUSG00000038550	229599	circadian associated repressor of transcription	Ciart	-2.39769	2.79185	3.88198e-16	7.89811e-15
ENSMUSG00000020607	105005	family with sequence similarity 84, member A	Fam84a	2.30372	3.54891	4.05711e-16	8.23852e-15
ENSMUSG00000001918	20514	solute carrier family 1 (neutral amino acid transporter), member 5	Slc1a5	-1.85694	4.38148	4.19281e-16	8.49771e-15
ENSMUSG00000019796	237253	low density lipoprotein receptor-related protein 11	Lrp11	1.70573	4.21159	4.60224e-16	9.30959e-15
ENSMUSG00000038167	213522	pleckstrin homology domain containing, family G (with RhoGef domain) member 6	Plekhg6	-3.03884	2.59363	4.63475e-16	9.35741e-15
ENSMUSG00000035274	21983	trophoblast glycoprotein	Tpbg	1.31275	5.49305	4.86292e-16	9.79929e-15
ENSMUSG00000020325	83554	follistatin-like 3	Fstl3	3.2487	2.61337	5.45962e-16	1.09807e-14
ENSMUSG00000024664	60527	fatty acid desaturase 3	Fads3	-1.25894	7.20922	6.16627e-16	1.23784e-14
ENSMUSG00000067889	20743	spectrin beta, non-erythrocytic 2	Sptbn2	-1.84243	6.00678	6.40841e-16	1.284e-14
ENSMUSG00000032359	13036	cathepsin H	Ctsh	-1.62432	5.36438	6.51016e-16	1.30191e-14
ENSMUSG00000052609	263406	pleckstrin homology domain containing, family G (with RhoGef domain) member 3	Plekhg3	1.34607	7.00286	6.56447e-16	1.31028e-14
ENSMUSG00000033577	17920	myosin VI	Myo6	-1.17679	5.69744	9.12799e-16	1.81852e-14
ENSMUSG00000032846	67263	zinc finger SWIM-type containing 6	Zswim6	1.36652	4.87284	9.20752e-16	1.83091e-14
ENSMUSG00000021477	13039	cathepsin L	Ctsl	1.6649	10.0849	9.97338e-16	1.97946e-14
ENSMUSG00000030990	233575	post-GPI attachment to proteins 2	Pgap2	-1.49335	4.86006	1.01026e-15	2.00134e-14
ENSMUSG00000000385	50528	transmembrane protease, serine 2	Tmprss2	-4.02756	2.89659	1.07442e-15	2.12445e-14
ENSMUSG00000021701	20620	polo like kinase 2	Plk2	-1.48496	8.17967	1.10284e-15	2.17657e-14
ENSMUSG00000041605	67313	innate immunity activator	Inava	1.84839	4.87168	1.16265e-15	2.29031e-14
ENSMUSG00000037408	94220	cyclin M4	Cnnm4	1.47622	6.26691	1.26956e-15	2.49625e-14
ENSMUSG00000024544	52662	low density lipoprotein receptor class A domain containing 4	Ldlrad4	1.76934	3.61098	1.31284e-15	2.57653e-14
ENSMUSG00000001119	12833	collagen, type VI, alpha 1	Col6a1	-3.73654	2.35829	1.34391e-15	2.63261e-14
ENSMUSG00000069892	245240	RIKEN cDNA 9930111J21 gene 2	9930111J21Rik2	3.12708	1.29179	1.67428e-15	3.27369e-14
ENSMUSG00000035901	19347	DENN/MADD domain containing 5A	Dennd5a	1.23232	6.68414	1.79999e-15	3.51141e-14
ENSMUSG00000031367	108012	adaptor-related protein complex 1, sigma 2 subunit	Ap1s2	1.82054	3.84941	1.80252e-15	3.51141e-14
ENSMUSG00000043782	212733	BICD family like cargo adaptor 2	Bicdl2	-3.13077	1.71454	1.82797e-15	3.55442e-14
ENSMUSG00000032549	270192	RAB6B, member RAS oncogene family	Rab6b	2.40845	2.03636	1.92288e-15	3.73208e-14
ENSMUSG00000022505	13731	epithelial membrane protein 2	Emp2	-1.22817	7.11874	1.95734e-15	3.792e-14
ENSMUSG00000054662	71345	anoctamin 9	Ano9	-3.49246	1.65222	2.03315e-15	3.93163e-14
ENSMUSG00000092203	68763	RIKEN cDNA 1110038B12 gene	1110038B12Rik	-1.20313	6.16428	2.2047e-15	4.25555e-14
ENSMUSG00000028467	230101	glucosidase beta 2	Gba2	1.92676	3.2171	2.23389e-15	4.30402e-14
ENSMUSG00000091562				-2.21679	2.00307	2.30102e-15	4.42526e-14
ENSMUSG00000053411	52609	chromobox 7	Cbx7	-1.83141	3.80894	2.55513e-15	4.90501e-14
ENSMUSG00000014158	63873	transient receptor potential cation channel, subfamily V, member 4	Trpv4	-2.0503	5.57861	2.61206e-15	5.00518e-14
ENSMUSG00000071103	69479	RIKEN cDNA 1700029J07 gene	1700029J07Rik	-2.17293	1.82949	2.75744e-15	5.27416e-14
ENSMUSG00000025408	13198	DNA-damage inducible transcript 3	Ddit3	-1.78037	6.04159	2.78949e-15	5.3258e-14
ENSMUSG00000022346	17869	myelocytomatosis oncogene	Myc	-1.87851	8.64468	2.90533e-15	5.53693e-14
ENSMUSG00000029185	68303	family with sequence similarity 114, member A1	Fam114a1	1.83488	4.30384	3.05469e-15	5.80066e-14
ENSMUSG00000055044	54132	PDZ and LIM domain 1 (elfin)	Pdlim1	2.49551	2.67379	3.05472e-15	5.80066e-14
ENSMUSG00000038668	14745	lysophosphatidic acid receptor 1	Lpar1	2.99908	2.80925	3.25679e-15	6.17326e-14
ENSMUSG00000039637	78885	coronin 7	Coro7	-1.90834	4.64754	3.47552e-15	6.57603e-14
ENSMUSG00000027712	11747	annexin A5	Anxa5	1.24532	8.2539	3.5132e-15	6.63541e-14
ENSMUSG00000000489	18591	platelet derived growth factor, B polypeptide	Pdgfb	1.4508	5.24182	4.10664e-15	7.74238e-14
ENSMUSG00000022358	67731	F-box protein 32	Fbxo32	1.19768	6.72302	4.99014e-15	9.39127e-14
ENSMUSG00000031169	53627	porcupine O-acyltransferase	Porcn	-2.27671	4.13448	5.25074e-15	9.86409e-14
ENSMUSG00000025742	110639	phosphoribosyl pyrophosphate synthetase 2	Prps2	-1.17492	6.14449	5.49786e-15	1.031e-13
ENSMUSG00000050730	71544	Rho GTPase activating protein 42	Arhgap42	1.93094	5.90216	5.55812e-15	1.04044e-13
ENSMUSG00000025006	20411	sorbin and SH3 domain containing 1	Sorbs1	-1.97618	2.31552	5.57587e-15	1.04192e-13
ENSMUSG00000047881	100532	RELT-like 1	Rell1	-1.22985	5.16072	5.75581e-15	1.07266e-13
ENSMUSG00000056054	20201	S100 calcium binding protein A8 (calgranulin A)	S100a8	3.00772	1.69554	5.76074e-15	1.07266e-13
ENSMUSG00000090066	102634333	RIKEN cDNA 1110002E22 gene	1110002E22Rik	-2.32875	3.79215	6.03023e-15	1.12086e-13
ENSMUSG00000030157	93694	C-type lectin domain family 2, member d	Clec2d	-2.3817	3.04288	6.22371e-15	1.15478e-13
ENSMUSG00000044288	12801	cannabinoid receptor 1 (brain)	Cnr1	3.23206	2.1516	6.6756e-15	1.23645e-13
ENSMUSG00000041660	170442	butyrobetaine (gamma), 2-oxoglutarate dioxygenase 1 (gamma-butyrobetaine hydroxylase)	Bbox1	-7.71783	0.770131	6.80476e-15	1.25816e-13
ENSMUSG00000025140	209027	pyrroline-5-carboxylate reductase 1	Pycr1	-1.96729	3.99796	6.86086e-15	1.26632e-13
ENSMUSG00000026383	226352	erythrocyte membrane protein band 4.1 like 5	Epb41l5	-1.26235	4.97208	6.99978e-15	1.2897e-13
ENSMUSG00000100782	102640900	predicted gene 28231	Gm28231	2.58742	2.98067	7.34228e-15	1.35044e-13
ENSMUSG00000006800	72043	sulfatase 2	Sulf2	-1.32185	4.46912	8.22446e-15	1.51006e-13
ENSMUSG00000036206	98402	SH3-domain binding protein 4	Sh3bp4	-1.474	7.33618	8.57893e-15	1.57241e-13
ENSMUSG00000041886	238455	metastasis associated in colon cancer 1	Macc1	-1.78036	4.56199	8.84778e-15	1.61887e-13
ENSMUSG00000046818	73284	DNA-damage-inducible transcript 4-like	Ddit4l	-1.91729	3.07682	9.26102e-15	1.69154e-13
ENSMUSG00000030103	20893	basic helix-loop-helix family, member e40	Bhlhe40	1.4087	8.36893	9.97618e-15	1.81901e-13
ENSMUSG00000031402	17524	membrane protein, palmitoylated	Mpp1	-1.31316	7.13225	1.32432e-14	2.41054e-13
ENSMUSG00000023883	72057	PHD finger protein 10	Phf10	-1.29773	6.25071	1.36407e-14	2.47861e-13
ENSMUSG00000022108	16432	integral membrane protein 2B	Itm2b	-1.22442	8.69511	1.46704e-14	2.66112e-13
ENSMUSG00000004069	83945	DnaJ heat shock protein family (Hsp40) member A3	Dnaja3	-1.2184	6.42943	1.59658e-14	2.89112e-13
ENSMUSG00000046718	69550	bone marrow stromal cell antigen 2	Bst2	-2.32507	2.47985	1.66767e-14	3.01468e-13
ENSMUSG00000025789	20450	ST8 alpha-N-acetyl-neuraminide alpha-2,8-sialyltransferase 2	St8sia2	2.86866	1.75185	1.69765e-14	3.06363e-13
ENSMUSG00000031995	19143	suppression of tumorigenicity 14 (colon carcinoma)	St14	-1.59441	6.57658	1.72458e-14	3.1069e-13
ENSMUSG00000027463	69698	solute carrier protein family 52, member 3	Slc52a3	2.42443	3.19295	1.98376e-14	3.56773e-13
ENSMUSG00000025105	12173	basonuclin 1	Bnc1	1.32822	6.94873	2.06795e-14	3.7128e-13
ENSMUSG00000052085	76088	dedicator of cytokinesis 8	Dock8	1.28156	6.72226	2.21732e-14	3.97421e-13
ENSMUSG00000034640	99929	TCDD-inducible poly(ADP-ribose) polymerase	Tiparp	1.29604	6.63646	2.25945e-14	4.04285e-13
ENSMUSG00000038648	208647	cAMP responsive element binding protein 3-like 2	Creb3l2	2.02943	3.04642	2.27448e-14	4.06285e-13
ENSMUSG00000014791	234683	engulfment and cell motility 3	Elmo3	-1.62157	4.43114	2.30983e-14	4.119e-13
ENSMUSG00000032020	72828	ubiquitin associated and SH3 domain containing, B	Ubash3b	2.60315	2.07367	2.32559e-14	4.1401e-13
ENSMUSG00000034595	76448	protein phosphatase 1, regulatory subunit 18	Ppp1r18	1.25964	5.67727	2.50788e-14	4.45708e-13
ENSMUSG00000033039	27008	microtubule associated monooxygenase, calponin and LIM domain containing -like 1	Micall1	1.22189	6.43517	2.60892e-14	4.62885e-13
ENSMUSG00000053846	16891	lipase, endothelial	Lipg	-2.53741	4.89754	2.70919e-14	4.79868e-13
ENSMUSG00000036155	107895	mannoside acetylglucosaminyltransferase 5	Mgat5	1.33415	6.61623	2.96779e-14	5.24791e-13
ENSMUSG00000030522	233315	myotubularin related protein 10	Mtmr10	-1.36614	5.78574	3.08919e-14	5.45344e-13
ENSMUSG00000030067	108655	forkhead box P1	Foxp1	1.29685	5.71759	3.13986e-14	5.53361e-13
ENSMUSG00000028555	230603	tetratricopeptide repeat domain 39A	Ttc39a	-2.13814	1.48678	3.14636e-14	5.53581e-13
ENSMUSG00000019889	19272	protein tyrosine phosphatase, receptor type, K	Ptprk	-1.25714	8.43262	3.1535e-14	5.53911e-13
ENSMUSG00000038886	140481	mannosidase 2, alpha 2	Man2a2	-1.22397	6.05483	3.18596e-14	5.58682e-13
ENSMUSG00000034353	51801	receptor (calcitonin) activity modifying protein 1	Ramp1	3.22217	5.04087	3.52279e-14	6.16722e-13
ENSMUSG00000000706	12231	butyrophilin, subfamily 1, member A1	Btn1a1	-2.51678	4.35511	3.59637e-14	6.2856e-13
ENSMUSG00000023277	23999	twinfilin actin binding protein 2	Twf2	1.7602	2.98035	3.65409e-14	6.37591e-13
ENSMUSG00000078532	67149	Na+/K+ transporting ATPase interacting 1	Nkain1	1.28306	4.59285	3.67627e-14	6.40401e-13
ENSMUSG00000055301	11529	alcohol dehydrogenase 7 (class IV), mu or sigma polypeptide	Adh7	-3.47464	2.7292	3.68293e-14	6.40502e-13
ENSMUSG00000026308	70788	kelch-like 30	Klhl30	4.0156	2.47386	3.81389e-14	6.62183e-13
ENSMUSG00000086841	69221	RIKEN cDNA 2410006H16 gene	2410006H16Rik	-1.48342	5.99109	4.03081e-14	6.98695e-13
ENSMUSG00000025650	12836	collagen, type VII, alpha 1	Col7a1	2.26516	7.05804	4.23172e-14	7.32317e-13
ENSMUSG00000041168	74142	lon peptidase 1, mitochondrial	Lonp1	-1.34403	7.42139	4.43648e-14	7.66492e-13
ENSMUSG00000035778	14594	glycoprotein galactosyltransferase alpha 1, 3	Ggta1	-1.16751	5.97054	4.57325e-14	7.88829e-13
ENSMUSG00000025582	18164	neuronal pentraxin 1	Nptx1	1.56729	5.67227	4.80136e-14	8.26822e-13
ENSMUSG00000021054	81535	sphingosine-1-phosphate phosphatase 1	Sgpp1	-1.28117	4.90663	4.82671e-14	8.29832e-13
ENSMUSG00000031075	101772	anoctamin 1, calcium activated chloride channel	Ano1	1.12677	8.03382	5.29807e-14	9.09388e-13
ENSMUSG00000020099	107449	unc-5 netrin receptor B	Unc5b	1.41418	6.46687	5.57625e-14	9.55579e-13
ENSMUSG00000074825	73338	inositol 1,4,5-triphosphate receptor interacting protein-like 1	Itpripl1	-1.44402	5.73193	5.65715e-14	9.67868e-13
ENSMUSG00000027864	19221	prostaglandin F2 receptor negative regulator	Ptgfrn	1.19144	7.14418	6.00136e-14	1.02509e-12
ENSMUSG00000035861	319875	transmembrane protease, serine 11B	Tmprss11b	3.79017	2.76506	6.11689e-14	1.04314e-12
ENSMUSG00000001510	13393	distal-less homeobox 3	Dlx3	-2.87884	2.03018	6.33529e-14	1.07864e-12
ENSMUSG00000028551	12580	cyclin dependent kinase inhibitor 2C	Cdkn2c	-2.61036	2.25821	6.36557e-14	1.08204e-12
ENSMUSG00000036368	381110	regulator of microtubule dynamics 2	Rmdn2	2.06152	2.12172	6.39211e-14	1.08481e-12
ENSMUSG00000036273	66725	leucine-rich repeat kinase 2	Lrrk2	1.48844	6.89794	6.44922e-14	1.09274e-12
ENSMUSG00000031925	270118	mastermind like transcriptional coactivator 2	Maml2	1.54211	3.45159	6.61849e-14	1.11962e-12
ENSMUSG00000040435	17872	protein phosphatase 1, regulatory subunit 15A	Ppp1r15a	-1.3828	5.60313	7.54498e-14	1.2743e-12
ENSMUSG00000057069	67475	ERO1-like beta (S. cerevisiae)	Ero1lb	-1.78174	3.2416	8.11838e-14	1.36895e-12
ENSMUSG00000084989	381284	ciliary rootlet coiled-coil, rootletin family member 2	Crocc2	2.72487	1.68641	8.27812e-14	1.39366e-12
ENSMUSG00000002900	16777	laminin B1	Lamb1	1.22728	8.68519	8.37542e-14	1.40779e-12
ENSMUSG00000061132	17060	B cell linker	Blnk	-1.40198	4.71819	9.04786e-14	1.5184e-12
ENSMUSG00000003348	208228	MOB kinase activator 3A	Mob3a	1.33548	4.82797	9.32034e-14	1.56164e-12
ENSMUSG00000021509	328258	solute carrier family 25, member 48	Slc25a48	-2.28256	3.99982	1.0031e-13	1.67804e-12
ENSMUSG00000036944	213068	transmembrane protein 71	Tmem71	-2.3376	1.26403	1.04696e-13	1.74863e-12
ENSMUSG00000031207	17698	moesin	Msn	1.08122	10.4967	1.06747e-13	1.77731e-12
ENSMUSG00000039050	228983	oxysterol binding protein-like 2	Osbpl2	-1.23907	6.37001	1.0675e-13	1.77731e-12
ENSMUSG00000042246	209760	transmembrane channel-like gene family 7	Tmc7	1.97343	3.49271	1.09171e-13	1.81475e-12
ENSMUSG00000040653	76142	protein phosphatase 1, regulatory inhibitor subunit 14C	Ppp1r14c	-2.4382	1.70445	1.21081e-13	2.00956e-12
ENSMUSG00000030313	320560	DENN/MADD domain containing 5B	Dennd5b	2.70572	1.2591	1.257e-13	2.08294e-12
ENSMUSG00000028542	14664	solute carrier family 6 (neurotransmitter transporter, glycine), member 9	Slc6a9	-1.79643	5.24834	1.30914e-13	2.16594e-12
ENSMUSG00000091337	58521	EP300 interacting inhibitor of differentiation 1	Eid1	-1.26705	5.80549	1.31811e-13	2.17735e-12
ENSMUSG00000044060				-1.9516	1.99498	1.32984e-13	2.1933e-12
ENSMUSG00000032374	26432	procollagen lysine, 2-oxoglutarate 5-dioxygenase 2	Plod2	1.59734	6.30891	1.36014e-13	2.23976e-12
ENSMUSG00000035891	223753	ceramide kinase	Cerk	2.02268	2.76206	1.39214e-13	2.28888e-12
ENSMUSG00000061731	14042	exostoses (multiple) 1	Ext1	1.32408	7.36747	1.40105e-13	2.29995e-12
ENSMUSG00000040848	108735	SFT2 domain containing 2	Sft2d2	-1.21399	8.02208	1.47931e-13	2.42464e-12
ENSMUSG00000031274	12830	collagen, type IV, alpha 5	Col4a5	-1.92456	5.92668	1.60267e-13	2.62276e-12
ENSMUSG00000028641	56401	prolyl 3-hydroxylase 1	P3h1	2.6413	2.05714	1.63503e-13	2.67156e-12
ENSMUSG00000053192	56772	myeloid/lymphoid or mixed-lineage leukemia; translocated to, 11	Mllt11	1.58088	4.29707	1.77068e-13	2.88874e-12
ENSMUSG00000086290	100039864	small nucleolar RNA host gene 12	Snhg12	-1.47491	5.78135	1.82147e-13	2.967e-12
ENSMUSG00000025185	67573	lysyl oxidase-like 4	Loxl4	-2.19021	5.97392	1.83791e-13	2.98916e-12
ENSMUSG00000039270	230316	multiple EGF-like-domains 9	Megf9	2.08496	2.87937	1.886e-13	3.06264e-12
ENSMUSG00000024427	24066	sprouty RTK signaling antagonist 4	Spry4	1.85737	2.89097	1.89721e-13	3.07494e-12
ENSMUSG00000031778	20312	chemokine (C-X3-C motif) ligand 1	Cx3cl1	-2.29706	3.71138	1.89941e-13	3.07494e-12
ENSMUSG00000004530	23790	coronin, actin binding protein 1C	Coro1c	1.05595	7.16515	2.04983e-13	3.31337e-12
ENSMUSG00000042793	329252	leucine-rich repeat-containing G protein-coupled receptor 6	Lgr6	1.93109	7.04386	2.07518e-13	3.34921e-12
ENSMUSG00000026068	16174	interleukin 18 receptor accessory protein	Il18rap	1.82671	3.95622	2.11443e-13	3.40733e-12
ENSMUSG00000027669	14696	guanine nucleotide binding protein (G protein), beta 4	Gnb4	2.20301	2.27557	2.28007e-13	3.66864e-12
ENSMUSG00000027309	228602	RIKEN cDNA 4930402H24 gene	4930402H24Rik	1.17109	5.88808	2.29372e-13	3.68499e-12
ENSMUSG00000005958	13845	Eph receptor B3	Ephb3	-1.69553	4.81043	2.33974e-13	3.7532e-12
ENSMUSG00000019996	17761	microtubule-associated protein 7	Map7	-1.16598	5.43037	2.39827e-13	3.84124e-12
ENSMUSG00000035954	238130	dedicator of cytokinesis 4	Dock4	1.4204	4.66754	2.49119e-13	3.98401e-12
ENSMUSG00000087141	433022	phosphatidylinositol-specific phospholipase C, X domain containing 2	Plcxd2	-2.19296	3.9871	2.5386e-13	4.05368e-12
ENSMUSG00000035498	109332	CUB domain containing protein 1	Cdcp1	-1.11552	7.06964	2.7586e-13	4.39833e-12
ENSMUSG00000028179	107869	cystathionase (cystathionine gamma-lyase)	Cth	-2.56481	3.72632	2.99726e-13	4.77162e-12
ENSMUSG00000027333	228608	spermine oxidase	Smox	1.17524	6.85905	3.02489e-13	4.80835e-12
ENSMUSG00000026510	209456	transformation related protein 53 binding protein 2	Trp53bp2	1.11498	5.38893	3.46216e-13	5.49514e-12
ENSMUSG00000017493	16010	insulin-like growth factor binding protein 4	Igfbp4	2.18185	6.7259	3.69916e-13	5.86248e-12
ENSMUSG00000018363	66313	SMAD specific E3 ubiquitin protein ligase 2	Smurf2	1.07405	7.61369	4.12376e-13	6.52557e-12
ENSMUSG00000034308	74032	short chain dehydrogenase/reductase family 42E, member 1	Sdr42e1	-2.3323	1.26435	4.2949e-13	6.7862e-12
ENSMUSG00000045005	14367	frizzled class receptor 5	Fzd5	1.45176	3.61628	5.57406e-13	8.79416e-12
ENSMUSG00000032226	72077	glucosaminyl (N-acetyl) transferase 3, mucin type	Gcnt3	-2.73015	1.85756	5.64386e-13	8.89098e-12
ENSMUSG00000048440	70101	cytochrome P450, family 4, subfamily f, polypeptide 16	Cyp4f16	1.44868	3.89578	5.7616e-13	9.06291e-12
ENSMUSG00000031622	20467	transcriptional regulator, SIN3B (yeast)	Sin3b	1.06056	6.1492	5.94632e-13	9.33954e-12
ENSMUSG00000062908	11364	acyl-Coenzyme A dehydrogenase, medium chain	Acadm	-1.25834	5.72414	6.07441e-13	9.52653e-12
ENSMUSG00000017724	18612	ets variant 4	Etv4	1.29439	4.91996	6.73312e-13	1.05439e-11
ENSMUSG00000022098	12153	bone morphogenetic protein 1	Bmp1	1.31324	7.87959	7.37277e-13	1.15284e-11
ENSMUSG00000094845	100503361	transmembrane protein 95	Tmem95	2.14108	1.51369	7.40934e-13	1.15684e-11
ENSMUSG00000041313	11987	solute carrier family 7 (cationic amino acid transporter, y+ system), member 1	Slc7a1	-1.35199	6.95488	7.88267e-13	1.22893e-11
ENSMUSG00000019768	13982	estrogen receptor 1 (alpha)	Esr1	-2.37529	1.68398	7.90869e-13	1.23116e-11
ENSMUSG00000034377	68842	tubby like protein 4	Tulp4	-1.06996	7.88189	8.05377e-13	1.2519e-11
ENSMUSG00000034520	14615	gap junction protein, gamma 1	Gjc1	2.07485	2.20583	9.03799e-13	1.40282e-11
ENSMUSG00000032009	75747	sestrin 3	Sesn3	1.63487	4.79304	9.71333e-13	1.50542e-11
ENSMUSG00000034659	68539	transmembrane protein 109	Tmem109	-1.15242	5.13523	1.00608e-12	1.55698e-11
ENSMUSG00000006179	54373	protease, serine 16 (thymus)	Prss16	-1.89691	2.19717	1.05339e-12	1.62781e-11
ENSMUSG00000007659	12048	BCL2-like 1	Bcl2l1	-1.42756	7.26015	1.06292e-12	1.63831e-11
ENSMUSG00000037104	56468	suppressor of cytokine signaling 5	Socs5	-1.12939	5.7476	1.06329e-12	1.63831e-11
ENSMUSG00000021556	105348	golgi membrane protein 1	Golm1	1.83997	4.50652	1.09164e-12	1.67953e-11
ENSMUSG00000031168	13595	phenylalkylamine Ca2+ antagonist (emopamil) binding protein	Ebp	-1.21352	5.95122	1.15183e-12	1.76956e-11
ENSMUSG00000028708	17346	MAP kinase-interacting serine/threonine kinase 1	Mknk1	-1.21437	4.41027	1.16453e-12	1.78646e-11
ENSMUSG00000024789	16452	Janus kinase 2	Jak2	1.25045	7.19374	1.45512e-12	2.229e-11
ENSMUSG00000024501	22240	dihydropyrimidinase-like 3	Dpysl3	3.14597	2.62001	1.54462e-12	2.36266e-11
ENSMUSG00000026604	19250	protein tyrosine phosphatase, non-receptor type 14	Ptpn14	-1.0598	5.88818	1.55975e-12	2.38235e-11
ENSMUSG00000049723	17381	matrix metallopeptidase 12	Mmp12	4.08757	2.05381	1.56231e-12	2.38281e-11
ENSMUSG00000031482	18408	solute carrier family 25 (mitochondrial carrier ornithine transporter), member 15	Slc25a15	-1.69143	2.89771	1.60495e-12	2.44318e-11
ENSMUSG00000059824	13170	D site albumin promoter binding protein	Dbp	-2.64393	1.53251	1.60653e-12	2.44318e-11
ENSMUSG00000042268	320718	solute carrier family 26, member 9	Slc26a9	-2.38012	2.291	1.63663e-12	2.48537e-11
ENSMUSG00000024304	12558	cadherin 2	Cdh2	2.44023	3.16075	1.66347e-12	2.52249e-11
ENSMUSG00000056592	210104	zinc finger protein 658	Zfp658	1.87471	3.04769	1.69256e-12	2.56292e-11
ENSMUSG00000044864	99696	ankyrin repeat domain 50	Ankrd50	1.08861	6.33419	1.69955e-12	2.5698e-11
ENSMUSG00000021646	78038	methylcrotonoyl-Coenzyme A carboxylase 2 (beta)	Mccc2	-1.33053	4.7651	1.71017e-12	2.57985e-11
ENSMUSG00000005054	13014	cystatin B	Cstb	1.08143	6.7436	1.71108e-12	2.57985e-11
ENSMUSG00000039745	53415	HIV-1 Tat interactive protein 2	Htatip2	-1.12934	5.32444	1.75423e-12	2.64112e-11
ENSMUSG00000022779	21976	topoisomerase (DNA) III beta	Top3b	-1.02754	6.66292	1.82672e-12	2.74633e-11
ENSMUSG00000023952	56055	GTP binding protein 2	Gtpbp2	-1.12837	5.62957	1.87629e-12	2.81684e-11
ENSMUSG00000050232	12766	chemokine (C-X-C motif) receptor 3	Cxcr3	2.15474	3.22864	1.89752e-12	2.84232e-11
ENSMUSG00000024132	13177	enoyl-Coenzyme A delta isomerase 1	Eci1	-1.32512	4.35803	1.89865e-12	2.84232e-11
ENSMUSG00000056665	223626	thioesterase superfamily member 6	Them6	-2.03188	3.15467	1.95852e-12	2.92778e-11
ENSMUSG00000021133	217684	sushi domain containing 6	Susd6	-1.08186	6.93624	1.96325e-12	2.9307e-11
ENSMUSG00000066894	231668	V-set and immunoglobulin domain containing 10	Vsig10	-1.72599	4.32909	1.98551e-12	2.95974e-11
ENSMUSG00000063605	234582	coiled-coil domain containing 102A	Ccdc102a	1.99295	2.85942	2.16021e-12	3.2156e-11
ENSMUSG00000026837	12831	collagen, type V, alpha 1	Col5a1	2.80289	2.67994	2.20115e-12	3.27193e-11
ENSMUSG00000000420	14423	polypeptide N-acetylgalactosaminyltransferase 1	Galnt1	1.21865	7.20057	2.2246e-12	3.30212e-11
ENSMUSG00000007682	13371	deiodinase, iodothyronine, type II	Dio2	-4.18752	3.73605	2.27121e-12	3.36657e-11
ENSMUSG00000026764	16574	kinesin family member 5C	Kif5c	2.38191	2.72641	2.39842e-12	3.55013e-11
ENSMUSG00000042622	17133	v-maf musculoaponeurotic fibrosarcoma oncogene family, protein F (avian)	Maff	1.26385	5.31335	2.8485e-12	4.21042e-11
ENSMUSG00000019978	13822	erythrocyte membrane protein band 4.1 like 2	Epb41l2	1.20595	6.80884	2.91085e-12	4.29656e-11
ENSMUSG00000032479	17758	microtubule-associated protein 4	Map4	1.04859	7.14052	2.97218e-12	4.38095e-11
ENSMUSG00000026670	107652	UDP-N-acetylglucosamine pyrophosphorylase 1	Uap1	1.23392	5.50932	3.00498e-12	4.42312e-11
ENSMUSG00000001435	12822	collagen, type XVIII, alpha 1	Col18a1	-1.52616	8.49161	3.01395e-12	4.43013e-11
ENSMUSG00000022892	11820	amyloid beta (A4) precursor protein	App	-1.06612	8.49843	3.04449e-12	4.46878e-11
ENSMUSG00000029228	16924	ligand of numb-protein X 1	Lnx1	-1.90333	2.28825	3.05755e-12	4.48054e-11
ENSMUSG00000052727	17755	microtubule-associated protein 1B	Map1b	1.46881	8.68564	3.061e-12	4.48054e-11
ENSMUSG00000026811	50935	ST6 (alpha-N-acetyl-neuraminyl-2,3-beta-galactosyl-1,3)-N-acetylgalactosaminide alpha-2,6-sialyltransferase 6	St6galnac6	1.35296	4.25775	3.25512e-12	4.75808e-11
ENSMUSG00000005057	23921	SH2B adaptor protein 2	Sh2b2	1.75046	2.97942	3.30882e-12	4.82987e-11
ENSMUSG00000001248	52857	GRAM domain containing 1A	Gramd1a	1.23115	5.63914	3.57707e-12	5.20923e-11
ENSMUSG00000035356	80859	nuclear factor of kappa light polypeptide gene enhancer in B cells inhibitor, zeta	Nfkbiz	1.06005	5.20026	3.57859e-12	5.20923e-11
ENSMUSG00000033998	16525	potassium channel, subfamily K, member 1	Kcnk1	-1.30109	4.9971	3.83435e-12	5.57382e-11
ENSMUSG00000042745	15901	inhibitor of DNA binding 1	Id1	-2.21995	2.24436	4.09006e-12	5.93735e-11
ENSMUSG00000032263	12040	branched chain ketoacid dehydrogenase E1, beta polypeptide	Bckdhb	-1.50342	3.60362	4.186e-12	6.06826e-11
ENSMUSG00000024589	83814	neural precursor cell expressed, developmentally down-regulated gene 4-like	Nedd4l	-1.23828	4.53065	4.64679e-12	6.727e-11
ENSMUSG00000027313	69065	ChaC, cation transport regulator 1	Chac1	-1.33492	5.43455	4.70944e-12	6.80834e-11
ENSMUSG00000022474	29858	phosphomannomutase 1	Pmm1	-1.02158	6.31547	4.81804e-12	6.9558e-11
ENSMUSG00000038807	380711	RAP1 GTPase activating protein 2	Rap1gap2	1.11629	5.00845	4.97163e-12	7.16772e-11
ENSMUSG00000040219	235330	tetratricopeptide repeat domain 12	Ttc12	2.20975	1.68653	5.26971e-12	7.58709e-11
ENSMUSG00000024754	83921	cell migration inducing hyaluronidase 2	Cemip2	1.13597	6.38441	5.35453e-12	7.69869e-11
ENSMUSG00000049422	103172	coiled-coil-helix-coiled-coil-helix domain containing 10	Chchd10	-2.47402	2.68772	5.4607e-12	7.84064e-11
ENSMUSG00000063931	18624	peptidase D	Pepd	1.0779	5.91316	5.49917e-12	7.88514e-11
ENSMUSG00000070436	12406	serine (or cysteine) peptidase inhibitor, clade H, member 1	Serpinh1	1.02989	6.62056	5.51194e-12	7.89271e-11
ENSMUSG00000020122	13649	epidermal growth factor receptor	Egfr	1.32413	6.55034	5.68254e-12	8.12596e-11
ENSMUSG00000038855	320404	inositol 1,4,5-trisphosphate 3-kinase B	Itpkb	1.76178	3.50148	5.75265e-12	8.21506e-11
ENSMUSG00000068744	56742	proline/serine-rich coiled-coil 1	Psrc1	-1.15692	5.64729	5.83222e-12	8.31742e-11
ENSMUSG00000022849	66667	Hspb associated protein 1	Hspbap1	-1.35173	3.7447	5.89784e-12	8.39965e-11
ENSMUSG00000055926	623781	predicted gene 14137	Gm14137	-1.16833	4.69599	6.41512e-12	9.12402e-11
ENSMUSG00000028086	50754	F-box and WD-40 domain protein 7	Fbxw7	1.05874	4.97398	6.56254e-12	9.32111e-11
ENSMUSG00000022286	252973	grainyhead like transcription factor 2	Grhl2	-1.00299	6.04876	6.85221e-12	9.71944e-11
ENSMUSG00000028041	11490	a disintegrin and metallopeptidase domain 15 (metargidin)	Adam15	1.86237	4.96314	6.87223e-12	9.73474e-11
ENSMUSG00000009633	14373	G0/G1 switch gene 2	G0s2	2.62993	3.69364	7.09595e-12	1.00381e-10
ENSMUSG00000021185	217830	D-glutamate cyclase	Dglucy	-1.36952	5.12792	7.21071e-12	1.01768e-10
ENSMUSG00000012609	320244	tubulin tyrosine ligase-like family, member 5	Ttll5	0.996841	5.32227	7.21329e-12	1.01768e-10
ENSMUSG00000041608	215446	ectonucleoside triphosphate diphosphohydrolase 3	Entpd3	-2.74133	4.51975	7.46734e-12	1.05212e-10
ENSMUSG00000029171	66681	phosphoglucomutase 1	Pgm1	1.24453	4.66431	8.05273e-12	1.13308e-10
ENSMUSG00000029201	22235	UDP-glucose dehydrogenase	Ugdh	1.05655	5.93291	8.31171e-12	1.16796e-10
ENSMUSG00000046417	192976	leucine rich repeat containing 75A	Lrrc75a	1.77207	3.26661	8.3722e-12	1.1749e-10
ENSMUSG00000028378	67103	prostaglandin reductase 1	Ptgr1	1.89363	2.5796	8.4749e-12	1.18773e-10
ENSMUSG00000052681	215449	RAS related protein 1b	Rap1b	1.87902	8.29807	8.66219e-12	1.21236e-10
ENSMUSG00000019210	11973	ATPase, H+ transporting, lysosomal V1 subunit E1	Atp6v1e1	1.17507	7.762	8.92243e-12	1.24701e-10
ENSMUSG00000054555	11489	a disintegrin and metallopeptidase domain 12 (meltrin alpha)	Adam12	1.21046	7.18361	8.93342e-12	1.24701e-10
ENSMUSG00000026768	241226	integrin alpha 8	Itga8	-3.15905	2.52404	9.1267e-12	1.27231e-10
ENSMUSG00000032322	19200	proline-serine-threonine phosphatase-interacting protein 1	Pstpip1	1.29515	4.66498	9.80424e-12	1.36495e-10
ENSMUSG00000070687	15552	5-hydroxytryptamine (serotonin) receptor 1D	Htr1d	1.96051	1.96855	1.00499e-11	1.39731e-10
ENSMUSG00000041889	77552	shisa family member 4	Shisa4	1.51176	3.96845	1.04608e-11	1.45253e-10
ENSMUSG00000026489	67426	coenzyme Q8A	Coq8a	-2.08212	1.57072	1.05003e-11	1.45609e-10
ENSMUSG00000032086	23821	beta-site APP cleaving enzyme 1	Bace1	-1.21461	7.76964	1.12e-11	1.55108e-10
ENSMUSG00000047496	320311	ring finger protein 152	Rnf152	2.07432	1.74117	1.14885e-11	1.58894e-10
ENSMUSG00000030510	545975	ceramide synthase 3	Cers3	-1.40054	4.65588	1.25446e-11	1.73273e-10
ENSMUSG00000042286	192187	stabilin 1	Stab1	2.0436	5.00775	1.25961e-11	1.73757e-10
ENSMUSG00000055923	231326	aminoadipate-semialdehyde dehydrogenase	Aasdh	-1.22025	3.97166	1.35723e-11	1.86978e-10
ENSMUSG00000022500	56722	LPS-induced TN factor	Litaf	1.07011	7.19003	1.38185e-11	1.90121e-10
ENSMUSG00000039835	215819	NHS-like 1	Nhsl1	1.00253	5.91492	1.43177e-11	1.96733e-10
ENSMUSG00000020333	216739	acyl-CoA synthetase long-chain family member 6	Acsl6	3.24546	1.50859	1.44713e-11	1.98585e-10
ENSMUSG00000004655	11826	aquaporin 1	Aqp1	-3.18399	4.60937	1.55349e-11	2.12903e-10
ENSMUSG00000042073	76491	abhydrolase domain containing 14b	Abhd14b	-1.29865	3.63834	1.76258e-11	2.41244e-10
ENSMUSG00000038859	66898	BAI1-associated protein 2-like 1	Baiap2l1	1.50832	3.16576	1.80028e-11	2.45971e-10
ENSMUSG00000031799	326618	tropomyosin 4	Tpm4	1.14396	8.10249	1.80178e-11	2.45971e-10
ENSMUSG00000028270	14469	guanylate binding protein 2	Gbp2	-1.38597	4.17301	1.82159e-11	2.48353e-10
ENSMUSG00000019987	11846	arginase, liver	Arg1	2.86889	1.63884	1.82848e-11	2.48686e-10
ENSMUSG00000024286	67974	cyclin Y	Ccny	1.10846	7.29948	1.82875e-11	2.48686e-10
ENSMUSG00000038074	231997	FK506 binding protein 14	Fkbp14	2.19928	2.62658	1.83333e-11	2.48989e-10
ENSMUSG00000015222	17756	microtubule-associated protein 2	Map2	-2.39392	3.00979	1.88024e-11	2.55031e-10
ENSMUSG00000021180	73086	ribosomal protein S6 kinase, polypeptide 5	Rps6ka5	-1.39856	3.54613	1.885e-11	2.55329e-10
ENSMUSG00000031400	14381	glucose-6-phosphate dehydrogenase X-linked	G6pdx	-0.971171	7.23049	1.88729e-11	2.55329e-10
ENSMUSG00000032561	56318	acid phosphatase, prostate	Acpp	1.70783	4.11447	1.89877e-11	2.56553e-10
ENSMUSG00000024661	14319	ferritin heavy polypeptide 1	Fth1	-1.3095	9.17369	1.94768e-11	2.62825e-10
ENSMUSG00000018415	66771	GID complex subunit 4, VID24 homolog	Gid4	-1.12365	6.00455	2.05859e-11	2.77436e-10
ENSMUSG00000026483	63913	family with sequence similarity 129, member A	Fam129a	-2.79903	4.03713	2.14764e-11	2.89067e-10
ENSMUSG00000021567	72293	naked cuticle 2	Nkd2	2.1921	1.15656	2.16819e-11	2.91461e-10
ENSMUSG00000047557	17035	latexin	Lxn	1.20735	4.33046	2.23987e-11	3.00713e-10
ENSMUSG00000036580	229285	spastic paraplegia 20, spartin (Troyer syndrome) homolog (human)	Spg20	-1.09895	6.12918	2.25728e-11	3.02385e-10
ENSMUSG00000032548	24059	solute carrier organic anion transporter family, member 2a1	Slco2a1	1.23693	7.07527	2.25966e-11	3.02385e-10
ENSMUSG00000031770	64209	homocysteine-inducible, endoplasmic reticulum stress-inducible, ubiquitin-like domain member 1	Herpud1	-1.39051	5.57773	2.26093e-11	3.02385e-10
ENSMUSG00000022723	224273	beta-gamma crystallin domain containing 3	Crybg3	-1.69876	2.87637	2.30548e-11	3.07952e-10
ENSMUSG00000008090	116701	fibroblast growth factor receptor-like 1	Fgfrl1	1.47582	3.68002	2.30918e-11	3.08056e-10
ENSMUSG00000025494	24058	single immunoglobulin and toll-interleukin 1 receptor (TIR) domain	Sigirr	-1.61027	3.49735	2.3513e-11	3.13278e-10
ENSMUSG00000028860	269589	synaptotagmin-like 1	Sytl1	-1.85011	2.90452	2.41841e-11	3.21814e-10
ENSMUSG00000023800	24001	T cell lymphoma invasion and metastasis 2	Tiam2	1.0249	5.89054	2.9479e-11	3.91777e-10
ENSMUSG00000029993	56748	NFU1 iron-sulfur cluster scaffold	Nfu1	-1.12223	4.37083	2.96809e-11	3.93963e-10
ENSMUSG00000056492	224792	adhesion G protein-coupled receptor F5	Adgrf5	-2.89654	3.77922	2.97863e-11	3.94865e-10
ENSMUSG00000039942	19219	prostaglandin E receptor 4 (subtype EP4)	Ptger4	-2.37342	1.2752	3.09815e-11	4.10193e-10
ENSMUSG00000021903	78754	polypeptide N-acetylgalactosaminyltransferase 15	Galnt15	-2.56641	4.05088	3.28546e-11	4.34448e-10
ENSMUSG00000023951	22339	vascular endothelial growth factor A	Vegfa	1.24095	7.91973	3.30803e-11	4.36884e-10
ENSMUSG00000015652	70358	six transmembrane epithelial antigen of the prostate 1	Steap1	-1.34674	4.78461	3.3294e-11	4.39155e-10
ENSMUSG00000040105	74411	phospholipid phosphatase 6	Plpp6	-1.16421	4.26321	3.35929e-11	4.42544e-10
ENSMUSG00000067212	15040	histocompatibility 2, T region locus 23	H2-T23	-2.21168	1.36558	3.38189e-11	4.44966e-10
ENSMUSG00000024145	18701	phosphatidylinositol glycan anchor biosynthesis, class F	Pigf	-1.15558	4.2146	3.44405e-11	4.52579e-10
ENSMUSG00000009739	19009	POU domain, class 6, transcription factor 1	Pou6f1	2.33045	2.07074	3.55133e-11	4.66095e-10
ENSMUSG00000022773	106369	yippee like 1	Ypel1	1.38033	3.78563	3.77688e-11	4.95081e-10
ENSMUSG00000041324	16323	inhibin beta-A	Inhba	1.34935	6.88114	3.81548e-11	4.9952e-10
ENSMUSG00000026317	26889	ceroid-lipofuscinosis, neuronal 8	Cln8	-1.20705	4.33569	3.9137e-11	5.11744e-10
ENSMUSG00000021222	73828	DDB1 and CUL4 associated factor 4	Dcaf4	-1.15154	4.71281	4.00941e-11	5.23608e-10
ENSMUSG00000003161	109552	sorcin	Sri	1.08117	5.5223	4.06905e-11	5.3074e-10
ENSMUSG00000010048	15983	interferon-related developmental regulator 2	Ifrd2	-1.47918	4.53502	4.52315e-11	5.8924e-10
ENSMUSG00000030729	70974	phosphoglucomutase 2-like 1	Pgm2l1	1.76993	3.42312	4.57018e-11	5.94631e-10
ENSMUSG00000042306	66166	S100 calcium binding protein A14	S100a14	-1.14868	7.04662	4.72574e-11	6.14113e-10
ENSMUSG00000000296	21987	tumor protein D52-like 1	Tpd52l1	-2.14338	1.07322	4.77474e-11	6.19717e-10
ENSMUSG00000031700	108682	glutamic pyruvate transaminase (alanine aminotransferase) 2	Gpt2	-1.48669	5.98531	4.82125e-11	6.24984e-10
ENSMUSG00000034361	234577	copine II	Cpne2	1.54551	3.17216	4.90619e-11	6.35213e-10
ENSMUSG00000032640	269941	chondroitin sulfate synthase 1	Chsy1	1.19973	6.32208	4.97538e-11	6.4338e-10
ENSMUSG00000054793	260299	cell adhesion molecule 4	Cadm4	1.74756	3.40615	5.2624e-11	6.79663e-10
ENSMUSG00000037725	80986	cytoskeleton associated protein 2	Ckap2	-1.60615	3.75712	5.31402e-11	6.85489e-10
ENSMUSG00000030970	13017	C-terminal binding protein 2	Ctbp2	0.944941	6.09778	5.43449e-11	6.99685e-10
ENSMUSG00000022385	29870	G two S phase expressed protein 1	Gtse1	-1.61636	4.35987	5.44072e-11	6.99685e-10
ENSMUSG00000024521	58801	phorbol-12-myristate-13-acetate-induced protein 1	Pmaip1	-1.35094	4.82679	5.44399e-11	6.99685e-10
ENSMUSG00000050627	333433	glycerol-3-phosphate dehydrogenase 1-like	Gpd1l	-1.06753	5.47224	5.49338e-11	7.05174e-10
ENSMUSG00000001870	268977	latent transforming growth factor beta binding protein 1	Ltbp1	1.66356	7.31211	5.58989e-11	7.16689e-10
ENSMUSG00000040543	327958	PITPNM family member 3	Pitpnm3	-2.2	3.23904	5.68812e-11	7.28397e-10
ENSMUSG00000028680	12795	polo like kinase 3	Plk3	-1.32227	4.96279	5.76873e-11	7.37824e-10
ENSMUSG00000002997	19088	protein kinase, cAMP dependent regulatory, type II beta	Prkar2b	-1.55987	3.00541	6.04761e-11	7.72555e-10
ENSMUSG00000003545	14282	FBJ osteosarcoma oncogene B	Fosb	2.65968	2.4158	6.21505e-11	7.92983e-10
ENSMUSG00000004151	14009	ets variant 1	Etv1	2.27437	2.46708	6.25095e-11	7.96599e-10
ENSMUSG00000017765	20498	solute carrier family 12, member 4	Slc12a4	1.58425	4.18002	6.94013e-11	8.83358e-10
ENSMUSG00000066407				-1.16223	6.45404	7.14751e-11	9.08656e-10
ENSMUSG00000026475	19734	regulator of G-protein signaling 16	Rgs16	2.67855	6.4384	7.26107e-11	9.21981e-10
ENSMUSG00000037419	71946	endonuclease domain containing 1	Endod1	1.0745	6.9663	7.49786e-11	9.50902e-10
ENSMUSG00000042367	14620	gap junction protein, beta 3	Gjb3	1.26367	5.39905	7.768e-11	9.83978e-10
ENSMUSG00000061838	20917	succinate-Coenzyme A ligase, GDP-forming, beta subunit	Suclg2	-1.25084	5.7143	7.88034e-11	9.9701e-10
ENSMUSG00000050064	242109	zinc finger protein 697	Zfp697	1.01905	4.661	8.16884e-11	1.03227e-09
ENSMUSG00000004446	12122	BH3 interacting domain death agonist	Bid	-0.88462	6.6053	8.27493e-11	1.04443e-09
ENSMUSG00000026223	64294	integral membrane protein 2C	Itm2c	1.13742	6.29051	8.48769e-11	1.07e-09
ENSMUSG00000001175	12313	calmodulin 1	Calm1	0.9946	8.06146	8.61907e-11	1.08526e-09
ENSMUSG00000005774	53970	regulatory factor X, 5 (influences HLA class II expression)	Rfx5	-1.19331	4.18224	8.69897e-11	1.09402e-09
ENSMUSG00000024486	15200	heparin-binding EGF-like growth factor	Hbegf	0.930684	5.82427	8.813e-11	1.10703e-09
ENSMUSG00000030530	18550	furin (paired basic amino acid cleaving enzyme)	Furin	1.34679	7.36228	9.00751e-11	1.13012e-09
ENSMUSG00000106019				-2.35571	0.694192	9.12976e-11	1.1441e-09
ENSMUSG00000037892	73173	protocadherin 18	Pcdh18	2.57777	1.69625	9.94193e-11	1.24439e-09
ENSMUSG00000022742	12892	coproporphyrinogen oxidase	Cpox	-1.07178	5.53097	1.00042e-10	1.2507e-09
ENSMUSG00000026981	16181	interleukin 1 receptor antagonist	Il1rn	-1.75663	2.63522	1.02106e-10	1.275e-09
ENSMUSG00000039652	208922	cytoplasmic polyadenylation element binding protein 3	Cpeb3	1.96275	1.79534	1.04833e-10	1.3075e-09
ENSMUSG00000038170	83679	phosphodiesterase 4D interacting protein (myomegalin)	Pde4dip	1.06405	7.21156	1.07741e-10	1.34218e-09
ENSMUSG00000036002	230088	family with sequence similarity 214, member B	Fam214b	1.47306	4.68597	1.08054e-10	1.34449e-09
ENSMUSG00000000058	12390	caveolin 2	Cav2	-1.15835	6.62296	1.08816e-10	1.35238e-09
ENSMUSG00000026078	68833	phosducin-like 3	Pdcl3	1.03791	5.70049	1.09618e-10	1.36007e-09
ENSMUSG00000025912	17864	myeloblastosis oncogene-like 1	Mybl1	-1.64877	3.58472	1.09693e-10	1.36007e-09
ENSMUSG00000035863	18483	paralemmin	Palm	1.86774	3.45886	1.12383e-10	1.39178e-09
ENSMUSG00000062310	14659	glutamine repeat protein 1	Glrp1	2.12674	3.43249	1.16849e-10	1.44538e-09
ENSMUSG00000033066	14457	growth arrest specific 7	Gas7	-2.1283	2.65464	1.1721e-10	1.44815e-09
ENSMUSG00000020620	27404	ATP-binding cassette, sub-family A (ABC1), member 8b	Abca8b	-3.29295	1.71749	1.17784e-10	1.45355e-09
ENSMUSG00000034751	328329	microtubule associated serine/threonine kinase family member 4	Mast4	1.02762	7.61672	1.19406e-10	1.47184e-09
ENSMUSG00000001098	330171	potassium channel tetramerisation domain containing 10	Kctd10	1.08329	6.57141	1.20605e-10	1.48488e-09
ENSMUSG00000051586	194401	microtubule associated monooxygenase, calponin and LIM domain containing 3	Mical3	1.13507	4.6977	1.22206e-10	1.50283e-09
ENSMUSG00000025329	18599	peptidyl arginine deiminase, type I	Padi1	1.69229	6.46852	1.27215e-10	1.56261e-09
ENSMUSG00000025981	67876	coenzyme Q10B	Coq10b	0.988934	5.78775	1.27442e-10	1.56358e-09
ENSMUSG00000042197	98403	zinc finger protein 451	Zfp451	1.09477	6.81366	1.28031e-10	1.56897e-09
ENSMUSG00000026413	18772	plakophilin 1	Pkp1	-1.34622	6.61544	1.51743e-10	1.8574e-09
ENSMUSG00000025993	53945	solute carrier family 40 (iron-regulated transporter), member 1	Slc40a1	-1.51904	3.82551	1.56603e-10	1.91466e-09
ENSMUSG00000067006	20724	serine (or cysteine) peptidase inhibitor, clade B, member 5	Serpinb5	-1.35052	5.47926	1.60057e-10	1.95463e-09
ENSMUSG00000038168	210530	prolyl 3-hydroxylase 2	P3h2	-2.71344	1.45842	1.6231e-10	1.97984e-09
ENSMUSG00000022788	224014	FYVE, RhoGEF and PH domain containing 4	Fgd4	-1.83268	4.11174	1.62572e-10	1.98075e-09
ENSMUSG00000026110	269181	mannoside acetylglucosaminyltransferase 4, isoenzyme A	Mgat4a	1.19956	6.30119	1.64404e-10	2.00076e-09
ENSMUSG00000009418	215690	neuron navigator 1	Nav1	1.19725	5.28477	1.70342e-10	2.06947e-09
ENSMUSG00000047281	55948	stratifin	Sfn	1.7435	5.82461	1.70551e-10	2.06947e-09
ENSMUSG00000001672	73608	MARVEL (membrane-associating) domain containing 3	Marveld3	-2.27461	2.79892	1.70639e-10	2.06947e-09
ENSMUSG00000037071	20249	stearoyl-Coenzyme A desaturase 1	Scd1	-1.18596	8.23848	1.72337e-10	2.08766e-09
ENSMUSG00000045838	214239	coiled-coil domain containing 9B	Ccdc9b	-1.17713	6.92334	1.73472e-10	2.099e-09
ENSMUSG00000021835	12159	bone morphogenetic protein 4	Bmp4	-2.66732	1.66435	1.79626e-10	2.17096e-09
ENSMUSG00000026048	22592	excision repair cross-complementing rodent repair deficiency, complementation group 5	Ercc5	-0.946474	5.58994	1.83269e-10	2.21245e-09
ENSMUSG00000026825	13429	dynamin 1	Dnm1	1.95104	1.87088	1.87193e-10	2.25724e-09
ENSMUSG00000042988	77583	notum palmitoleoyl-protein carboxylesterase	Notum	-2.88396	2.85631	1.95917e-10	2.35974e-09
ENSMUSG00000032289	207596	thrombospondin, type I, domain containing 4	Thsd4	-2.86446	3.67439	2.04618e-10	2.46172e-09
ENSMUSG00000019916	18451	procollagen-proline, 2-oxoglutarate 4-dioxygenase (proline 4-hydroxylase), alpha 1 polypeptide	P4ha1	1.47507	5.04208	2.12546e-10	2.55419e-09
ENSMUSG00000028271	229906	general transcription factor IIB	Gtf2b	0.958596	5.26724	2.16266e-10	2.59326e-09
ENSMUSG00000046056	282619	suprabasin	Sbsn	-2.259	2.13303	2.16289e-10	2.59326e-09
ENSMUSG00000019055	18822	procollagen-lysine, 2-oxoglutarate 5-dioxygenase 1	Plod1	1.24094	4.23424	2.19614e-10	2.63012e-09
ENSMUSG00000041420	17537	Meis homeobox 3	Meis3	2.08307	1.52508	2.20088e-10	2.63281e-09
ENSMUSG00000010080	71889	epsin 3	Epn3	-1.80563	3.4354	2.30578e-10	2.75517e-09
ENSMUSG00000032060	12955	crystallin, alpha B	Cryab	-1.5986	5.35597	2.46058e-10	2.93681e-09
ENSMUSG00000031355	11856	Rho GTPase activating protein 6	Arhgap6	-2.88578	2.24585	2.64563e-10	3.15411e-09
ENSMUSG00000031467	52123	1-acylglycerol-3-phosphate O-acyltransferase 5 (lysophosphatidic acid acyltransferase, epsilon)	Agpat5	-1.07695	4.85416	2.65827e-10	3.16559e-09
ENSMUSG00000029763	20336	exocyst complex component 4	Exoc4	-1.07044	7.7963	2.73783e-10	3.25665e-09
ENSMUSG00000022263	223435	triple functional domain (PTPRF interacting)	Trio	0.971806	7.52556	2.78358e-10	3.30735e-09
ENSMUSG00000061878	20698	sphingosine kinase 1	Sphk1	1.21218	4.69384	2.86259e-10	3.3974e-09
ENSMUSG00000017631	109934	active BCR-related gene	Abr	1.02601	6.65209	2.8889e-10	3.42477e-09
ENSMUSG00000053477	21413	transcription factor 4	Tcf4	1.23385	5.40693	3.02977e-10	3.58773e-09
ENSMUSG00000056121	225020	fasciculation and elongation protein zeta 2 (zygin II)	Fez2	1.10056	5.63312	3.16817e-10	3.7474e-09
ENSMUSG00000047910	93887	protocadherin beta 16	Pcdhb16	2.2405	1.11759	3.18701e-10	3.76545e-09
ENSMUSG00000020212	17245	transformed mouse 3T3 cell double minute 1	Mdm1	1.83884	4.34841	3.25601e-10	3.84267e-09
ENSMUSG00000045777	320802	interferon induced transmembrane protein 10	Ifitm10	2.28965	2.081	3.62242e-10	4.27033e-09
ENSMUSG00000047221	330050	family with sequence similarity 185, member A	Fam185a	-1.13549	4.62524	3.64995e-10	4.29797e-09
ENSMUSG00000072244	94088	tripartite motif-containing 6	Trim6	1.75516	2.95757	3.6777e-10	4.32581e-09
ENSMUSG00000074749	228730	kizuna centrosomal protein	Kiz	-1.04923	4.62781	3.83692e-10	4.50805e-09
ENSMUSG00000031530	319520	dual specificity phosphatase 4	Dusp4	1.22201	6.76072	3.84646e-10	4.51423e-09
ENSMUSG00000060206	242466	zinc finger protein 462	Zfp462	1.35095	4.66071	3.91275e-10	4.58692e-09
ENSMUSG00000005161	21672	peroxiredoxin 2	Prdx2	1.06077	7.97427	4.05728e-10	4.75108e-09
ENSMUSG00000033295	19268	protein tyrosine phosphatase, receptor type, F	Ptprf	-1.77326	5.98076	4.16531e-10	4.87216e-09
ENSMUSG00000040690	107581	collagen, type XVI, alpha 1	Col16a1	2.4237	1.81531	4.20218e-10	4.90985e-09
ENSMUSG00000046169	108154	a disintegrin-like and metallopeptidase (reprolysin type) with thrombospondin type 1 motif, 6	Adamts6	1.33862	4.18147	4.28512e-10	5.00121e-09
ENSMUSG00000052949	217340	ring finger protein 157	Rnf157	1.05171	5.66857	4.36437e-10	5.08806e-09
ENSMUSG00000031864	70885	integrator complex subunit 10	Ints10	0.954687	5.1935	4.37447e-10	5.0942e-09
ENSMUSG00000024222	14229	FK506 binding protein 5	Fkbp5	1.6314	3.63363	4.46276e-10	5.19129e-09
ENSMUSG00000046079	231549	leucine rich repeat containing 8D	Lrrc8d	-0.959454	5.6088	4.54762e-10	5.28416e-09
ENSMUSG00000033400	77559	amylo-1,6-glucosidase, 4-alpha-glucanotransferase	Agl	1.04766	4.64333	4.62754e-10	5.37111e-09
ENSMUSG00000047139	12484	CD24a antigen	Cd24a	1.1912	7.79152	4.85468e-10	5.62854e-09
ENSMUSG00000021048	108156	methylenetetrahydrofolate dehydrogenase (NADP+ dependent), methenyltetrahydrofolate cyclohydrolase, formyltetrahydrofolate synthase	Mthfd1	-1.01001	6.24346	4.87766e-10	5.64897e-09
ENSMUSG00000022965	15980	interferon gamma receptor 2	Ifngr2	1.13227	4.4868	4.90038e-10	5.66906e-09
ENSMUSG00000052485	380863	transmembrane protein 171	Tmem171	-1.38693	3.64988	4.91078e-10	5.67486e-09
ENSMUSG00000048707	97031	taperin	Tprn	-1.04673	4.81101	4.95121e-10	5.71531e-09
ENSMUSG00000039033	75812	taspase, threonine aspartase 1	Tasp1	-1.13905	3.88823	4.98078e-10	5.74315e-09
ENSMUSG00000021756	16195	interleukin 6 signal transducer	Il6st	-0.956411	7.05141	5.08914e-10	5.86169e-09
ENSMUSG00000026519	208795	transmembrane protein 63a	Tmem63a	-1.28071	5.48107	5.20694e-10	5.99082e-09
ENSMUSG00000018548	68729	tripartite motif-containing 37	Trim37	-0.898552	6.05982	5.59446e-10	6.42346e-09
ENSMUSG00000025324	11982	ATPase, class V, type 10A	Atp10a	1.16945	3.93084	5.59516e-10	6.42346e-09
ENSMUSG00000027314	54485	delta like canonical Notch ligand 4	Dll4	2.197	2.36968	5.75665e-10	6.60167e-09
ENSMUSG00000004661	56380	AT rich interactive domain 3B (BRIGHT-like)	Arid3b	1.8254	0.948575	5.89498e-10	6.75295e-09
ENSMUSG00000061589	208266	DOT1-like, histone H3 methyltransferase (S. cerevisiae)	Dot1l	1.3091	5.28589	5.94568e-10	6.80109e-09
ENSMUSG00000040430	71795	phosphatidylinositol transfer protein, cytoplasmic 1	Pitpnc1	0.986115	5.6253	5.94991e-10	6.80109e-09
ENSMUSG00000072623	22750	zinc finger protein 9	Zfp9	2.13906	2.11711	6.03771e-10	6.89155e-09
ENSMUSG00000031024	76954	suppression of tumorigenicity 5	St5	1.8123	1.92667	6.04212e-10	6.89155e-09
ENSMUSG00000022048	12934	dihydropyrimidinase-like 2	Dpysl2	1.06153	5.6189	6.1996e-10	7.06352e-09
ENSMUSG00000052139	107976	BRISC and BRCA1 A complex member 2	Babam2	-0.966198	5.31432	6.73957e-10	7.67044e-09
ENSMUSG00000001473	67951	tubulin, beta 6 class V	Tubb6	1.26922	6.38764	6.88308e-10	7.82533e-09
ENSMUSG00000029552	21753	testis derived transcript	Tes	0.980859	8.06297	6.90286e-10	7.83936e-09
ENSMUSG00000040274	12571	cyclin-dependent kinase 6	Cdk6	-1.01765	6.84122	7.14154e-10	8.10168e-09
ENSMUSG00000027939	77595	nucleoporin 210-like	Nup210l	1.97335	2.45357	7.15953e-10	8.11336e-09
ENSMUSG00000024776	76630	STAM binding protein like 1	Stambpl1	-1.10758	5.79306	7.4624e-10	8.4475e-09
ENSMUSG00000047181	217125	sterile alpha motif domain containing 14	Samd14	1.98698	1.73894	7.47332e-10	8.45078e-09
ENSMUSG00000013483	170720	caspase recruitment domain family, member 14	Card14	-2.89361	3.20254	7.67011e-10	8.66401e-09
ENSMUSG00000030055	69834	RAB43, member RAS oncogene family	Rab43	0.989758	5.00574	7.7594e-10	8.75549e-09
ENSMUSG00000023026	239667	disco interacting protein 2 homolog B	Dip2b	0.881371	6.65999	7.81054e-10	8.80378e-09
ENSMUSG00000020871	13394	distal-less homeobox 4	Dlx4	-1.95867	1.96279	7.88551e-10	8.87878e-09
ENSMUSG00000068246	71898	apolipoprotein L 9b	Apol9b	2.31049	1.98983	8.08197e-10	9.09028e-09
ENSMUSG00000078700	319371	RIKEN cDNA D030028A08 gene	D030028A08Rik	-1.23192	4.34028	8.73861e-10	9.81836e-09
ENSMUSG00000039109	74145	coagulation factor XIII, A1 subunit	F13a1	4.93158	1.50065	8.97525e-10	1.00735e-08
ENSMUSG00000025260	15108	hydroxysteroid (17-beta) dehydrogenase 10	Hsd17b10	-1.07094	5.80379	9.16422e-10	1.02746e-08
ENSMUSG00000031875	68119	CKLF-like MARVEL transmembrane domain containing 3	Cmtm3	1.10883	4.43108	9.18441e-10	1.02863e-08
ENSMUSG00000027646	20779	Rous sarcoma oncogene	Src	1.05172	7.02052	9.37358e-10	1.04871e-08
ENSMUSG00000005148	12224	Kruppel-like factor 5	Klf5	-1.25454	4.42701	9.40315e-10	1.0509e-08
ENSMUSG00000063506	239027	Rho GTPase activating protein 22	Arhgap22	1.44512	5.77364	9.47005e-10	1.05725e-08
ENSMUSG00000041607	17196	myelin basic protein	Mbp	-1.07405	5.70526	9.60309e-10	1.07097e-08
ENSMUSG00000026994	14425	polypeptide N-acetylgalactosaminyltransferase 3	Galnt3	-0.936688	5.79748	9.62e-10	1.07172e-08
ENSMUSG00000045316	68636	fumarylacetoacetate hydrolase domain containing 1	Fahd1	-1.464	2.35472	9.81391e-10	1.09217e-08
ENSMUSG00000040447	216892	spinster homolog 2	Spns2	-2.29475	7.32016	9.84199e-10	1.09414e-08
ENSMUSG00000020326	12450	cyclin G1	Ccng1	-1.00871	9.57245	9.90846e-10	1.10037e-08
ENSMUSG00000021108	18755	protein kinase C, eta	Prkch	-1.96879	1.32482	1.02755e-09	1.13993e-08
ENSMUSG00000023079	57080	general transcription factor II I repeat domain-containing 1	Gtf2ird1	0.950115	5.60258	1.04107e-09	1.15372e-08
ENSMUSG00000024087	13078	cytochrome P450, family 1, subfamily b, polypeptide 1	Cyp1b1	-1.89389	5.69626	1.058e-09	1.17125e-08
ENSMUSG00000026094	98267	serine/threonine kinase 17b (apoptosis-inducing)	Stk17b	1.03235	5.49908	1.06011e-09	1.17153e-08
ENSMUSG00000041926	215615	arginyl aminopeptidase (aminopeptidase B)	Rnpep	-0.954603	5.13333	1.06048e-09	1.17153e-08
ENSMUSG00000050786	57895	coiled-coil domain containing 126	Ccdc126	-1.29466	3.50226	1.07183e-09	1.18283e-08
ENSMUSG00000061689	228836	DLG associated protein 4	Dlgap4	1.0683	4.80187	1.07691e-09	1.1872e-08
ENSMUSG00000015291	14567	guanosine diphosphate (GDP) dissociation inhibitor 1	Gdi1	0.897105	6.32027	1.08518e-09	1.19506e-08
ENSMUSG00000003271	54200	sulfotransferase family, cytosolic, 2B, member 1	Sult2b1	-2.79503	2.26538	1.11135e-09	1.2226e-08
ENSMUSG00000029428	13852	syntaxin 2	Stx2	1.05769	4.4911	1.11416e-09	1.22442e-08
ENSMUSG00000074578				-0.996574	6.62123	1.23363e-09	1.35429e-08
ENSMUSG00000027134	99010	lysophosphatidylcholine acyltransferase 4	Lpcat4	-1.54788	4.27901	1.23682e-09	1.35639e-08
ENSMUSG00000026028	70827	trafficking protein, kinesin binding 2	Trak2	0.920751	5.9903	1.25383e-09	1.37361e-08
ENSMUSG00000021754	26401	mitogen-activated protein kinase kinase kinase 1	Map3k1	-1.12649	4.14089	1.29393e-09	1.41607e-08
ENSMUSG00000021892	24056	SH3-domain binding protein 5 (BTK-associated)	Sh3bp5	-1.48127	3.14433	1.30538e-09	1.42712e-08
ENSMUSG00000051335	328232	glucose-fructose oxidoreductase domain containing 1	Gfod1	-0.996568	5.89115	1.30725e-09	1.42768e-08
ENSMUSG00000056131	109785	phosphoglucomutase 3	Pgm3	1.05867	5.04708	1.33447e-09	1.4559e-08
ENSMUSG00000062157	242700	interferon lambda receptor 1	Ifnlr1	-1.93144	2.86797	1.35417e-09	1.47586e-08
ENSMUSG00000026259	53972	neuronal guanine nucleotide exchange factor	Ngef	-1.67217	3.48092	1.38069e-09	1.50321e-08
ENSMUSG00000029840	14489	myotrophin	Mtpn	1.06874	8.66441	1.39446e-09	1.51664e-08
ENSMUSG00000048376	14062	coagulation factor II (thrombin) receptor	F2r	1.17278	6.46059	1.40346e-09	1.52485e-08
ENSMUSG00000063659	30928	zinc finger and BTB domain containing 18	Zbtb18	-1.02896	6.16491	1.43796e-09	1.56072e-08
ENSMUSG00000041890	26431	GIT ArfGAP 2	Git2	0.843926	6.43534	1.49129e-09	1.61694e-08
ENSMUSG00000079469	55981	phosphatidylinositol glycan anchor biosynthesis, class B	Pigb	-1.12966	3.79414	1.5083e-09	1.63371e-08
ENSMUSG00000035671	212168	zinc finger SWIM-type containing 4	Zswim4	1.41284	4.95084	1.51061e-09	1.63453e-08
ENSMUSG00000046841	216197	cytoskeleton-associated protein 4	Ckap4	1.67843	3.09988	1.58729e-09	1.71574e-08
ENSMUSG00000036968	66455	canopy FGF signaling regulator 4	Cnpy4	1.11821	4.08529	1.59205e-09	1.71912e-08
ENSMUSG00000030421	19777	URI1, prefoldin-like chaperone	Uri1	-1.00105	6.04559	1.68775e-09	1.81939e-08
ENSMUSG00000005087	12505	CD44 antigen	Cd44	1.11589	9.1163	1.68836e-09	1.81939e-08
ENSMUSG00000022150	13132	disabled 2, mitogen-responsive phosphoprotein	Dab2	1.93503	2.58318	1.76204e-09	1.89578e-08
ENSMUSG00000026142	76867	rhomboid domain containing 1	Rhbdd1	-0.99782	6.22592	1.76285e-09	1.89578e-08
ENSMUSG00000043940	72145	WD repeat and FYVE domain containing 3	Wdfy3	0.848259	6.52361	1.83371e-09	1.96997e-08
ENSMUSG00000035181	320487	HEAT repeat containing 5A	Heatr5a	0.908496	6.28511	1.88866e-09	2.02694e-08
ENSMUSG00000023913	27226	phospholipase A2, group VII (platelet-activating factor acetylhydrolase, plasma)	Pla2g7	1.3164	5.62096	1.96609e-09	2.10595e-08
ENSMUSG00000027430	66044	D-tyrosyl-tRNA deacylase 1	Dtd1	-1.39117	3.33898	1.96628e-09	2.10595e-08
ENSMUSG00000039976	207592	TBC1 domain family, member 16	Tbc1d16	1.22064	4.784	2.01605e-09	2.15707e-08
ENSMUSG00000028643	69216	small vasohibin binding protein	Svbp	1.55558	2.21457	2.03466e-09	2.17477e-08
ENSMUSG00000057193	68682	solute carrier family 44, member 2	Slc44a2	-1.07534	7.39313	2.08531e-09	2.22666e-08
ENSMUSG00000015112	50799	solute carrier family 25 (mitochondrial carrier, adenine nucleotide translocator), member 13	Slc25a13	-1.03235	5.06425	2.10552e-09	2.24596e-08
ENSMUSG00000021831	50527	ERO1-like (S. cerevisiae)	Ero1l	-1.14561	6.16528	2.11691e-09	2.25582e-08
ENSMUSG00000027331	51944	kinetochore-localized astrin/SPAG5 binding	Knstrn	-1.55401	3.88492	2.14809e-09	2.28674e-08
ENSMUSG00000024665	56473	fatty acid desaturase 2	Fads2	1.222	5.87149	2.19057e-09	2.32961e-08
ENSMUSG00000056666	67442	retinol saturase (all trans retinol 13,14 reductase)	Retsat	-1.41478	3.42978	2.20098e-09	2.33832e-08
ENSMUSG00000020019	57764	netrin 4	Ntn4	-1.57243	2.59652	2.20824e-09	2.34367e-08
ENSMUSG00000008575	18028	nuclear factor I/B	Nfib	-0.975353	7.06488	2.24699e-09	2.38239e-08
ENSMUSG00000056917	20469	signal-induced proliferation associated gene 1	Sipa1	1.6904	2.07723	2.25379e-09	2.38721e-08
ENSMUSG00000023393	228993	solute carrier family 17, member 9	Slc17a9	-2.39912	1.41486	2.26362e-09	2.39521e-08
ENSMUSG00000086965				-1.65672	1.48582	2.26774e-09	2.39716e-08
ENSMUSG00000031161	15185	histone deacetylase 6	Hdac6	0.969065	5.54645	2.28466e-09	2.41263e-08
ENSMUSG00000042195	72022	solute carrier family 35, member F2	Slc35f2	-2.00622	1.23558	2.31115e-09	2.43816e-08
ENSMUSG00000022748	66497	cms small ribosomal subunit 1	Cmss1	-1.31785	3.93884	2.32966e-09	2.45523e-08
ENSMUSG00000055805	57778	formin-like 1	Fmnl1	-1.60224	4.42392	2.33853e-09	2.46211e-08
ENSMUSG00000064080	14115	fibulin 2	Fbln2	1.40455	9.73627	2.42024e-09	2.5456e-08
ENSMUSG00000038425	26447	polymerase (DNA directed), iota	Poli	-1.38936	3.23152	2.52772e-09	2.65599e-08
ENSMUSG00000024981	433256	acyl-CoA synthetase long-chain family member 5	Acsl5	-0.952869	7.99861	2.64623e-09	2.77776e-08
ENSMUSG00000025007	56454	aldehyde dehydrogenase 18 family, member A1	Aldh18a1	-1.01521	7.20419	2.70089e-09	2.8323e-08
ENSMUSG00000053253	76273	Nedd4 family interacting protein 2	Ndfip2	0.8764	5.94658	2.82656e-09	2.96115e-08
ENSMUSG00000020328	52653	NudC domain containing 2	Nudcd2	-0.86637	5.7858	3.06786e-09	3.21074e-08
ENSMUSG00000016541	54138	ataxin 10	Atxn10	0.862908	7.87655	3.13316e-09	3.27583e-08
ENSMUSG00000027315	20732	serine protease inhibitor, Kunitz type 1	Spint1	-1.15125	5.94299	3.15947e-09	3.30007e-08
ENSMUSG00000004885	12904	cellular retinoic acid binding protein II	Crabp2	1.00809	5.2908	3.1835e-09	3.32187e-08
ENSMUSG00000009376	17295	met proto-oncogene	Met	-0.874227	6.90704	3.21247e-09	3.34878e-08
ENSMUSG00000070305	319742	myelin protein zero-like 3	Mpzl3	-0.886908	6.30999	3.25292e-09	3.3876e-08
ENSMUSG00000002797	110175	gamma-glutamyl cyclotransferase	Ggct	1.7774	2.84885	3.30084e-09	3.43411e-08
ENSMUSG00000056529	19204	platelet-activating factor receptor	Ptafr	2.01785	1.44184	3.33713e-09	3.46844e-08
ENSMUSG00000020015	237459	cyclin-dependent kinase 17	Cdk17	0.995288	6.66015	3.37818e-09	3.50765e-08
ENSMUSG00000040434	228366	LARGE xylosyl- and glucuronyltransferase 2	Large2	-2.25346	1.89149	3.40287e-09	3.52981e-08
ENSMUSG00000072582	217057	peptidyl-tRNA hydrolase 2	Ptrh2	-1.05739	5.03656	3.46798e-09	3.5938e-08
ENSMUSG00000054277	66251	ADP-ribosylation factor GTPase activating protein 3	Arfgap3	1.06486	4.87877	3.47629e-09	3.59888e-08
ENSMUSG00000026730	19212	phosphotriesterase related	Pter	-1.46222	2.99337	3.58433e-09	3.70709e-08
ENSMUSG00000028936	19934	ribosomal protein L22	Rpl22	-1.04094	7.85602	3.59423e-09	3.71368e-08
ENSMUSG00000003352	12297	calcium channel, voltage-dependent, beta 3 subunit	Cacnb3	0.967018	6.19331	3.60886e-09	3.72515e-08
ENSMUSG00000022964	77975	transmembrane protein 50B	Tmem50b	1.60831	2.39385	3.62688e-09	3.74009e-08
ENSMUSG00000051397	56753	tumor-associated calcium signal transducer 2	Tacstd2	-1.46866	5.25649	3.68972e-09	3.80117e-08
ENSMUSG00000041180	226098	HECT domain E3 ubiquitin protein ligase 2	Hectd2	1.64355	4.10151	3.69733e-09	3.80529e-08
ENSMUSG00000031737	54352	Iroquois homeobox 5	Irx5	1.55318	3.25907	3.72376e-09	3.82875e-08
ENSMUSG00000024891	13340	solute carrier family 29 (nucleoside transporters), member 2	Slc29a2	-1.74294	2.04026	3.76379e-09	3.86614e-08
ENSMUSG00000044906	269033	RIKEN cDNA 4930503L19 gene	4930503L19Rik	1.36391	4.1517	3.87564e-09	3.97715e-08
ENSMUSG00000048279	50720	sacsin	Sacs	2.0822	4.51578	4.07942e-09	4.1822e-08
ENSMUSG00000029782	72649	transmembrane protein 209	Tmem209	-0.929423	6.63294	4.20598e-09	4.30776e-08
ENSMUSG00000037306	230815	mannosidase, alpha, class 1C, member 1	Man1c1	-1.97675	2.36304	4.22199e-09	4.31995e-08
ENSMUSG00000007035	17687	mutS homolog 5	Msh5	1.93815	1.11585	4.24826e-09	4.34262e-08
ENSMUSG00000020905	216835	ubiquitin specific peptidase 43	Usp43	1.42081	3.65618	4.32093e-09	4.41262e-08
ENSMUSG00000026494	269152	kinesin family member 26B	Kif26b	-2.1671	3.08053	4.33543e-09	4.42315e-08
ENSMUSG00000020023	319880	transmembrane and coiled coil domains 3	Tmcc3	1.00172	6.44947	4.43465e-09	4.51999e-08
ENSMUSG00000036986	18854	promyelocytic leukemia	Pml	-1.09392	5.04116	4.44499e-09	4.52616e-08
ENSMUSG00000048915	13640	ephrin A5	Efna5	-1.5189	2.42242	4.51137e-09	4.58931e-08
ENSMUSG00000035372	72056	RIKEN cDNA 1810055G02 gene	1810055G02Rik	1.02815	4.51785	4.51959e-09	4.59324e-08
ENSMUSG00000022471	14375	X-ray repair complementing defective repair in Chinese hamster cells 6	Xrcc6	-0.973127	5.86648	4.52598e-09	4.59531e-08
ENSMUSG00000062110	212986	Sec1 family domain containing 2	Scfd2	-1.12177	3.8613	4.55303e-09	4.61832e-08
ENSMUSG00000031015	20947	SWA-70 protein	Swap70	-0.879974	6.15071	4.81205e-09	4.87637e-08
ENSMUSG00000027293	98878	EH-domain containing 4	Ehd4	-0.994938	4.98332	4.8838e-09	4.94432e-08
ENSMUSG00000002741	56418	YKT6 v-SNARE homolog (S. cerevisiae)	Ykt6	0.862659	7.12773	5.20068e-09	5.25697e-08
ENSMUSG00000050965	18750	protein kinase C, alpha	Prkca	0.806769	6.48404	5.2026e-09	5.25697e-08
ENSMUSG00000055652	207952	kelch-like 25	Klhl25	1.16533	4.09851	5.22446e-09	5.274e-08
ENSMUSG00000070327	672511	ring finger protein 213	Rnf213	-0.877163	7.6775	5.27763e-09	5.32258e-08
ENSMUSG00000039693	66665	Myb/SANT-like DNA-binding domain containing 3	Msantd3	1.04355	4.15269	5.34096e-09	5.3813e-08
ENSMUSG00000047989	225280	INO80 complex subunit C	Ino80c	1.02513	4.51802	5.48091e-09	5.51703e-08
ENSMUSG00000041351	110351	Rap1 GTPase-activating protein	Rap1gap	1.49243	4.86558	5.49699e-09	5.52794e-08
ENSMUSG00000037062	54673	SH3-domain GRB2-like B1 (endophilin)	Sh3glb1	0.877162	7.16758	5.52041e-09	5.5462e-08
ENSMUSG00000031562	320685	dCMP deaminase	Dctd	-1.35984	3.88835	5.74114e-09	5.76247e-08
ENSMUSG00000025314	19271	protein tyrosine phosphatase, receptor type, J	Ptprj	-1.02109	5.21496	5.94614e-09	5.96255e-08
ENSMUSG00000054013	104885	transmembrane protein 179	Tmem179	2.54893	0.911915	5.96043e-09	5.97119e-08
ENSMUSG00000054520	24055	SH3-domain binding protein 2	Sh3bp2	1.03745	5.02578	5.98405e-09	5.98917e-08
ENSMUSG00000028982	70556	solute carrier family 25, member 33	Slc25a33	-1.24217	3.52529	6.03551e-09	6.03493e-08
ENSMUSG00000040009	14687	guanine nucleotide binding protein, alpha z subunit	Gnaz	1.84801	1.15656	6.27971e-09	6.27317e-08
ENSMUSG00000079164	53791	toll-like receptor 5	Tlr5	-1.83493	1.20857	6.42371e-09	6.41093e-08
ENSMUSG00000063849	66812	phosphopantothenoylcysteine decarboxylase	Ppcdc	-1.00871	4.49248	6.47291e-09	6.45392e-08
ENSMUSG00000046694	100342	terminal nucleotidyltransferase 5B	Tent5b	-2.33608	2.51199	6.58089e-09	6.5538e-08
ENSMUSG00000057751	230971	multiple EGF-like-domains 6	Megf6	1.99801	2.00047	6.58552e-09	6.5538e-08
ENSMUSG00000022144	14573	glial cell line derived neurotrophic factor	Gdnf	-1.26643	5.03745	6.6454e-09	6.60716e-08
ENSMUSG00000031383	75590	dual specificity phosphatase 9	Dusp9	1.14683	5.25927	6.84073e-09	6.79495e-08
ENSMUSG00000032258	75782	Leber congenital amaurosis 5 (human)	Lca5	1.51766	2.82587	7.16376e-09	7.10912e-08
ENSMUSG00000053137	19094	mitogen-activated protein kinase 11	Mapk11	1.18789	4.36483	7.30142e-09	7.23892e-08
ENSMUSG00000022099	13829	dematin actin binding protein	Dmtn	1.80403	1.20715	7.31905e-09	7.24958e-08
ENSMUSG00000038497	234076	transmembrane and coiled-coil domains 3	Tmco3	1.0475	4.92236	7.40169e-09	7.32454e-08
ENSMUSG00000026496	11545	poly (ADP-ribose) polymerase family, member 1	Parp1	-1.01689	6.13076	7.42351e-09	7.33925e-08
ENSMUSG00000039470	70546	zinc finger, DHHC domain containing 2	Zdhhc2	1.76135	1.87384	7.49227e-09	7.40029e-08
ENSMUSG00000020534	20425	serine hydroxymethyltransferase 1 (soluble)	Shmt1	-1.80822	4.60195	7.64055e-09	7.53968e-08
ENSMUSG00000073987	14590	gamma-glutamyl hydrolase	Ggh	1.09375	3.94536	7.7194e-09	7.61036e-08
ENSMUSG00000019891	66686	discoidin, CUB and LCCL domain containing 1	Dcbld1	-1.07902	3.99091	7.79507e-09	7.67778e-08
ENSMUSG00000090399				1.71979	1.25976	7.95425e-09	7.82509e-08
ENSMUSG00000006442	20810	spermidine synthase	Srm	-1.10209	5.19912	7.95948e-09	7.82509e-08
ENSMUSG00000035439	76478	4HAUS augmin-like complex, subunit 8	Haus8	1.49332	1.9659	8.0778e-09	7.93401e-08
ENSMUSG00000030590	73833	family with sequence similarity 98, member C	Fam98c	1.49345	2.80092	8.42914e-09	8.27139e-08
ENSMUSG00000028039	13638	ephrin A3	Efna3	1.93757	1.38885	8.79127e-09	8.6175e-08
ENSMUSG00000045180	110380	shroom family member 2	Shroom2	-0.977831	5.77164	8.79821e-09	8.6175e-08
ENSMUSG00000033792	11977	ATPase, Cu++ transporting, alpha polypeptide	Atp7a	1.16179	5.43516	8.95198e-09	8.75998e-08
ENSMUSG00000028150	19885	RAR-related orphan receptor gamma	Rorc	-1.37038	4.14743	8.9668e-09	8.76633e-08
ENSMUSG00000037003	209039	tensin 2	Tns2	-1.66304	4.51627	9.13835e-09	8.92577e-08
ENSMUSG00000041658	245670	Ras-related GTP binding B	Rragb	-1.56454	2.33853	9.19153e-09	8.9694e-08
ENSMUSG00000021140	54604	pecanex homolog	Pcnx	0.946149	5.48576	9.32796e-09	9.09411e-08
ENSMUSG00000020431	432530	adenylate cyclase 1	Adcy1	2.03447	1.46901	9.40942e-09	9.16505e-08
ENSMUSG00000031090	78914	NAD synthetase 1	Nadsyn1	-1.15547	4.51204	9.45605e-09	9.20196e-08
ENSMUSG00000031626	234214	sorbin and SH3 domain containing 2	Sorbs2	-2.40395	2.98978	9.4711e-09	9.20811e-08
ENSMUSG00000026473	14645	glutamate-ammonia ligase (glutamine synthetase)	Glul	0.954489	5.56698	9.6222e-09	9.34639e-08
ENSMUSG00000048078	23966	teneurin transmembrane protein 4	Tenm4	-1.70307	4.43368	9.67471e-09	9.38875e-08
ENSMUSG00000010067	56289	Ras association (RalGDS/AF-6) domain family member 1	Rassf1	0.810654	6.56144	9.709e-09	9.41336e-08
ENSMUSG00000045038	18754	protein kinase C, epsilon	Prkce	-1.33609	2.67545	9.84213e-09	9.52647e-08
ENSMUSG00000042743	218544	small glutamine-rich tetratricopeptide repeat (TPR)-containing, beta	Sgtb	1.42772	2.83064	9.84375e-09	9.52647e-08
ENSMUSG00000034667	73192	exportin, tRNA (nuclear export receptor for tRNAs)	Xpot	-0.887627	8.14655	9.95719e-09	9.62741e-08
ENSMUSG00000019853	56016	heme binding protein 2	Hebp2	1.44256	2.47182	1.01125e-08	9.76859e-08
ENSMUSG00000014592	100072	calmodulin binding transcription activator 1	Camta1	1.58214	1.749	1.02139e-08	9.85756e-08
ENSMUSG00000024431	14815	nuclear receptor subfamily 3, group C, member 1	Nr3c1	-0.957765	6.19465	1.03723e-08	1.00013e-07
ENSMUSG00000086541	594843	hyaluronan synthase 2, opposite strand	Has2os	1.63771	1.20989	1.04086e-08	1.00271e-07
ENSMUSG00000029385	12452	cyclin G2	Ccng2	1.00399	6.36555	1.04196e-08	1.00285e-07
ENSMUSG00000026956	227620	UDP-N-acteylglucosamine pyrophosphorylase 1-like 1	Uap1l1	-0.987783	5.61937	1.06003e-08	1.01931e-07
ENSMUSG00000024777	225849	protein phosphatase 2, regulatory subunit B', beta	Ppp2r5b	0.994032	5.00477	1.06478e-08	1.02295e-07
ENSMUSG00000002289	57875	angiopoietin-like 4	Angptl4	-1.01132	5.21904	1.067e-08	1.02335e-07
ENSMUSG00000026420	93672	interleukin 24	Il24	-1.71614	3.75319	1.06714e-08	1.02335e-07
ENSMUSG00000030401	20167	reticulon 2 (Z-band associated protein)	Rtn2	1.69528	1.74327	1.07113e-08	1.02624e-07
ENSMUSG00000033096	71881	adipocyte plasma membrane associated protein	Apmap	-1.14031	4.00083	1.08885e-08	1.04227e-07
ENSMUSG00000105801				2.15034	0.959824	1.09124e-08	1.04361e-07
ENSMUSG00000047090	73827	transmembrane protein 198b	Tmem198b	1.1617	3.73694	1.09497e-08	1.04623e-07
ENSMUSG00000037940	234515	inositol polyphosphate-4-phosphatase, type II	Inpp4b	1.99123	3.92771	1.1103e-08	1.05992e-07
ENSMUSG00000053870	75540	fucose-1-phosphate guanylyltransferase	Fpgt	0.973122	5.07431	1.1122e-08	1.06076e-07
ENSMUSG00000027940	59069	tropomyosin 3, gamma	Tpm3	0.80835	7.5125	1.12824e-08	1.07509e-07
ENSMUSG00000036983	224481	transcription factor B1, mitochondrial	Tfb1m	-1.51589	2.14326	1.17237e-08	1.11613e-07
ENSMUSG00000028557	29864	ring finger protein 11	Rnf11	-0.874442	8.05834	1.17892e-08	1.12136e-07
ENSMUSG00000027630	81004	transducin (beta)-like 1X-linked receptor 1	Tbl1xr1	-0.842419	6.50397	1.23832e-08	1.17679e-07
ENSMUSG00000056486	108699	chimerin 1	Chn1	2.00152	1.71789	1.27539e-08	1.21093e-07
ENSMUSG00000010830	105785	KDEL (Lys-Asp-Glu-Leu) endoplasmic reticulum protein retention receptor 3	Kdelr3	1.75215	2.85847	1.28264e-08	1.21672e-07
ENSMUSG00000057406	107823	nuclear receptor binding SET domain protein 2	Nsd2	0.880176	6.95111	1.29316e-08	1.2256e-07
ENSMUSG00000017132	19157	cytohesin 1	Cyth1	0.956877	4.37388	1.31508e-08	1.24525e-07
ENSMUSG00000030641	74041	DNA damage-induced apoptosis suppressor	Ddias	-1.45162	4.82923	1.32155e-08	1.25025e-07
ENSMUSG00000024805	76073	polycomb group ring finger 5	Pcgf5	-1.10781	3.75719	1.32826e-08	1.25547e-07
ENSMUSG00000024014	18712	proviral integration site 1	Pim1	0.976151	5.26351	1.3541e-08	1.27782e-07
ENSMUSG00000070313	235973	RIKEN cDNA A630095E13 gene	A630095E13Rik	2.28712	1.9682	1.35432e-08	1.27782e-07
ENSMUSG00000015342	22439	X-linked Kx blood group	Xk	-1.38838	3.13373	1.35924e-08	1.28131e-07
ENSMUSG00000034342	12402	Casitas B-lineage lymphoma	Cbl	0.925219	4.85094	1.38901e-08	1.3082e-07
ENSMUSG00000028560	230484	ubiquitin specific peptidase 1	Usp1	-1.15257	4.63492	1.39031e-08	1.30826e-07
ENSMUSG00000041695	16518	potassium inwardly-rectifying channel, subfamily J, member 2	Kcnj2	-2.67228	2.80113	1.40322e-08	1.31923e-07
ENSMUSG00000028518	108079	protein kinase, AMP-activated, alpha 2 catalytic subunit	Prkaa2	-1.55014	2.30625	1.40855e-08	1.32306e-07
ENSMUSG00000042737	68563	dolichyl-phosphate mannosyltransferase polypeptide 3	Dpm3	2.2389	3.21464	1.4564e-08	1.36679e-07
ENSMUSG00000021273	14137	farnesyl diphosphate farnesyl transferase 1	Fdft1	1.24688	6.71855	1.46088e-08	1.36977e-07
ENSMUSG00000019189	74315	ring finger protein 145	Rnf145	-0.852149	6.92761	1.5053e-08	1.41017e-07
ENSMUSG00000029090	70693	adhesion G protein-coupled receptor A3	Adgra3	0.804703	6.31875	1.52891e-08	1.43101e-07
ENSMUSG00000032757	12068	Bet1 golgi vesicular membrane trafficking protein	Bet1	1.06103	4.97567	1.54027e-08	1.44037e-07
ENSMUSG00000036777	68743	anillin, actin binding protein	Anln	-2.25044	4.90117	1.56169e-08	1.45879e-07
ENSMUSG00000026074	26921	mitogen-activated protein kinase kinase kinase kinase 4	Map4k4	0.876343	8.02375	1.56274e-08	1.45879e-07
ENSMUSG00000037946	30938	FYVE, RhoGEF and PH domain containing 3	Fgd3	1.0725	6.31574	1.58324e-08	1.47662e-07
ENSMUSG00000024922	18426	ovo like zinc finger 1	Ovol1	-1.94467	2.45762	1.60136e-08	1.4922e-07
ENSMUSG00000039405	76453	protease, serine 23	Prss23	0.922237	6.94675	1.62095e-08	1.50911e-07
ENSMUSG00000038718	18516	pre B cell leukemia homeobox 3	Pbx3	1.3867	2.48242	1.66869e-08	1.55219e-07
ENSMUSG00000036390	13197	growth arrest and DNA-damage-inducible 45 alpha	Gadd45a	0.838778	6.97144	1.69185e-08	1.57235e-07
ENSMUSG00000097418	100653389	Mir155 host gene (non-protein coding)	Mir155hg	2.73092	1.18493	1.71034e-08	1.58813e-07
ENSMUSG00000036678	223921	achalasia, adrenocortical insufficiency, alacrimia	Aaas	-0.910945	5.70307	1.71648e-08	1.59243e-07
ENSMUSG00000025348	16404	integrin alpha 7	Itga7	1.31913	3.31613	1.72659e-08	1.6004e-07
ENSMUSG00000021457	20963	spleen tyrosine kinase	Syk	1.86602	1.66094	1.77901e-08	1.64754e-07
ENSMUSG00000012350	13661	ets homologous factor	Ehf	2.42321	2.20631	1.80769e-08	1.67238e-07
ENSMUSG00000001036	13855	epsin 2	Epn2	1.05387	7.09587	1.80901e-08	1.67238e-07
ENSMUSG00000087132	319314	RIKEN cDNA A930001C03 gene	A930001C03Rik	-1.61631	2.18875	1.84541e-08	1.70454e-07
ENSMUSG00000015305	70097	SAM and SH3 domain containing 1	Sash1	0.82285	6.28195	1.86488e-08	1.72101e-07
ENSMUSG00000003178				1.07078	4.16996	1.87132e-08	1.72544e-07
ENSMUSG00000018166	13867	erb-b2 receptor tyrosine kinase 3	Erbb3	-1.01681	6.99984	1.87987e-08	1.73181e-07
ENSMUSG00000032281	94180	acyl-CoA synthetase bubblegum family member 1	Acsbg1	1.16776	8.10579	1.91684e-08	1.76433e-07
ENSMUSG00000053617	14218	SH3 and PX domains 2A	Sh3pxd2a	0.917133	6.58179	1.92336e-08	1.76878e-07
ENSMUSG00000050555	76832	HYLS1, centriolar and ciliogenesis associated	Hyls1	1.53885	2.88132	1.95e-08	1.79172e-07
ENSMUSG00000070056	52065	malignant fibrous histiocytoma amplified sequence 1	Mfhas1	1.50976	3.07109	1.96637e-08	1.80327e-07
ENSMUSG00000057329	12043	B cell leukemia/lymphoma 2	Bcl2	-0.918979	4.9401	1.96648e-08	1.80327e-07
ENSMUSG00000054408	76687	signal peptidase complex subunit 3 homolog (S. cerevisiae)	Spcs3	1.16186	6.08272	1.9677e-08	1.80327e-07
ENSMUSG00000030556	67867	leucine rich repeat containing 28	Lrrc28	-1.10722	3.83301	1.99652e-08	1.82809e-07
ENSMUSG00000074480	72640	mex3 RNA binding family member A	Mex3a	0.854325	5.58297	2.04901e-08	1.87453e-07
ENSMUSG00000017737	17395	matrix metallopeptidase 9	Mmp9	2.83341	3.33223	2.12755e-08	1.94469e-07
ENSMUSG00000025086	72133	TruB pseudouridine (psi) synthase family member 1	Trub1	-1.15491	4.0213	2.14825e-08	1.96191e-07
ENSMUSG00000057421	76130	LAS1-like (S. cerevisiae)	Las1l	0.806028	6.06155	2.1576e-08	1.96874e-07
ENSMUSG00000022305	239393	low density lipoprotein-related protein 12	Lrp12	0.884938	4.93468	2.25053e-08	2.05176e-07
ENSMUSG00000035314	233552	glycerophosphodiester phosphodiesterase domain containing 5	Gdpd5	1.66386	4.24955	2.31355e-08	2.10739e-07
ENSMUSG00000027799	26422	neurobeachin	Nbea	0.814504	6.12208	2.34982e-08	2.13858e-07
ENSMUSG00000029161	68567	cell growth regulator with EF hand domain 1	Cgref1	1.39945	2.53108	2.35945e-08	2.14434e-07
ENSMUSG00000057789	12018	BCL2-antagonist/killer 1	Bak1	0.911719	5.36617	2.36022e-08	2.14434e-07
ENSMUSG00000005483	81489	DnaJ heat shock protein family (Hsp40) member B1	Dnajb1	1.09439	5.00896	2.36365e-08	2.14561e-07
ENSMUSG00000046605	210004	UDP-GlcNAc:betaGal beta-1,3-N-acetylglucosaminyltransferase-like 1	B3gntl1	-1.26721	2.72524	2.3979e-08	2.17375e-07
ENSMUSG00000028893	230784	sestrin 2	Sesn2	-1.25179	5.25065	2.39878e-08	2.17375e-07
ENSMUSG00000028108	13601	extracellular matrix protein 1	Ecm1	1.29973	5.83423	2.40827e-08	2.18047e-07
ENSMUSG00000005718	83383	transcription factor AP4	Tfap4	-1.3292	3.40396	2.47255e-08	2.23676e-07
ENSMUSG00000021226	171210	acyl-CoA thioesterase 2	Acot2	-2.39978	1.55265	2.50881e-08	2.26707e-07
ENSMUSG00000040918	116914	solute carrier family 19 (thiamine transporter), member 2	Slc19a2	-0.923998	5.0342	2.51037e-08	2.26707e-07
ENSMUSG00000028393	17025	aminolevulinate, delta-, dehydratase	Alad	-1.03661	5.41389	2.54541e-08	2.29675e-07
ENSMUSG00000063445	67824	NmrA-like family domain containing 1	Nmral1	-1.25168	3.66259	2.63273e-08	2.37351e-07
ENSMUSG00000028789	242669	antizyme inhibitor 2	Azin2	2.21492	1.98147	2.67834e-08	2.41256e-07
ENSMUSG00000000085	29871	sex comb on midleg homolog 1	Scmh1	-0.877064	4.67119	2.741e-08	2.4669e-07
ENSMUSG00000045136	73710	tubulin, beta 2B class IIB	Tubb2b	1.0157	5.53364	2.79929e-08	2.51721e-07
ENSMUSG00000069670	432450	Na+/K+ transporting ATPase interacting 2	Nkain2	2.39271	0.88862	2.81551e-08	2.52964e-07
ENSMUSG00000042349	56489	inhibitor of kappaB kinase epsilon	Ikbke	-1.37943	4.59869	2.81877e-08	2.53041e-07
ENSMUSG00000032387	71973	RNA binding protein with multiple splicing 2	Rbpms2	1.35429	2.36971	2.83508e-08	2.5413e-07
ENSMUSG00000018387	71774	shroom family member 1	Shroom1	1.46313	2.78263	2.83573e-08	2.5413e-07
ENSMUSG00000004951	15507	heat shock protein 1	Hspb1	1.56185	5.42942	2.87868e-08	2.5776e-07
ENSMUSG00000032350	14629	glutamate-cysteine ligase, catalytic subunit	Gclc	-1.24785	6.61913	2.9243e-08	2.61623e-07
ENSMUSG00000029550	74585	signal peptide peptidase 3	Sppl3	0.907579	5.73093	2.93921e-08	2.62734e-07
ENSMUSG00000000440	19016	peroxisome proliferator activated receptor gamma	Pparg	-1.52365	1.76641	2.9582e-08	2.64207e-07
ENSMUSG00000044037	235633	ALS2 C-terminal like	Als2cl	-1.08037	6.89115	2.96631e-08	2.64708e-07
ENSMUSG00000030713	23993	kallikrein related-peptidase 7 (chymotryptic, stratum corneum)	Klk7	-2.34436	5.43378	2.98596e-08	2.66236e-07
ENSMUSG00000006219	74202	filamin binding LIM protein 1	Fblim1	0.971117	5.99332	2.98925e-08	2.66304e-07
ENSMUSG00000048482	12064	brain derived neurotrophic factor	Bdnf	1.34434	3.88617	3.05077e-08	2.71555e-07
ENSMUSG00000002844	11544	ADP-ribosylarginine hydrolase	Adprh	1.08804	3.76683	3.10289e-08	2.75961e-07
ENSMUSG00000026167	22409	wingless-type MMTV integration site family, member 10A	Wnt10a	-2.25327	5.01508	3.11346e-08	2.76668e-07
ENSMUSG00000000340	13171	dihydrolipoamide branched chain transacylase E2	Dbt	-1.43135	3.00427	3.16792e-08	2.8127e-07
ENSMUSG00000047648	71865	F-box protein 30	Fbxo30	1.04927	5.89207	3.183e-08	2.82371e-07
ENSMUSG00000053797	16666	keratin 16	Krt16	-2.09164	1.98428	3.18732e-08	2.82516e-07
ENSMUSG00000015354	76477	procollagen C-endopeptidase enhancer 2	Pcolce2	0.850891	5.13681	3.25187e-08	2.87996e-07
ENSMUSG00000025757	18415	heat shock protein 4 like	Hspa4l	1.39575	6.32291	3.35533e-08	2.96909e-07
ENSMUSG00000038094	224079	ATPase type 13A4	Atp13a4	-3.83845	1.5259	3.3669e-08	2.97683e-07
ENSMUSG00000037999	212285	ArfGAP with RhoGAP domain, ankyrin repeat and PH domain 2	Arap2	-1.11878	7.83208	3.536e-08	3.1225e-07
ENSMUSG00000079523	19240	thymosin, beta 10	Tmsb10	0.974941	6.78206	3.53759e-08	3.1225e-07
ENSMUSG00000045211	213484	nudix (nucleoside diphosphate linked moiety X)-type motif 18	Nudt18	1.41404	2.57304	3.54752e-08	3.12865e-07
ENSMUSG00000090877	15511	heat shock protein 1B	Hspa1b	-1.5538	3.82904	3.60138e-08	3.17349e-07
ENSMUSG00000001348	11433	acid phosphatase 5, tartrate resistant	Acp5	-0.996052	4.35046	3.61506e-08	3.18288e-07
ENSMUSG00000032231	12306	annexin A2	Anxa2	0.895732	9.64598	3.75001e-08	3.29895e-07
ENSMUSG00000028047	21827	thrombospondin 3	Thbs3	1.66411	2.31478	3.76391e-08	3.30841e-07
ENSMUSG00000017286	67201	glyoxalase domain containing 4	Glod4	-0.918963	5.33984	3.78535e-08	3.32448e-07
ENSMUSG00000019998	53331	syntaxin 7	Stx7	0.880493	6.4231	3.80072e-08	3.3352e-07
ENSMUSG00000043091	22146	tubulin, alpha 1C	Tuba1c	0.833982	6.38267	3.85996e-08	3.38437e-07
ENSMUSG00000022324	17181	matrilin 2	Matn2	1.14289	3.84556	3.91835e-08	3.43271e-07
ENSMUSG00000025190	14718	glutamic-oxaloacetic transaminase 1, soluble	Got1	-0.823508	5.93893	3.92899e-08	3.43917e-07
ENSMUSG00000030093	22421	wingless-type MMTV integration site family, member 7A	Wnt7a	-1.93907	5.47925	4.05243e-08	3.54428e-07
ENSMUSG00000018931	24083	N-acetyltransferase domain containing 1	Natd1	0.895038	4.97773	4.10392e-08	3.58633e-07
ENSMUSG00000031841	12554	cadherin 13	Cdh13	-1.78621	4.65004	4.11687e-08	3.59467e-07
ENSMUSG00000030122	69202	parathymosin	Ptms	0.985863	6.04599	4.24284e-08	3.70159e-07
ENSMUSG00000024587	70223	asparaginyl-tRNA synthetase	Nars	-0.881431	8.80297	4.51115e-08	3.93242e-07
ENSMUSG00000058240	66609	crystallin, zeta (quinone reductase)-like 1	Cryzl1	-0.863283	4.98423	4.62704e-08	4.03012e-07
ENSMUSG00000059456	19229	PTK2 protein tyrosine kinase 2 beta	Ptk2b	0.974215	5.65045	4.7026e-08	4.09255e-07
ENSMUSG00000070047	14107	FAT atypical cadherin 1	Fat1	-0.923248	8.45481	4.73564e-08	4.11789e-07
ENSMUSG00000022472	28075	desumoylating isopeptidase 1	Desi1	-0.924819	5.55419	4.81628e-08	4.18457e-07
ENSMUSG00000019564	13496	AT rich interactive domain 3A (BRIGHT-like)	Arid3a	1.31289	3.17833	4.83963e-08	4.19925e-07
ENSMUSG00000048911	51902	ring finger protein 24	Rnf24	0.952617	4.84881	4.84115e-08	4.19925e-07
ENSMUSG00000072941	20657	superoxide dismutase 3, extracellular	Sod3	-4.02351	1.15808	4.87042e-08	4.22117e-07
ENSMUSG00000034485	72565	uveal autoantigen with coiled-coil domains and ankyrin repeats	Uaca	-0.842032	6.26906	5.01456e-08	4.34252e-07
ENSMUSG00000062070	18655	phosphoglycerate kinase 1	Pgk1	-0.788201	6.17539	5.10247e-08	4.41502e-07
ENSMUSG00000097059				-1.46346	1.43987	5.15635e-08	4.45798e-07
ENSMUSG00000025574	21877	thymidine kinase 1	Tk1	-2.065	3.11844	5.22289e-08	4.51181e-07
ENSMUSG00000028539	11876	artemin	Artn	-2.77977	0.993927	5.29208e-08	4.56783e-07
ENSMUSG00000026979	215632	pleckstrin and Sec7 domain containing 4	Psd4	-0.838544	4.75659	5.45438e-08	4.70407e-07
ENSMUSG00000028211	60599	transformation related protein 53 inducible nuclear protein 1	Trp53inp1	-1.30563	8.362	5.69738e-08	4.90963e-07
ENSMUSG00000024975	18569	programmed cell death 4	Pdcd4	-0.928926	5.36498	5.73387e-08	4.93703e-07
ENSMUSG00000053113	12702	suppressor of cytokine signaling 3	Socs3	1.35194	4.25032	5.90371e-08	5.07912e-07
ENSMUSG00000062373	74868	transmembrane protein 65	Tmem65	0.939076	5.81319	6.09339e-08	5.23803e-07
ENSMUSG00000037211	24063	sprouty RTK signaling antagonist 1	Spry1	-1.66872	3.97179	6.17714e-08	5.30569e-07
ENSMUSG00000020231	64451	disco interacting protein 2 homolog A	Dip2a	0.836185	6.62372	6.21902e-08	5.33732e-07
ENSMUSG00000074170	72287	pleckstrin homology domain containing, family F (with FYVE domain) member 1	Plekhf1	-1.48847	3.08474	6.25315e-08	5.36224e-07
ENSMUSG00000026426	68724	ADP-ribosylation factor-like 8A	Arl8a	0.759696	5.88872	6.54839e-08	5.61085e-07
ENSMUSG00000021365	18003	neural precursor cell expressed, developmentally down-regulated gene 9	Nedd9	1.02653	7.04705	6.55855e-08	5.61499e-07
ENSMUSG00000042066	68875	transmembrane and coiled-coil domains 2	Tmcc2	1.17157	3.93086	6.63747e-08	5.67795e-07
ENSMUSG00000042644	16440	inositol 1,4,5-triphosphate receptor 3	Itpr3	1.11626	8.88752	6.68144e-08	5.71093e-07
ENSMUSG00000029859	13835	Eph receptor A1	Epha1	-1.10842	4.68886	6.72972e-08	5.74753e-07
ENSMUSG00000026209	13437	aspartyl aminopeptidase	Dnpep	0.893427	5.64526	6.86198e-08	5.85574e-07
ENSMUSG00000020432	21452	transcobalamin 2	Tcn2	1.17792	4.89729	6.94742e-08	5.92385e-07
ENSMUSG00000036492	386454	ring finger protein 39	Rnf39	-1.66984	1.25228	6.96071e-08	5.93039e-07
ENSMUSG00000028152	56224	tetraspanin 5	Tspan5	-1.02899	5.01165	7.05765e-08	6.00473e-07
ENSMUSG00000029860	22793	zyxin	Zyx	1.03402	6.66112	7.06502e-08	6.00473e-07
ENSMUSG00000039206	231871	diacylglycerol lipase, beta	Daglb	-1.22415	4.51062	7.06505e-08	6.00473e-07
ENSMUSG00000037573	22057	transducer of ErbB-2.1	Tob1	-1.00169	4.52406	7.09801e-08	6.02788e-07
ENSMUSG00000044934	238673	zinc finger protein 367	Zfp367	-1.3895	3.83777	7.16542e-08	6.08022e-07
ENSMUSG00000022353	211401	metastasis suppressor 1	Mtss1	0.811338	6.07944	7.39512e-08	6.27009e-07
ENSMUSG00000002058	22248	unc-119 lipid binding chaperone	Unc119	1.16541	3.46804	7.41122e-08	6.27868e-07
ENSMUSG00000028970	18669	ATP-binding cassette, sub-family B (MDR/TAP), member 1B	Abcb1b	-0.97179	6.01386	7.48737e-08	6.3381e-07
ENSMUSG00000046223	18793	plasminogen activator, urokinase receptor	Plaur	1.10419	5.92104	7.60101e-08	6.42914e-07
ENSMUSG00000028195	16007	cysteine rich protein 61	Cyr61	1.9172	5.90132	7.67757e-08	6.48869e-07
ENSMUSG00000028633	51797	cytidine 5'-triphosphate synthase	Ctps	-0.802413	7.30936	7.69873e-08	6.50135e-07
ENSMUSG00000026638	54139	interferon regulatory factor 6	Irf6	-1.12871	5.40203	7.89671e-08	6.66321e-07
ENSMUSG00000028093	66659	acid phosphatase 6, lysophosphatidic	Acp6	0.851092	4.92376	7.9192e-08	6.67684e-07
ENSMUSG00000022685	74108	poly(A)-specific ribonuclease (deadenylation nuclease)	Parn	-0.844595	5.64302	8.28643e-08	6.98087e-07
ENSMUSG00000032570	235574	ATPase, Ca++-sequestering	Atp2c1	0.859477	6.92804	8.30752e-08	6.99304e-07
ENSMUSG00000052125	320046	RIKEN cDNA F730043M19 gene	F730043M19Rik	-1.63881	3.04251	8.33645e-08	7.0118e-07
ENSMUSG00000028040	13639	ephrin A4	Efna4	1.17291	3.72404	8.54321e-08	7.17998e-07
ENSMUSG00000024841	69860	eukaryotic translation initiation factor 1A domain containing	Eif1ad	-0.806557	5.46877	8.65807e-08	7.27071e-07
ENSMUSG00000090150	102632	acyl-Coenzyme A dehydrogenase family, member 11	Acad11	-0.86322	4.7597	8.7702e-08	7.35901e-07
ENSMUSG00000089672				4.14301	2.28621	8.8163e-08	7.39181e-07
ENSMUSG00000036880	52538	acetyl-Coenzyme A acyltransferase 2 (mitochondrial 3-oxoacyl-Coenzyme A thiolase)	Acaa2	-1.1457	5.11008	8.847e-08	7.41165e-07
ENSMUSG00000037972	20621	stannin	Snn	0.991894	5.40098	8.89433e-08	7.44538e-07
ENSMUSG00000039096	237926	radical S-adenosyl methionine domain containing 1	Rsad1	-1.05974	3.67743	8.92754e-08	7.46725e-07
ENSMUSG00000048007	30058	translocase of inner mitochondrial membrane 8A1	Timm8a1	-1.2723	2.55373	8.98603e-08	7.51021e-07
ENSMUSG00000021595	28114	NOL1/NOP2/Sun domain family member 2	Nsun2	-0.884968	8.24012	9.20908e-08	7.69053e-07
ENSMUSG00000063320	544717	RIKEN cDNA 1190007I07 gene	1190007I07Rik	-1.51681	1.28987	9.25035e-08	7.71888e-07
ENSMUSG00000003873	12028	BCL2-associated X protein	Bax	-0.807958	6.66038	9.33241e-08	7.78119e-07
ENSMUSG00000032366	22003	tropomyosin 1, alpha	Tpm1	0.943579	9.67216	9.40042e-08	7.8317e-07
ENSMUSG00000027663	22401	zinc finger matrin type 3	Zmat3	-0.894636	6.46377	9.41621e-08	7.83866e-07
ENSMUSG00000020439	29856	smoothelin	Smtn	1.35297	5.2142	9.66664e-08	8.04078e-07
ENSMUSG00000037106	631797	fer-1-like 6 (C. elegans)	Fer1l6	2.58795	2.17552	9.98835e-08	8.30183e-07
ENSMUSG00000032313	244886	transmembrane protein 266	Tmem266	-1.9977	1.26506	1.06042e-07	8.80677e-07
ENSMUSG00000037032	11785	amyloid beta (A4) precursor protein-binding, family B, member 1	Apbb1	2.31089	2.00351	1.1393e-07	9.45443e-07
ENSMUSG00000034607	69693	premature ovarian failure 1B	Pof1b	-3.05253	2.1817	1.15184e-07	9.55095e-07
ENSMUSG00000028048	14466	glucosidase, beta, acid	Gba	0.826901	5.88337	1.15834e-07	9.59729e-07
ENSMUSG00000019734	353499	transmembrane channel-like gene family 4	Tmc4	-0.851251	7.01827	1.16518e-07	9.64635e-07
ENSMUSG00000058254	21912	tetraspanin 7	Tspan7	0.9332	6.40953	1.18127e-07	9.77194e-07
ENSMUSG00000043333	230726	rhomboid like 2	Rhbdl2	-1.52165	1.63506	1.19035e-07	9.83932e-07
ENSMUSG00000040888	11692	growth factor, augmenter of liver regeneration	Gfer	-0.852468	5.01247	1.21916e-07	1.00696e-06
ENSMUSG00000000708	18519	K(lysine) acetyltransferase 2B	Kat2b	-0.930727	4.94039	1.23703e-07	1.02091e-06
ENSMUSG00000028268	55932	guanylate binding protein 3	Gbp3	-2.0765	1.02234	1.27824e-07	1.0541e-06
ENSMUSG00000024883	225870	Ras and Rab interactor 1	Rin1	-1.15676	6.1899	1.30457e-07	1.07497e-06
ENSMUSG00000030693	69540	kallikrein related-peptidase 10	Klk10	-2.36399	1.89617	1.31168e-07	1.07998e-06
ENSMUSG00000032477	12530	cell division cycle 25A	Cdc25a	0.948941	4.54437	1.31414e-07	1.08116e-06
ENSMUSG00000060181	215436	solute carrier family 35, member E3	Slc35e3	1.84006	6.8704	1.31524e-07	1.08122e-06
ENSMUSG00000069601	11735	ankyrin 3, epithelial	Ank3	-1.72185	3.96757	1.31664e-07	1.08153e-06
ENSMUSG00000026502	78825	desumoylating isopeptidase 2	Desi2	-0.838791	5.68889	1.32181e-07	1.08493e-06
ENSMUSG00000041654	69806	solute carrier family 39 (metal ion transporter), member 11	Slc39a11	-0.829134	4.97335	1.32474e-07	1.0865e-06
ENSMUSG00000028538	20441	ST3 beta-galactoside alpha-2,3-sialyltransferase 3	St3gal3	-1.23577	4.10682	1.33924e-07	1.09753e-06
ENSMUSG00000053684	270802	cDNA sequence BC048403	BC048403	-1.11001	3.34907	1.3628e-07	1.11597e-06
ENSMUSG00000034203	72170	coiled-coil-helix-coiled-coil-helix domain containing 4	Chchd4	-0.93416	4.984	1.36867e-07	1.11991e-06
ENSMUSG00000017723	67701	WAP four-disulfide core domain 2	Wfdc2	-1.80176	5.97569	1.39757e-07	1.14267e-06
ENSMUSG00000039182	105351	expressed sequence AW209491	AW209491	-0.935998	4.3084	1.40293e-07	1.14616e-06
ENSMUSG00000024042	17691	salt inducible kinase 1	Sik1	-1.08446	5.05781	1.46084e-07	1.19255e-06
ENSMUSG00000020458	68585	reticulon 4	Rtn4	0.753148	8.3262	1.47357e-07	1.20201e-06
ENSMUSG00000087679	109299	transmembrane protein 250, pseudogene	Tmem250-ps	-0.881338	5.16784	1.47517e-07	1.20239e-06
ENSMUSG00000022544	70511	eukaryotic elongation factor 2 lysine methyltransferase	Eef2kmt	-1.05451	4.06877	1.49124e-07	1.21454e-06
ENSMUSG00000036053	71409	formin-like 2	Fmnl2	0.890924	4.59835	1.50418e-07	1.22413e-06
ENSMUSG00000026535	26388	interferon activated gene 202B	Ifi202b	1.28708	6.87861	1.51576e-07	1.23261e-06
ENSMUSG00000022010	21807	TSC22 domain family, member 1	Tsc22d1	0.771076	7.79556	1.51899e-07	1.23428e-06
ENSMUSG00000003948	67468	monocyte to macrophage differentiation-associated	Mmd	0.89214	5.37427	1.52463e-07	1.23791e-06
ENSMUSG00000024208	67267	ubiquinol-cytochrome c reductase complex assembly factor 2	Uqcc2	-0.999904	4.52999	1.53967e-07	1.24916e-06
ENSMUSG00000068220	16852	lectin, galactose binding, soluble 1	Lgals1	1.04101	10.2437	1.56142e-07	1.26583e-06
ENSMUSG00000035547	12337	calpain 5	Capn5	-1.62094	5.85522	1.57061e-07	1.2723e-06
ENSMUSG00000040296	230073	DEAD (Asp-Glu-Ala-Asp) box polypeptide 58	Ddx58	-0.988103	4.28481	1.58034e-07	1.2792e-06
ENSMUSG00000024921	67155	SWI/SNF related, matrix associated, actin dependent regulator of chromatin, subfamily a, member 2	Smarca2	-1.20977	3.83149	1.62375e-07	1.31333e-06
ENSMUSG00000054469	225010	lysocardiolipin acyltransferase 1	Lclat1	-0.852953	5.2591	1.63829e-07	1.32408e-06
ENSMUSG00000033781	142688	ankyrin repeat and SOCS box-containing 13	Asb13	-1.06381	3.41163	1.64252e-07	1.32648e-06
ENSMUSG00000025402	17937	Ngfi-A binding protein 2	Nab2	-0.893107	4.9908	1.64624e-07	1.32846e-06
ENSMUSG00000031765	17748	metallothionein 1	Mt1	-2.18139	6.36751	1.64962e-07	1.33017e-06
ENSMUSG00000038838	68915	valyl-tRNA synthetase 2, mitochondrial	Vars2	-1.19797	4.16745	1.68224e-07	1.35544e-06
ENSMUSG00000062861	22690	zinc finger protein 28	Zfp28	1.53732	1.16774	1.70717e-07	1.37447e-06
ENSMUSG00000065979	223978	calcineurin-like phosphoesterase domain containing 1	Cpped1	-0.787502	5.63954	1.70953e-07	1.37532e-06
ENSMUSG00000027978	19142	protease, serine 12 neurotrypsin (motopsin)	Prss12	1.49376	1.2592	1.73986e-07	1.39866e-06
ENSMUSG00000042289	101502	hydroxy-delta-5-steroid dehydrogenase, 3 beta- and steroid delta-isomerase 7	Hsd3b7	0.79084	6.35064	1.75863e-07	1.41267e-06
ENSMUSG00000040370	67636	electron transfer flavoprotein regulatory factor 1	Etfrf1	-1.05374	3.71061	1.77403e-07	1.42395e-06
ENSMUSG00000060671	54667	ATPase, class I, type 8B, member 2	Atp8b2	1.87447	3.28807	1.80658e-07	1.44898e-06
ENSMUSG00000034731	380921	diacylglycerol kinase, eta	Dgkh	-1.48488	1.54002	1.8816e-07	1.50799e-06
ENSMUSG00000039958	320204	electron transfer flavoprotein beta subunit lysine methyltransferase	Etfbkmt	-1.44198	2.41241	1.89331e-07	1.51623e-06
ENSMUSG00000070348	12443	cyclin D1	Ccnd1	1.0463	9.2478	1.92085e-07	1.53712e-06
ENSMUSG00000034709	73825	protein phosphatase 1, regulatory subunit 21	Ppp1r21	0.801217	4.83459	1.95805e-07	1.5657e-06
ENSMUSG00000054855	223881	Rho family GTPase 1	Rnd1	-1.8273	3.60271	2.03277e-07	1.62421e-06
ENSMUSG00000018569	53624	claudin 7	Cldn7	-1.21031	5.51149	2.05532e-07	1.64088e-06
ENSMUSG00000028771	19248	protein tyrosine phosphatase, non-receptor type 12	Ptpn12	0.773251	6.20094	2.05674e-07	1.64088e-06
ENSMUSG00000038372	218138	GDP-mannose 4, 6-dehydratase	Gmds	-1.06153	3.66271	2.0979e-07	1.67244e-06
ENSMUSG00000026615	107508	glutamyl-prolyl-tRNA synthetase	Eprs	-0.889392	9.33186	2.10821e-07	1.67939e-06
ENSMUSG00000029669	269831	tetraspanin 12	Tspan12	2.07212	2.25705	2.11585e-07	1.68421e-06
ENSMUSG00000032288	102462	IMP3, U3 small nucleolar ribonucleoprotein	Imp3	-0.851282	4.97526	2.12614e-07	1.69112e-06
ENSMUSG00000025198	226144	ER lipid raft associated 1	Erlin1	-0.949234	4.87332	2.13053e-07	1.69334e-06
ENSMUSG00000028173	68151	wntless WNT ligand secretion mediator	Wls	0.944752	7.05125	2.23049e-07	1.77116e-06
ENSMUSG00000000184	12444	cyclin D2	Ccnd2	-1.60792	4.21112	2.23305e-07	1.77116e-06
ENSMUSG00000044986	22117	thiosulfate sulfurtransferase, mitochondrial	Tst	-1.86154	2.21763	2.23349e-07	1.77116e-06
ENSMUSG00000030774	18479	p21 (RAC1) activated kinase 1	Pak1	0.903201	6.2672	2.25266e-07	1.78502e-06
ENSMUSG00000025076	12369	caspase 7	Casp7	-1.21702	2.50524	2.28195e-07	1.80687e-06
ENSMUSG00000027593	19383	hnRNP-associated with lethal yellow	Raly	0.763053	7.09448	2.2889e-07	1.81101e-06
ENSMUSG00000020471	18972	polymerase (DNA directed), delta 2, regulatory subunit	Pold2	-1.12298	4.29282	2.31312e-07	1.82881e-06
ENSMUSG00000023106	68184	density-regulated protein	Denr	0.761509	6.36098	2.32656e-07	1.83805e-06
ENSMUSG00000022433	27373	casein kinase 1, epsilon	Csnk1e	0.786613	7.46648	2.33817e-07	1.84584e-06
ENSMUSG00000044197	80290	G protein-coupled receptor 146	Gpr146	-1.66193	2.6319	2.34501e-07	1.84986e-06
ENSMUSG00000042688	50772	mitogen-activated protein kinase 6	Mapk6	0.879732	8.49824	2.38691e-07	1.8815e-06
ENSMUSG00000046982	110796	teashirt zinc finger family member 1	Tshz1	0.963855	5.89831	2.41591e-07	1.90293e-06
ENSMUSG00000052632	211914	ArfGAP with SH3 domain, ankyrin repeat and PH domain 2	Asap2	0.939046	4.27344	2.50264e-07	1.96978e-06
ENSMUSG00000044393	13511	desmoglein 2	Dsg2	-1.21435	3.94631	2.51632e-07	1.97906e-06
ENSMUSG00000011179	18263	ornithine decarboxylase, structural 1	Odc1	0.935497	7.63571	2.60923e-07	2.05061e-06
ENSMUSG00000024236	225115	supervillin	Svil	0.887939	7.33288	2.62287e-07	2.05979e-06
ENSMUSG00000018012	170758	Rac family small GTPase 3	Rac3	-1.37937	2.54935	2.62939e-07	2.06337e-06
ENSMUSG00000021266	22375	tryptophanyl-tRNA synthetase	Wars	-0.799746	6.61747	2.66249e-07	2.0878e-06
ENSMUSG00000041124	78100	Myb/SANT-like DNA-binding domain containing 4 with coiled-coils	Msantd4	0.729484	6.12977	2.69208e-07	2.10877e-06
ENSMUSG00000021945	76007	zinc finger, MYM-type 2	Zmym2	0.841659	7.0831	2.69324e-07	2.10877e-06
ENSMUSG00000022389	21685	thyrotroph embryonic factor	Tef	-0.981421	4.74115	2.71728e-07	2.12601e-06
ENSMUSG00000056209	18150	nucleoplasmin 3	Npm3	-1.09095	4.83966	2.7282e-07	2.13297e-06
ENSMUSG00000063229	16828	lactate dehydrogenase A	Ldha	-0.870151	8.32677	2.83115e-07	2.21135e-06
ENSMUSG00000025937	212442	lactamase, beta 2	Lactb2	-0.887621	5.07048	2.83264e-07	2.21135e-06
ENSMUSG00000000594	14667	GM2 ganglioside activator protein	Gm2a	-1.63186	4.95461	2.85139e-07	2.22434e-06
ENSMUSG00000043415	71198	OTU domain containing 1	Otud1	-1.50294	2.32133	2.85917e-07	2.22875e-06
ENSMUSG00000025817	53893	nudix (nucleoside diphosphate linked moiety X)-type motif 5	Nudt5	-0.878186	5.43581	2.90214e-07	2.26058e-06
ENSMUSG00000001630	232533	serine/threonine kinase 38 like	Stk38l	1.0142	4.68033	2.93983e-07	2.28825e-06
ENSMUSG00000039542	17967	neural cell adhesion molecule 1	Ncam1	1.29091	6.98163	2.96172e-07	2.30257e-06
ENSMUSG00000030761	17921	myosin VIIA	Myo7a	1.5158	4.70683	2.9626e-07	2.30257e-06
ENSMUSG00000070738	227333	diacylglycerol kinase, delta	Dgkd	0.770127	7.43521	3.00256e-07	2.33191e-06
ENSMUSG00000030532	68695	HD domain containing 3	Hddc3	-1.34451	2.69468	3.01632e-07	2.34087e-06
ENSMUSG00000029209	67980	glucosamine-6-phosphate deaminase 2	Gnpda2	1.10949	3.85614	3.10856e-07	2.41068e-06
ENSMUSG00000057440	75739	membrane protein, palmitoylated 7 (MAGUK p55 subfamily member 7)	Mpp7	-1.16139	3.57487	3.16527e-07	2.45285e-06
ENSMUSG00000035235	66597	tripartite motif-containing 13	Trim13	1.12703	2.97238	3.19499e-07	2.47406e-06
ENSMUSG00000021453	23882	growth arrest and DNA-damage-inducible 45 gamma	Gadd45g	1.85251	3.11627	3.29014e-07	2.54587e-06
ENSMUSG00000068876	70737	cingulin	Cgn	-1.20103	5.49114	3.34498e-07	2.58641e-06
ENSMUSG00000085711				-1.33766	2.70793	3.38131e-07	2.61258e-06
ENSMUSG00000037833	328381	SH2 domain containing 4B	Sh2d4b	1.55014	1.24181	3.38677e-07	2.61489e-06
ENSMUSG00000019975	67454	IKBKB interacting protein	Ikbip	1.01309	5.06085	3.3893e-07	2.61492e-06
ENSMUSG00000044279	224912	crumbs family member 3	Crb3	-1.62095	3.75485	3.40279e-07	2.62341e-06
ENSMUSG00000032067	19286	6-pyruvoyl-tetrahydropterin synthase	Pts	-0.975563	3.59305	3.45139e-07	2.65893e-06
ENSMUSG00000020183	70574	carboxypeptidase M	Cpm	2.05931	4.92478	3.47363e-07	2.67411e-06
ENSMUSG00000003452	12121	BICD cargo adaptor 1	Bicd1	-1.64727	3.13952	3.56646e-07	2.74357e-06
ENSMUSG00000026255	98363	EF hand domain containing 1	Efhd1	-1.60906	1.45644	3.57122e-07	2.74523e-06
ENSMUSG00000040658	381101	2'-deoxynucleoside 5'-phosphate N-hydrolase 1	Dnph1	-1.52952	1.96767	3.63052e-07	2.78878e-06
ENSMUSG00000042207	75605	lysine (K)-specific demethylase 5B	Kdm5b	0.811624	7.61215	3.6347e-07	2.78996e-06
ENSMUSG00000038615	18023	nuclear factor, erythroid derived 2,-like 1	Nfe2l1	-0.87636	8.37215	3.69671e-07	2.83549e-06
ENSMUSG00000034445	225912	cytochrome b561 family, member A3	Cyb561a3	0.938733	5.35232	3.72855e-07	2.85783e-06
ENSMUSG00000026235	13838	Eph receptor A4	Epha4	-2.03072	3.48233	3.77972e-07	2.89495e-06
ENSMUSG00000024970	68229	spindlin interactor and repressor of chromatin binding	Spindoc	0.967403	4.31261	3.78568e-07	2.89741e-06
ENSMUSG00000071470	239083	cyclin B1 interacting protein 1	Ccnb1ip1	-1.51567	1.43248	3.82277e-07	2.92367e-06
ENSMUSG00000032047	110446	acetyl-Coenzyme A acetyltransferase 1	Acat1	-0.898066	5.19026	3.83066e-07	2.92758e-06
ENSMUSG00000024235	26410	mitogen-activated protein kinase kinase kinase 8	Map3k8	-1.62136	1.96758	3.84277e-07	2.9347e-06
ENSMUSG00000076431	20677	SRY (sex determining region Y)-box 4	Sox4	0.748438	8.75291	3.846e-07	2.93504e-06
ENSMUSG00000036565	78339	tweety family member 3	Ttyh3	1.46324	3.63052	3.90769e-07	2.97997e-06
ENSMUSG00000020027	216233	suppressor of cytokine signaling 2	Socs2	-1.51091	4.33759	3.97522e-07	3.02927e-06
ENSMUSG00000026623	226856	lysophosphatidylglycerol acyltransferase 1	Lpgat1	0.767585	6.42448	4.10877e-07	3.12878e-06
ENSMUSG00000030717	56312	nuclear protein transcription regulator 1	Nupr1	-1.14813	8.02147	4.12056e-07	3.13445e-06
ENSMUSG00000003810	17776	microtubule associated serine/threonine kinase 2	Mast2	0.752009	6.3131	4.12216e-07	3.13445e-06
ENSMUSG00000033554	69740	diphthamide biosynthesis 5	Dph5	-1.05996	3.70439	4.1344e-07	3.14149e-06
ENSMUSG00000038349	227120	phospholipase C-like 1	Plcl1	2.13372	1.91748	4.14984e-07	3.15095e-06
ENSMUSG00000055116	11865	aryl hydrocarbon receptor nuclear translocator-like	Arntl	0.948098	4.46685	4.1769e-07	3.16921e-06
ENSMUSG00000069520	67226	transmembrane protein 19	Tmem19	0.789256	6.30816	4.32296e-07	3.27768e-06
ENSMUSG00000024457	22670	tripartite motif-containing 26	Trim26	0.831935	5.31055	4.47667e-07	3.39178e-06
ENSMUSG00000028565	18027	nuclear factor I/A	Nfia	-1.27612	3.70623	4.51402e-07	3.41762e-06
ENSMUSG00000037434	22782	solute carrier family 30 (zinc transporter), member 1	Slc30a1	-1.10799	4.04427	4.5197e-07	3.41946e-06
ENSMUSG00000067787	53619	bladder cancer associated protein	Blcap	0.709651	6.13826	4.62459e-07	3.49631e-06
ENSMUSG00000039648	70266	kynurenine aminotransferase 1	Kyat1	-1.19198	2.98517	4.66622e-07	3.52525e-06
ENSMUSG00000040613	11810	apolipoprotein B mRNA editing enzyme, catalytic polypeptide 1	Apobec1	1.47229	4.18278	4.68438e-07	3.53644e-06
ENSMUSG00000076441	11898	argininosuccinate synthetase 1	Ass1	1.03614	6.13836	4.70214e-07	3.54731e-06
ENSMUSG00000033545	170737	zinc and ring finger 1	Znrf1	0.904426	4.52618	4.70717e-07	3.54856e-06
ENSMUSG00000020303	20856	stanniocalcin 2	Stc2	1.71607	1.78054	4.82629e-07	3.63576e-06
ENSMUSG00000027698	320024	neutral cholesterol ester hydrolase 1	Nceh1	-0.766608	5.81642	4.87045e-07	3.66641e-06
ENSMUSG00000004952	54153	RAS p21 protein activator 4	Rasa4	1.04907	6.36462	4.99227e-07	3.75543e-06
ENSMUSG00000045348	243300	neuronal tyrosine-phosphorylated phosphoinositide 3-kinase adaptor 1	Nyap1	1.55246	2.97687	5.15389e-07	3.87424e-06
ENSMUSG00000002565	20259	scinderin	Scin	1.16149	3.85759	5.18189e-07	3.89251e-06
ENSMUSG00000035948	380660	acyl-CoA synthetase short-chain family member 3	Acss3	-2.496	1.64032	5.21933e-07	3.91785e-06
ENSMUSG00000048764	243083	transmembrane protease, serine 11f	Tmprss11f	2.09951	2.38629	5.23703e-07	3.92834e-06
ENSMUSG00000048537	102693	pleckstrin homology like domain, family B, member 1	Phldb1	1.11438	5.50397	5.29166e-07	3.96649e-06
ENSMUSG00000044066	216543	centrosomal protein 68	Cep68	-0.789981	5.52798	5.29647e-07	3.96727e-06
ENSMUSG00000037386	116838	regulating synaptic membrane exocytosis 2	Rims2	1.06244	3.59485	5.32849e-07	3.98842e-06
ENSMUSG00000036022	78755	family with sequence similarity 122, member B	Fam122b	-1.37273	1.31399	5.34149e-07	3.99532e-06
ENSMUSG00000031337	17772	X-linked myotubular myopathy gene 1	Mtm1	-1.38137	4.42569	5.3539e-07	4.00175e-06
ENSMUSG00000039108	241846	LSM family member 14B	Lsm14b	0.793083	5.13115	5.36612e-07	4.00805e-06
ENSMUSG00000086549	100415901	predicted gene 13648	Gm13648	-1.49126	1.7276	5.45772e-07	4.07358e-06
ENSMUSG00000056216	12611	CCAAT/enhancer binding protein (C/EBP), gamma	Cebpg	-0.883381	6.17891	5.55144e-07	4.1406e-06
ENSMUSG00000047084	83485	neugrin, neurite outgrowth associated	Ngrn	-0.807212	5.07446	5.66292e-07	4.22076e-06
ENSMUSG00000050530	269233	family with sequence similarity 171, member A1	Fam171a1	0.916995	4.19429	5.66991e-07	4.22298e-06
ENSMUSG00000025555	223254	FERM, RhoGEF (Arhgef) and pleckstrin domain protein 1 (chondrocyte-derived)	Farp1	0.873471	5.39216	5.71807e-07	4.25584e-06
ENSMUSG00000053080	108899	RIKEN cDNA 2700081O15 gene	2700081O15Rik	0.81673	4.98786	5.73807e-07	4.26771e-06
ENSMUSG00000028158	17777	microsomal triglyceride transfer protein	Mttp	-0.905856	4.18615	5.75142e-07	4.27463e-06
ENSMUSG00000052369	380967	transmembrane protein 106C	Tmem106c	-0.960411	4.53108	5.76021e-07	4.27814e-06
ENSMUSG00000027544	18019	nuclear factor of activated T cells, cytoplasmic, calcineurin dependent 2	Nfatc2	1.54352	2.47711	5.89549e-07	4.37553e-06
ENSMUSG00000036833	241274	patatin-like phospholipase domain containing 7	Pnpla7	-1.02442	4.38844	6.10975e-07	4.53136e-06
ENSMUSG00000051790	216856	neuroligin 2	Nlgn2	1.23808	3.5501	6.18145e-07	4.58132e-06
ENSMUSG00000044447	68813	dedicator of cytokinesis 5	Dock5	0.786959	6.91163	6.21013e-07	4.59934e-06
ENSMUSG00000097493				-1.42781	2.88806	6.22367e-07	4.60613e-06
ENSMUSG00000034902	18717	phosphatidylinositol-4-phosphate 5-kinase, type 1 gamma	Pip5k1c	0.906474	5.60106	6.39674e-07	4.7277e-06
ENSMUSG00000052656	22644	ring finger protein 103	Rnf103	0.850276	5.25792	6.39691e-07	4.7277e-06
ENSMUSG00000023018	83797	SWI/SNF related, matrix associated, actin dependent regulator of chromatin, subfamily d, member 1	Smarcd1	0.90528	4.09838	6.47361e-07	4.78104e-06
ENSMUSG00000045294	231070	insulin induced gene 1	Insig1	1.23145	6.31135	6.52044e-07	4.81225e-06
ENSMUSG00000024937	114601	EH domain binding protein 1-like 1	Ehbp1l1	0.939445	5.71504	6.55952e-07	4.83771e-06
ENSMUSG00000032251	65099	interleukin-1 receptor-associated kinase 1 binding protein 1	Irak1bp1	-1.31967	2.30378	6.59973e-07	4.86396e-06
ENSMUSG00000029178	16599	Kruppel-like factor 3 (basic)	Klf3	-0.747903	6.67627	6.64848e-07	4.89534e-06
ENSMUSG00000026509	12334	calpain 2	Capn2	0.799159	8.15369	6.65161e-07	4.89534e-06
ENSMUSG00000033429	73724	methylmalonyl CoA epimerase	Mcee	-1.29397	2.33844	6.72672e-07	4.94717e-06
ENSMUSG00000020737	15374	Jupiter microtubule associated homolog 1	Jpt1	0.804788	6.87276	6.82747e-07	5.01776e-06
ENSMUSG00000021288	16593	kinesin light chain 1	Klc1	0.774909	5.79482	6.87379e-07	5.04732e-06
ENSMUSG00000044026	240660	solute carrier family 35, member G1	Slc35g1	-0.999908	4.13596	6.87727e-07	5.04732e-06
ENSMUSG00000020085	71361	apoptosis-inducing factor, mitochondrion-associated 2	Aifm2	0.894624	5.21809	6.90427e-07	5.06361e-06
ENSMUSG00000025176	67432	4-hydroxy-2-oxoglutarate aldolase 1	Hoga1	1.52983	2.033	6.93265e-07	5.08089e-06
ENSMUSG00000034157	217732	CLOCK interacting protein, circadian	Cipc	-0.771536	4.9974	6.96291e-07	5.09864e-06
ENSMUSG00000033762	79456	RecQ protein-like 4	Recql4	-1.38625	2.23258	6.96654e-07	5.09864e-06
ENSMUSG00000030207	74525	family with sequence similarity 234, member B	Fam234b	-1.36305	2.69757	7.01351e-07	5.12945e-06
ENSMUSG00000039048	235169	FAD-dependent oxidoreductase domain containing 1	Foxred1	-0.914928	4.01851	7.18375e-07	5.25032e-06
ENSMUSG00000020520	171212	polypeptide N-acetylgalactosaminyltransferase 10	Galnt10	0.809177	5.96211	7.32206e-07	5.34769e-06
ENSMUSG00000004677	17925	myosin IXb	Myo9b	0.7589	7.11814	7.59676e-07	5.54448e-06
ENSMUSG00000031097	21953	troponin I, skeletal, fast 2	Tnni2	-1.67712	2.01425	7.62402e-07	5.56052e-06
ENSMUSG00000040152	21825	thrombospondin 1	Thbs1	-1.37918	10.6155	7.64341e-07	5.57081e-06
ENSMUSG00000039308	17423	N-deacetylase/N-sulfotransferase (heparan glucosaminyl) 2	Ndst2	0.970481	3.63546	7.69044e-07	5.60121e-06
ENSMUSG00000097209	105975	expressed sequence AU022754	AU022754	1.54792	1.33983	7.89902e-07	5.74916e-06
ENSMUSG00000006641	330064	solute carrier family 5 (sodium-dependent vitamin transporter), member 6	Slc5a6	-1.07422	3.13939	7.91896e-07	5.75969e-06
ENSMUSG00000064023	259277	kallikrein related-peptidase 8	Klk8	-1.30903	6.1803	7.96416e-07	5.78857e-06
ENSMUSG00000047443	227358	erythroferrone	Erfe	1.77284	1.72829	7.97717e-07	5.79403e-06
ENSMUSG00000031931	56503	ankyrin repeat domain 49	Ankrd49	-0.846923	4.74429	8.04629e-07	5.8381e-06
ENSMUSG00000025355	58223	matrix metallopeptidase 19	Mmp19	1.29881	2.92866	8.04925e-07	5.8381e-06
ENSMUSG00000059005	229279	heterogeneous nuclear ribonucleoprotein A3	Hnrnpa3	-0.776465	5.36681	8.05446e-07	5.8381e-06
ENSMUSG00000078515	68817	DNA-damage inducible protein 2	Ddi2	0.756359	6.71616	8.08099e-07	5.85331e-06
ENSMUSG00000022554	59053	HGH1 homolog	Hgh1	-0.959988	4.15458	8.26777e-07	5.98448e-06
ENSMUSG00000044167	56458	forkhead box O1	Foxo1	0.884198	4.28901	8.3147e-07	6.01432e-06
ENSMUSG00000029053	18762	protein kinase C, zeta	Prkcz	-1.1279	3.29684	8.37002e-07	6.05018e-06
ENSMUSG00000097715				-0.90798	4.38052	8.38414e-07	6.05624e-06
ENSMUSG00000041870	68420	ankyrin repeat domain 13a	Ankrd13a	0.742702	6.04628	8.40432e-07	6.06666e-06
ENSMUSG00000020346	17308	mannoside acetylglucosaminyltransferase 1	Mgat1	0.827656	5.37079	8.53102e-07	6.1539e-06
ENSMUSG00000072812	100041194	AHNAK nucleoprotein 2	Ahnak2	-0.848012	6.9078	8.56928e-07	6.17727e-06
ENSMUSG00000074918	100043272	InaF motif containing 2	Inafm2	-0.843053	4.96293	8.91239e-07	6.42021e-06
ENSMUSG00000024912	14283	fos-like antigen 1	Fosl1	-0.994658	4.55442	9.00106e-07	6.47966e-06
ENSMUSG00000030738	56347	eukaryotic translation initiation factor 3, subunit C	Eif3c	-0.713279	8.66222	9.0931e-07	6.54145e-06
ENSMUSG00000046623	14621	gap junction protein, beta 4	Gjb4	1.00511	4.74015	9.12155e-07	6.55744e-06
ENSMUSG00000022280	30945	ring finger protein 19A	Rnf19a	-0.777495	7.2399	9.28355e-07	6.66935e-06
ENSMUSG00000023923	72238	TBC1 domain family, member 5	Tbc1d5	-0.80112	5.16269	9.3118e-07	6.68508e-06
ENSMUSG00000042439	328977	zinc finger protein 532	Zfp532	1.22702	2.80984	9.38694e-07	6.73444e-06
ENSMUSG00000040661	81000	RAD54 like 2 (S. cerevisiae)	Rad54l2	0.735042	6.04892	9.51861e-07	6.82426e-06
ENSMUSG00000090659	72958	zinc finger protein 493	Zfp493	-1.49882	2.2179	9.56041e-07	6.84957e-06
ENSMUSG00000025347	71664	methyltransferase like 7B	Mettl7b	-1.38355	3.21315	9.89948e-07	7.08768e-06
ENSMUSG00000068115	78177	ninein-like	Ninl	1.01465	4.11428	1.00265e-06	7.17373e-06
ENSMUSG00000028572	77963	hook microtubule tethering protein 1	Hook1	-1.13513	5.08965	1.03361e-06	7.39025e-06
ENSMUSG00000038564	67661	intraflagellar transport 172	Ift172	-1.00307	4.15386	1.04518e-06	7.46793e-06
ENSMUSG00000063200	70078	nucleolar protein 7	Nol7	-0.828734	5.02229	1.0563e-06	7.53378e-06
ENSMUSG00000001665	103140	glutathione S-transferase, theta 3	Gstt3	-1.0607	4.4066	1.05636e-06	7.53378e-06
ENSMUSG00000090100	140810	tau tubulin kinase 2	Ttbk2	1.00793	4.54105	1.05655e-06	7.53378e-06
ENSMUSG00000058392	72462	ribosomal RNA processing 1 homolog B (S. cerevisiae)	Rrp1b	-0.844621	5.59494	1.0604e-06	7.55614e-06
ENSMUSG00000000738	234847	SPG7, paraplegin matrix AAA peptidase subunit	Spg7	0.968558	5.66348	1.07102e-06	7.6267e-06
ENSMUSG00000035696	73469	ring finger protein 38	Rnf38	0.705354	5.63804	1.08738e-06	7.73792e-06
ENSMUSG00000060568	226610	family with sequence similarity 78, member B	Fam78b	1.97143	1.29208	1.09375e-06	7.77802e-06
ENSMUSG00000026767	66960	MINDY lysine 48 deubiquitinase 3	Mindy3	-0.765708	5.85782	1.09652e-06	7.79245e-06
ENSMUSG00000039670	66431	oxidoreductase like domain containing 1	Oxld1	-1.41176	1.44932	1.10447e-06	7.84366e-06
ENSMUSG00000039005	21898	toll-like receptor 4	Tlr4	-1.10769	5.28006	1.10711e-06	7.85714e-06
ENSMUSG00000034614	216505	phosphoinositide-3-kinase interacting protein 1	Pik3ip1	-1.02293	3.20764	1.1417e-06	8.09719e-06
ENSMUSG00000026245	23874	phenylalanyl-tRNA synthetase, beta subunit	Farsb	-0.753179	6.69659	1.14339e-06	8.10366e-06
ENSMUSG00000085795	353310	zinc finger protein 703	Zfp703	1.41299	1.64515	1.16107e-06	8.22346e-06
ENSMUSG00000022369	105837	Mdm2, transformed 3T3 cell double minute p53 binding protein	Mtbp	-0.832031	4.75032	1.17026e-06	8.28299e-06
ENSMUSG00000061024	59014	ribosome biogenesis regulator 1	Rrs1	-0.823074	5.17382	1.18749e-06	8.39928e-06
ENSMUSG00000079445	227327	UDP-GlcNAc:betaGal beta-1,3-N-acetylglucosaminyltransferase 7	B3gnt7	-1.28244	2.9982	1.1949e-06	8.44605e-06
ENSMUSG00000036452	71302	Rho GTPase activating protein 26	Arhgap26	1.21979	2.07304	1.20028e-06	8.47837e-06
ENSMUSG00000024960	18797	phospholipase C, beta 3	Plcb3	0.837619	6.75916	1.24682e-06	8.80123e-06
ENSMUSG00000022425	18606	ectonucleotide pyrophosphatase/phosphodiesterase 2	Enpp2	-1.33329	4.57601	1.26368e-06	8.91426e-06
ENSMUSG00000021792	70564	family with sequence similarity 213, member A	Fam213a	-0.989812	5.34283	1.27896e-06	9.01603e-06
ENSMUSG00000021569	69716	thyroid hormone receptor interactor 13	Trip13	-1.44518	2.85001	1.28557e-06	9.05657e-06
ENSMUSG00000038963	108115	solute carrier organic anion transporter family, member 4a1	Slco4a1	2.1913	2.86893	1.29009e-06	9.08233e-06
ENSMUSG00000104475				1.61896	1.65445	1.29595e-06	9.11752e-06
ENSMUSG00000020948	66689	kelch-like 28	Klhl28	0.980203	4.0448	1.30643e-06	9.18023e-06
ENSMUSG00000038059	106878	small integral membrane protein 3	Smim3	0.943171	3.57767	1.30661e-06	9.18023e-06
ENSMUSG00000026202	22145	tubulin, alpha 4A	Tuba4a	0.739579	7.39675	1.31486e-06	9.23206e-06
ENSMUSG00000021936	26419	mitogen-activated protein kinase 8	Mapk8	0.873147	5.25614	1.31753e-06	9.24462e-06
ENSMUSG00000018800	217265	ATP-binding cassette, sub-family A (ABC1), member 5	Abca5	1.03041	4.57018	1.3249e-06	9.29017e-06
ENSMUSG00000014907	234344	nuclear assembly factor 1 ribonucleoprotein	Naf1	-1.32749	2.91872	1.32759e-06	9.30285e-06
ENSMUSG00000020640	20403	intersectin 2	Itsn2	0.822728	6.86992	1.34509e-06	9.41923e-06
ENSMUSG00000032872	266690	cytochrome b5 reductase 4	Cyb5r4	0.78822	5.01546	1.35351e-06	9.47188e-06
ENSMUSG00000031728	75871	zinc finger protein 821	Zfp821	0.959843	3.58965	1.3898e-06	9.71937e-06
ENSMUSG00000043190	218341	Rieske (Fe-S) domain containing	Rfesd	-0.984805	3.49743	1.39262e-06	9.73262e-06
ENSMUSG00000013033	330814	adhesion G protein-coupled receptor L1	Adgrl1	1.0382	5.00939	1.40183e-06	9.79052e-06
ENSMUSG00000001467	13121	cytochrome P450, family 51	Cyp51	1.28472	7.57454	1.42114e-06	9.91878e-06
ENSMUSG00000001281	16421	integrin beta 7	Itgb7	-2.2343	3.54809	1.42358e-06	9.92925e-06
ENSMUSG00000025381	56530	canopy FGF signaling regulator 2	Cnpy2	-0.747337	5.89881	1.43437e-06	9.99791e-06
ENSMUSG00000015702	71790	annexin A9	Anxa9	-1.56795	1.4211	1.44113e-06	1.00384e-05
ENSMUSG00000022514	16180	interleukin 1 receptor accessory protein	Il1rap	1.07936	4.69092	1.4442e-06	1.00531e-05
ENSMUSG00000024982	66980	zinc finger, DHHC domain containing 6	Zdhhc6	-0.729385	6.38294	1.46538e-06	1.01938e-05
ENSMUSG00000021868	105675	peptidylprolyl isomerase F (cyclophilin F)	Ppif	-0.835939	4.42218	1.46781e-06	1.0204e-05
ENSMUSG00000026987	407823	bromodomain adjacent to zinc finger domain, 2B	Baz2b	0.836585	6.08766	1.47028e-06	1.02144e-05
ENSMUSG00000033623	69587	polycomb group ring finger 3	Pcgf3	0.678807	7.01306	1.50096e-06	1.04207e-05
ENSMUSG00000061013	210719	mohawk homeobox	Mkx	1.21284	3.07603	1.50617e-06	1.045e-05
ENSMUSG00000020101	74048	V-set immunoregulatory receptor	Vsir	-1.64978	1.15662	1.55836e-06	1.0805e-05
ENSMUSG00000018171	75909	vacuole membrane protein 1	Vmp1	0.718444	7.74575	1.56054e-06	1.0813e-05
ENSMUSG00000024580	17714	GrpE-like 2, mitochondrial	Grpel2	-0.709946	6.16769	1.56219e-06	1.08173e-05
ENSMUSG00000026864	14828	heat shock protein 5	Hspa5	-1.00194	9.64857	1.59815e-06	1.1059e-05
ENSMUSG00000037674	319758	regulatory factor X, 7	Rfx7	-0.813744	6.32059	1.60906e-06	1.11272e-05
ENSMUSG00000024985	21416	transcription factor 7 like 2, T cell specific, HMG box	Tcf7l2	1.2444	3.37252	1.61537e-06	1.11636e-05
ENSMUSG00000001750	27060	T cell, immune regulator 1, ATPase, H+ transporting, lysosomal V0 protein A3	Tcirg1	0.897672	5.79312	1.64357e-06	1.1351e-05
ENSMUSG00000013629	69719	carbamoyl-phosphate synthetase 2, aspartate transcarbamylase, and dihydroorotase	Cad	-0.933512	6.35818	1.66091e-06	1.14632e-05
ENSMUSG00000027367	99138	START domain containing 7	Stard7	-0.73435	5.7101	1.67725e-06	1.15684e-05
ENSMUSG00000029310	74167	nudix (nucleoside diphosphate linked moiety X)-type motif 9	Nudt9	0.726168	5.65326	1.67858e-06	1.157e-05
ENSMUSG00000037013	268996	SS18, nBAF chromatin remodeling complex subunit	Ss18	0.759185	6.85486	1.71238e-06	1.17953e-05
ENSMUSG00000030279	74741	C2 calcium-dependent domain containing 5	C2cd5	-0.935324	3.95531	1.73103e-06	1.1916e-05
ENSMUSG00000045466	101197	zinc finger protein 956	Zfp956	-1.3476	2.29771	1.73988e-06	1.19691e-05
ENSMUSG00000027679	67713	DnaJ heat shock protein family (Hsp40) member C19	Dnajc19	-1.12199	2.78356	1.74441e-06	1.19924e-05
ENSMUSG00000055612	66953	cell division cycle associated 7	Cdca7	-0.99255	4.19088	1.75384e-06	1.20494e-05
ENSMUSG00000020823	74136	SEC14-like lipid binding 1	Sec14l1	-0.798558	5.98787	1.76282e-06	1.21032e-05
ENSMUSG00000022438	170736	parvin, beta	Parvb	0.934392	4.67459	1.77151e-06	1.21549e-05
ENSMUSG00000002109	107986	damage specific DNA binding protein 2	Ddb2	-1.04058	3.43255	1.77813e-06	1.21924e-05
ENSMUSG00000033126	216119	ybeY metallopeptidase	Ybey	-1.05435	3.20285	1.80707e-06	1.23748e-05
ENSMUSG00000067336	12168	bone morphogenetic protein receptor, type II (serine/threonine kinase)	Bmpr2	0.800107	7.40142	1.80708e-06	1.23748e-05
ENSMUSG00000025785	66446	exosome component 7	Exosc7	-0.844201	4.08986	1.81387e-06	1.24132e-05
ENSMUSG00000040254	108151	sema domain, immunoglobulin domain (Ig), short basic domain, secreted, (semaphorin) 3D	Sema3d	-2.86816	2.59241	1.83416e-06	1.25439e-05
ENSMUSG00000058587	50875	tropomodulin 3	Tmod3	0.703814	8.24551	1.85323e-06	1.26661e-05
ENSMUSG00000015176	70769	nucleolar and coiled-body phosphoprotein 1	Nolc1	-0.770019	7.50287	1.86791e-06	1.27582e-05
ENSMUSG00000097789				1.27994	2.3958	1.89638e-06	1.29442e-05
ENSMUSG00000033192	270084	lysophosphatidylcholine acyltransferase 2	Lpcat2	-1.29738	3.23286	1.92245e-06	1.31137e-05
ENSMUSG00000035713	244144	ubiquitin specific peptidase 35	Usp35	1.14625	2.48144	1.94283e-06	1.32442e-05
ENSMUSG00000015647	16776	laminin, alpha 5	Lama5	-1.65081	7.57016	1.95998e-06	1.33525e-05
ENSMUSG00000032285	58233	DnaJ heat shock protein family (Hsp40) member A4	Dnaja4	1.16423	3.35006	2.05404e-06	1.39834e-05
ENSMUSG00000039197	11534	adenosine kinase	Adk	-0.742548	5.64895	2.05524e-06	1.39834e-05
ENSMUSG00000071369	26408	mitogen-activated protein kinase kinase kinase 5	Map3k5	-0.866996	5.23759	2.07307e-06	1.40934e-05
ENSMUSG00000057396	268670	zinc finger protein 759	Zfp759	-1.14311	2.94878	2.07416e-06	1.40934e-05
ENSMUSG00000050912	71929	transmembrane protein 123	Tmem123	-0.741138	5.65243	2.07581e-06	1.40934e-05
ENSMUSG00000006154	67425	EPS8-like 1	Eps8l1	-1.47142	2.57201	2.0778e-06	1.40934e-05
ENSMUSG00000026193	14268	fibronectin 1	Fn1	0.971628	12.1606	2.07811e-06	1.40934e-05
ENSMUSG00000028675	52830	proline-rich nuclear receptor coactivator 2	Pnrc2	-0.751361	5.79898	2.08643e-06	1.41408e-05
ENSMUSG00000074282	22756	zinc finger protein 94	Zfp94	-1.08052	2.77512	2.08944e-06	1.41465e-05
ENSMUSG00000024525	114663	inositol (myo)-1(or 4)-monophosphatase 2	Impa2	-1.27206	2.4855	2.08995e-06	1.41465e-05
ENSMUSG00000018750	75580	zinc finger and BTB domain containing 4	Zbtb4	0.816526	5.31188	2.108e-06	1.42595e-05
ENSMUSG00000022837	320299	IQ calmodulin-binding motif containing 1	Iqcb1	1.06253	3.63797	2.11166e-06	1.4275e-05
ENSMUSG00000029591	22256	uracil DNA glycosylase	Ung	-1.37832	2.30023	2.12193e-06	1.43353e-05
ENSMUSG00000024359	15526	heat shock protein 9	Hspa9	-0.796781	9.84683	2.1259e-06	1.43529e-05
ENSMUSG00000061436	15258	homeodomain interacting protein kinase 2	Hipk2	0.831841	5.84423	2.13371e-06	1.43964e-05
ENSMUSG00000021367	13614	endothelin 1	Edn1	-1.59755	1.46046	2.13877e-06	1.44213e-05
ENSMUSG00000015143	109711	actinin, alpha 1	Actn1	0.757381	7.93218	2.16919e-06	1.46171e-05
ENSMUSG00000040616	214359	transmembrane protein 51	Tmem51	-1.11128	2.33431	2.19445e-06	1.47778e-05
ENSMUSG00000026709	226539	aspartyl-tRNA synthetase 2 (mitochondrial)	Dars2	-0.9665	4.02372	2.19763e-06	1.47898e-05
ENSMUSG00000029253	12617	centromere protein C1	Cenpc1	0.866128	5.40393	2.20036e-06	1.47987e-05
ENSMUSG00000074604	211666	microsomal glutathione S-transferase 2	Mgst2	-1.55109	1.10597	2.22339e-06	1.49441e-05
ENSMUSG00000031734	16373	Iroquois related homeobox 3	Irx3	1.30105	3.77143	2.24415e-06	1.5074e-05
ENSMUSG00000022021	56419	diaphanous related formin 3	Diaph3	-1.67109	2.61442	2.24839e-06	1.50928e-05
ENSMUSG00000046679	232196	expressed sequence C87436	C87436	-0.806977	4.50127	2.28589e-06	1.53348e-05
ENSMUSG00000024799	68505	VPS51 GARP complex subunit	Vps51	1.49306	3.26326	2.3197e-06	1.55486e-05
ENSMUSG00000096054	64009	spectrin repeat containing, nuclear envelope 1	Syne1	0.754368	5.75948	2.32071e-06	1.55486e-05
ENSMUSG00000021759	19012	phospholipid phosphatase 1	Plpp1	-1.08133	3.72407	2.33368e-06	1.56256e-05
ENSMUSG00000002233	11853	ras homolog family member C	Rhoc	0.829456	6.62932	2.33952e-06	1.56537e-05
ENSMUSG00000036781	67941	ribosomal protein S27-like	Rps27l	-0.703054	6.64729	2.34085e-06	1.56537e-05
ENSMUSG00000042628	217695	zinc finger, FYVE domain containing 1	Zfyve1	0.711911	5.83114	2.34707e-06	1.56853e-05
ENSMUSG00000028436	68970	DDB1 and CUL4 associated factor 12	Dcaf12	0.736439	5.50622	2.3532e-06	1.57136e-05
ENSMUSG00000029128	100972	RAB28, member RAS oncogene family	Rab28	-0.729766	5.14518	2.35428e-06	1.57136e-05
ENSMUSG00000033809	208624	asparagine-linked glycosylation 3 (alpha-1,3-mannosyltransferase)	Alg3	-0.940731	3.67132	2.3836e-06	1.58992e-05
ENSMUSG00000034403	18744	praja ring finger ubiquitin ligase 1	Pja1	0.672077	6.591	2.41864e-06	1.61227e-05
ENSMUSG00000042496	382066	PR domain containing 10	Prdm10	0.976287	3.53923	2.42859e-06	1.61789e-05
ENSMUSG00000038351	97761	small G protein signaling modulator 2	Sgsm2	-0.908566	5.26906	2.43694e-06	1.62234e-05
ENSMUSG00000082431				1.13169	2.60925	2.43836e-06	1.62234e-05
ENSMUSG00000022793	56375	UDP-Gal:betaGlcNAc beta 1,4-galactosyltransferase, polypeptide 4	B4galt4	-1.46662	2.74676	2.46314e-06	1.63779e-05
ENSMUSG00000021466	19206	patched 1	Ptch1	-0.807825	5.16269	2.4914e-06	1.65554e-05
ENSMUSG00000015790	20930	surfeit gene 1	Surf1	-0.774368	4.739	2.51594e-06	1.67079e-05
ENSMUSG00000020134	67245	pellino 1	Peli1	0.854839	4.42919	2.53539e-06	1.68265e-05
ENSMUSG00000028603	20280	sterol carrier protein 2, liver	Scp2	-0.715784	4.97821	2.54753e-06	1.68964e-05
ENSMUSG00000043122	319942	RIKEN cDNA A530016L24 gene	A530016L24Rik	1.56389	1.80098	2.55572e-06	1.69401e-05
ENSMUSG00000049382	16691	keratin 8	Krt8	0.946854	9.71196	2.5631e-06	1.69783e-05
ENSMUSG00000024900	12894	carnitine palmitoyltransferase 1a, liver	Cpt1a	-0.967474	7.14273	2.58152e-06	1.70896e-05
ENSMUSG00000048562	320145	trans-acting transcription factor 8	Sp8	1.87435	1.6254	2.63054e-06	1.74032e-05
ENSMUSG00000086390				-1.6959	1.99074	2.64264e-06	1.74722e-05
ENSMUSG00000049791	14366	frizzled class receptor 4	Fzd4	1.26676	2.70061	2.71046e-06	1.79094e-05
ENSMUSG00000020288	268390	AHA1, activator of heat shock protein ATPase 2	Ahsa2	0.965057	4.90882	2.73961e-06	1.80907e-05
ENSMUSG00000028849	245877	MAP7 domain containing 1	Map7d1	1.12374	5.1398	2.80323e-06	1.84992e-05
ENSMUSG00000001436	20509	solute carrier family 19 (folate transporter), member 1	Slc19a1	-1.04664	4.4105	2.82403e-06	1.86248e-05
ENSMUSG00000022479	22337	vitamin D (1,25-dihydroxyvitamin D3) receptor	Vdr	-0.846649	5.79887	2.83075e-06	1.86559e-05
ENSMUSG00000027203	110074	deoxyuridine triphosphatase	Dut	-0.87082	4.8597	2.83229e-06	1.86559e-05
ENSMUSG00000003033	11767	adaptor-related protein complex AP-1, mu subunit 1	Ap1m1	0.860141	4.4231	2.83499e-06	1.8662e-05
ENSMUSG00000041879	226432	importin 9	Ipo9	0.722549	6.8177	2.85207e-06	1.87628e-05
ENSMUSG00000062646	76051	glucosidase, alpha; neutral C	Ganc	-0.9906	3.23625	2.90184e-06	1.90783e-05
ENSMUSG00000024997	11757	peroxiredoxin 3	Prdx3	-0.7604	5.95749	2.90656e-06	1.90974e-05
ENSMUSG00000035234	70681	BRCA1 A complex subunit	Abraxas1	-0.840191	4.10512	2.93398e-06	1.92648e-05
ENSMUSG00000024601	66307	isochorismatase domain containing 1	Isoc1	-0.993234	3.8912	2.93569e-06	1.92648e-05
ENSMUSG00000029727	13113	cytochrome P450, family 3, subfamily a, polypeptide 13	Cyp3a13	-1.70068	2.36947	2.94203e-06	1.92944e-05
ENSMUSG00000032182	74766	Yip1 domain family, member 2	Yipf2	-0.76907	4.90212	2.97348e-06	1.94885e-05
ENSMUSG00000024968	104383	REST corepressor 2	Rcor2	1.28874	3.37401	2.98106e-06	1.9526e-05
ENSMUSG00000008226	74616	secernin 3	Scrn3	-0.876791	4.27365	2.99168e-06	1.95834e-05
ENSMUSG00000014778	234686	formin homology 2 domain containing 1	Fhod1	1.42088	3.10283	3.03901e-06	1.98809e-05
ENSMUSG00000036438	12314	calmodulin 2	Calm2	0.706757	8.06014	3.05393e-06	1.99661e-05
ENSMUSG00000038816	54366	catenin (cadherin associated protein), alpha-like 1	Ctnnal1	1.06301	4.89635	3.09073e-06	2.01942e-05
ENSMUSG00000050335	16854	lectin, galactose binding, soluble 3	Lgals3	-1.01285	8.24033	3.10557e-06	2.02786e-05
ENSMUSG00000041028	66092	growth hormone inducible transmembrane protein	Ghitm	-0.829278	8.1664	3.11926e-06	2.03553e-05
ENSMUSG00000022052	71978	protein phosphatase 2, regulatory subunit B, alpha	Ppp2r2a	0.791573	4.44451	3.12739e-06	2.03958e-05
ENSMUSG00000034021	100710	PDS5 cohesin associated factor B	Pds5b	0.762485	5.18478	3.14541e-06	2.05006e-05
ENSMUSG00000022306	22762	zinc finger protein, multitype 2	Zfpm2	1.21062	3.40943	3.18537e-06	2.07482e-05
ENSMUSG00000037938	66170	coiled-coil-helix-coiled-coil-helix domain containing 5	Chchd5	-0.835523	4.6791	3.1973e-06	2.0813e-05
ENSMUSG00000025507	57913	p53 induced death domain protein 1	Pidd1	-1.28558	2.60937	3.28342e-06	2.13605e-05
ENSMUSG00000042389	381802	tRNA splicing endonuclease subunit 2	Tsen2	-1.06424	3.46417	3.29155e-06	2.14002e-05
ENSMUSG00000034220	14733	glypican 1	Gpc1	1.32285	8.59307	3.31483e-06	2.15382e-05
ENSMUSG00000033863	16601	Kruppel-like factor 9	Klf9	0.858585	6.16341	3.38264e-06	2.19652e-05
ENSMUSG00000028402	17475	multiple PDZ domain protein	Mpdz	1.0805	5.14133	3.41472e-06	2.21599e-05
ENSMUSG00000024772	13660	EH-domain containing 1	Ehd1	0.689944	6.8476	3.43351e-06	2.22682e-05
ENSMUSG00000024952	56613	ribosomal protein S6 kinase, polypeptide 4	Rps6ka4	0.95974	5.14906	3.46971e-06	2.24891e-05
ENSMUSG00000042515	245631	melanoma associated antigen (mutated) 1-like 1	Mum1l1	1.47044	2.08518	3.5193e-06	2.27965e-05
ENSMUSG00000032399	67891	ribosomal protein L4	Rpl4	-0.806947	11.0143	3.53004e-06	2.2852e-05
ENSMUSG00000074415	73144	RIKEN cDNA 3110039I08 gene	3110039I08Rik	1.27884	5.72263	3.54515e-06	2.29358e-05
ENSMUSG00000022864	67102	DNA segment, Chr 16, ERATO Doi 472, expressed	D16Ertd472e	1.29182	2.83821	3.55015e-06	2.2954e-05
ENSMUSG00000021277	22031	TNF receptor-associated factor 3	Traf3	0.785781	5.27853	3.55426e-06	2.29665e-05
ENSMUSG00000003814	12317	calreticulin	Calr	0.743961	8.93324	3.57065e-06	2.30583e-05
ENSMUSG00000046721	100040970	ribosomal protein L14, pseudogene 1	Rpl14-ps1	-0.876009	5.78989	3.62282e-06	2.33808e-05
ENSMUSG00000039246	226791	lysophospholipase-like 1	Lyplal1	-1.13539	2.39678	3.69929e-06	2.38598e-05
ENSMUSG00000001552	16480	junction plakoglobin	Jup	0.948529	7.89093	3.70412e-06	2.38763e-05
ENSMUSG00000007207	20907	syntaxin 1A (brain)	Stx1a	0.991095	3.25274	3.71617e-06	2.39393e-05
ENSMUSG00000048277	20973	synaptogyrin 2	Syngr2	-0.687309	6.08475	3.80874e-06	2.45206e-05
ENSMUSG00000020841	12874	carboxypeptidase D	Cpd	0.821192	6.70644	3.8477e-06	2.47563e-05
ENSMUSG00000035158	17342	melanogenesis associated transcription factor	Mitf	-1.38666	2.03803	3.87605e-06	2.49236e-05
ENSMUSG00000029267	17765	metal response element binding transcription factor 2	Mtf2	0.933427	5.46512	3.97041e-06	2.55148e-05
ENSMUSG00000018398	20362	septin 8	Sept8	-0.719625	6.96674	4.00429e-06	2.57167e-05
ENSMUSG00000021811	108671	DnaJ heat shock protein family (Hsp40) member C9	Dnajc9	-0.942285	3.65839	4.05462e-06	2.60241e-05
ENSMUSG00000037017	22697	zinc finger and SCAN domain containing 21	Zscan21	0.840884	4.04242	4.06261e-06	2.60596e-05
ENSMUSG00000026024	74018	alsin Rho guanine nucleotide exchange factor	Als2	0.73527	5.08671	4.13424e-06	2.65029e-05
ENSMUSG00000035049	107094	ribosomal RNA processing 12 homolog (S. cerevisiae)	Rrp12	-0.70812	6.26633	4.22752e-06	2.70844e-05
ENSMUSG00000032239	55934	retinitis pigmentosa 9 (human)	Rp9	-0.868071	3.91893	4.24161e-06	2.71582e-05
ENSMUSG00000024654	66514	asparaginase like 1	Asrgl1	-1.28041	2.15232	4.2671e-06	2.73048e-05
ENSMUSG00000032740	108686	coiled coil domain containing 88A	Ccdc88a	1.21784	5.79688	4.39043e-06	2.80769e-05
ENSMUSG00000022442	319953	tubulin tyrosine ligase-like 1	Ttll1	0.878366	3.72151	4.53331e-06	2.89731e-05
ENSMUSG00000078622	67163	coiled-coil domain containing 47	Ccdc47	-0.860847	7.1695	4.60718e-06	2.94273e-05
ENSMUSG00000048373	14181	fibroblast growth factor binding protein 1	Fgfbp1	-1.86342	5.70176	4.64246e-06	2.96347e-05
ENSMUSG00000020460	78294	ribosomal protein S27A	Rps27a	-0.763847	7.68668	4.67674e-06	2.98355e-05
ENSMUSG00000058655	75705	eukaryotic translation initiation factor 4B	Eif4b	-0.705382	9.79057	4.68291e-06	2.98567e-05
ENSMUSG00000047547	74325	clathrin, light polypeptide (Lcb)	Cltb	-1.08263	5.45512	4.69934e-06	2.99434e-05
ENSMUSG00000013539	27883	transport and golgi organization 2	Tango2	1.02909	2.97006	4.76746e-06	3.0359e-05
ENSMUSG00000034807	234407	collagen beta(1-O)galactosyltransferase 1	Colgalt1	0.691921	5.65458	4.7985e-06	3.05383e-05
ENSMUSG00000039063	67856	enoyl Coenzyme A hydratase domain containing 3	Echdc3	-1.22665	3.04195	4.8729e-06	3.0993e-05
ENSMUSG00000018774	12514	CD68 antigen	Cd68	-1.53977	2.60112	4.90229e-06	3.11479e-05
ENSMUSG00000010307	67893	transmembrane protein 86A	Tmem86a	-1.37385	3.95177	4.90316e-06	3.11479e-05
ENSMUSG00000040502	216438	membrane-associated ring finger (C3HC4) 9	March9	-0.93773	4.40138	4.92596e-06	3.12739e-05
ENSMUSG00000041298	231912	katanin p60 subunit A-like 1	Katnal1	0.872579	4.05386	5.04186e-06	3.19905e-05
ENSMUSG00000075595	268469	zinc finger protein 652	Zfp652	-0.623928	6.51471	5.07326e-06	3.21703e-05
ENSMUSG00000030621	109264	malic enzyme 3, NADP(+)-dependent, mitochondrial	Me3	-1.54866	2.3076	5.11213e-06	3.23973e-05
ENSMUSG00000022443	17886	myosin, heavy polypeptide 9, non-muscle	Myh9	0.802929	10.8155	5.14909e-06	3.2612e-05
ENSMUSG00000051615	76108	RAS related protein 2a	Rap2a	0.722174	5.18935	5.16834e-06	3.27142e-05
ENSMUSG00000052914	13110	cytochrome P450, family 2, subfamily j, polypeptide 6	Cyp2j6	0.848886	4.35732	5.24656e-06	3.31894e-05
ENSMUSG00000026234	17975	nucleolin	Ncl	-0.809383	8.63466	5.38667e-06	3.40552e-05
ENSMUSG00000027298	22174	TYRO3 protein tyrosine kinase 3	Tyro3	1.03518	3.55484	5.61401e-06	3.54712e-05
ENSMUSG00000031558	20563	slit guidance ligand 2	Slit2	-1.20341	3.99188	5.66295e-06	3.57424e-05
ENSMUSG00000028434	54357	erythrocyte membrane protein band 4.1 like 4b	Epb41l4b	-0.972573	4.24525	5.66371e-06	3.57424e-05
ENSMUSG00000079084	66396	coiled-coil domain containing 82	Ccdc82	1.31969	2.29422	5.67038e-06	3.57631e-05
ENSMUSG00000031373	56078	carbonic anhydrase 5b, mitochondrial	Car5b	-0.700317	5.45183	5.67596e-06	3.57769e-05
ENSMUSG00000019302	11975	ATPase, H+ transporting, lysosomal V0 subunit A1	Atp6v0a1	-0.815699	5.17479	5.71497e-06	3.60012e-05
ENSMUSG00000048603	105246056	predicted gene 9828	Gm9828	-1.27703	1.47526	5.76868e-06	3.63179e-05
ENSMUSG00000059263	74996	ubiquitin specific peptidase 47	Usp47	0.714958	7.95452	5.84313e-06	3.67646e-05
ENSMUSG00000035873	114774	PRKC, apoptosis, WT1, regulator	Pawr	-0.754923	5.1823	5.87871e-06	3.69664e-05
ENSMUSG00000022364	210544	TBC1 domain family, member 31	Tbc1d31	-0.888062	4.26271	5.8965e-06	3.70562e-05
ENSMUSG00000024410	76482	regulator of MON1-CCZ1	Rmc1	0.78593	5.30992	5.92214e-06	3.71951e-05
ENSMUSG00000022704	106248	queuine tRNA-ribosyltransferase accessory subunit 2	Qtrt2	-0.759983	5.39829	5.92638e-06	3.71996e-05
ENSMUSG00000005656	72183	sorting nexin 6	Snx6	0.650194	5.98888	5.94223e-06	3.72769e-05
ENSMUSG00000028007	76561	sorting nexin 7	Snx7	1.04237	2.69762	5.99e-06	3.75542e-05
ENSMUSG00000062825	11465	actin, gamma, cytoplasmic 1	Actg1	0.815587	8.50051	5.99439e-06	3.75594e-05
ENSMUSG00000033813	21399	transcription elongation factor A (SII) 1	Tcea1	-0.870275	6.49283	6.03701e-06	3.78039e-05
ENSMUSG00000045362	244237	tumor necrosis factor receptor superfamily, member 26	Tnfrsf26	-1.31045	6.60716	6.20406e-06	3.8827e-05
ENSMUSG00000033909	72344	ubiquitin specific peptidase 36	Usp36	-0.805907	5.09073	6.2274e-06	3.89499e-05
ENSMUSG00000021003	14420	galactosylceramidase	Galc	-0.834815	4.16572	6.33143e-06	3.95771e-05
ENSMUSG00000028234	67427	ribosomal protein S20	Rps20	-0.753344	8.52586	6.41245e-06	4.00598e-05
ENSMUSG00000100826	16353	imprinted gene in the Prader-Willi syndrome region	Ipw	-1.51792	2.71602	6.42079e-06	4.00881e-05
ENSMUSG00000027330	12531	cell division cycle 25B	Cdc25b	-1.23011	3.02954	6.48817e-06	4.04848e-05
ENSMUSG00000009145	93838	DEAQ RNA-dependent ATPase	Dqx1	-1.12998	2.35192	6.5009e-06	4.05402e-05
ENSMUSG00000061981	14252	flotillin 2	Flot2	1.64923	3.5194	6.51115e-06	4.05801e-05
ENSMUSG00000029103	16976	low density lipoprotein receptor-related protein associated protein 1	Lrpap1	1.04569	3.91315	6.53104e-06	4.06801e-05
ENSMUSG00000020648	71916	dihydrouridine synthase 4-like (S. cerevisiae)	Dus4l	-1.14315	2.78502	6.5391e-06	4.07062e-05
ENSMUSG00000029528	19303	paxillin	Pxn	0.788187	7.35673	6.6593e-06	4.14299e-05
ENSMUSG00000027324	271842	RNA pseudouridylate synthase domain containing 2	Rpusd2	-0.979981	2.98546	6.67402e-06	4.14971e-05
ENSMUSG00000032501	211770	tribbles pseudokinase 1	Trib1	0.770413	4.12498	6.68579e-06	4.15457e-05
ENSMUSG00000037563	20055	ribosomal protein S16	Rps16	-0.804139	6.93903	6.73054e-06	4.17992e-05
ENSMUSG00000045954	20324	caveolae associated 2	Cavin2	-1.59237	5.98797	6.74692e-06	4.18762e-05
ENSMUSG00000031729	71955	increased sodium tolerance 1 homolog (yeast)	Ist1	0.666124	6.49498	6.82729e-06	4.23501e-05
ENSMUSG00000062604	20817	serine/arginine-rich protein specific kinase 2	Srpk2	-0.646242	7.35592	6.83322e-06	4.23619e-05
ENSMUSG00000049047	71703	armadillo repeat containing, X-linked 3	Armcx3	1.96969	1.71555	6.90616e-06	4.2789e-05
ENSMUSG00000105940				1.58279	3.19433	6.93213e-06	4.29246e-05
ENSMUSG00000021629	69048	solute carrier family 30 (zinc transporter), member 5	Slc30a5	-0.721925	6.48392	7.06373e-06	4.36866e-05
ENSMUSG00000019710	67707	mitochondrial ribosomal protein L24	Mrpl24	-0.71419	5.21631	7.06549e-06	4.36866e-05
ENSMUSG00000025395	19075	DNA primase, p49 subunit	Prim1	-1.31362	2.85881	7.06762e-06	4.36866e-05
ENSMUSG00000032515	215418	cysteine-serine-rich nuclear protein 1	Csrnp1	1.23149	2.6456	7.23092e-06	4.46698e-05
ENSMUSG00000026305	16978	leucine rich repeat (in FLII) interacting protein 1	Lrrfip1	0.780785	8.07794	7.26244e-06	4.48382e-05
ENSMUSG00000010554	67493	methyltransferase like 16	Mettl16	-0.693432	6.18446	7.30113e-06	4.50507e-05
ENSMUSG00000026434	98415	nuclear casein kinase and cyclin-dependent kinase substrate 1	Nucks1	-0.708758	7.73435	7.37638e-06	4.54884e-05
ENSMUSG00000020444	14923	guanylate kinase 1	Guk1	-0.783262	4.90283	7.39244e-06	4.55607e-05
ENSMUSG00000029263	433931	phosphatidylinositol glycan anchor biosynthesis, class G	Pigg	-0.774645	4.32353	7.39742e-06	4.55649e-05
ENSMUSG00000027035	241447	ceramide synthase 6	Cers6	-0.881126	4.67189	7.41849e-06	4.56679e-05
ENSMUSG00000027466	24105	RanBP-type and C3HC4-type zinc finger containing 1	Rbck1	-0.905509	6.34388	7.43926e-06	4.57691e-05
ENSMUSG00000023008	22379	formin-like 3	Fmnl3	1.04574	5.63072	7.45298e-06	4.58267e-05
ENSMUSG00000029207	11787	amyloid beta (A4) precursor protein-binding, family B, member 2	Apbb2	0.68195	7.13291	7.56843e-06	4.65094e-05
ENSMUSG00000020964	20338	sel-1 suppressor of lin-12-like (C. elegans)	Sel1l	-0.745504	6.79539	7.5763e-06	4.65307e-05
ENSMUSG00000052415	99681	trichohyalin	Tchh	-1.63059	1.90342	7.65704e-06	4.69991e-05
ENSMUSG00000029108	54216	protocadherin 7	Pcdh7	1.15633	7.74581	7.67299e-06	4.70696e-05
ENSMUSG00000009406	13712	ELK1, member of ETS oncogene family	Elk1	0.819403	4.2636	7.68652e-06	4.71252e-05
ENSMUSG00000057346	223672	apolipoprotein L 9a	Apol9a	1.90281	1.66181	7.74535e-06	4.74583e-05
ENSMUSG00000052534	18514	pre B cell leukemia homeobox 1	Pbx1	0.733135	5.63184	7.80112e-06	4.77722e-05
ENSMUSG00000063488	382118	zinc finger with KRAB and SCAN domains 7	Zkscan7	-1.02256	2.81633	7.81106e-06	4.78053e-05
ENSMUSG00000021906	218885	oxidoreductase NAD-binding domain containing 1	Oxnad1	-0.783697	4.67411	7.8471e-06	4.7998e-05
ENSMUSG00000029153	433904	OCIA domain containing 2	Ociad2	1.14699	3.59088	7.85224e-06	4.80016e-05
ENSMUSG00000038121	108654	family with sequence similarity 210, member A	Fam210a	-0.764444	6.38635	7.91924e-06	4.83831e-05
ENSMUSG00000022721	15547	TRM2 tRNA methyltransferase 2A	Trmt2a	-0.684301	5.34707	7.94835e-06	4.85328e-05
ENSMUSG00000036820	245847	amidohydrolase domain containing 2	Amdhd2	-1.07753	4.42696	8.04238e-06	4.90786e-05
ENSMUSG00000030688	56018	START domain containing 10	Stard10	0.677895	6.09499	8.11517e-06	4.94941e-05
ENSMUSG00000021978	54616	exostoses (multiple)-like 3	Extl3	0.756593	5.42435	8.23016e-06	5.01663e-05
ENSMUSG00000028468	242406	RAB6A GEF compex partner 1	Rgp1	0.734836	5.42664	8.25507e-06	5.02891e-05
ENSMUSG00000024527	69597	AFG3-like AAA ATPase 2	Afg3l2	-0.637818	5.79733	8.26847e-06	5.03416e-05
ENSMUSG00000020142	55963	solute carrier family 1 (glutamate/neutral amino acid transporter), member 4	Slc1a4	-0.757944	6.17476	8.28114e-06	5.03897e-05
ENSMUSG00000026335	18484	peptidylglycine alpha-amidating monooxygenase	Pam	-0.701029	7.24174	8.3187e-06	5.0589e-05
ENSMUSG00000022265	11732	progressive ankylosis	Ank	0.830071	7.74206	8.37626e-06	5.09097e-05
ENSMUSG00000029672	27999	family with sequence similarity 3, member C	Fam3c	0.830963	5.97419	8.48199e-06	5.15226e-05
ENSMUSG00000034930	20166	rhotekin	Rtkn	0.797113	5.71526	8.51828e-06	5.17132e-05
ENSMUSG00000021112	56217	membrane protein, palmitoylated 5 (MAGUK p55 subfamily member 5)	Mpp5	0.904276	6.13879	8.58553e-06	5.20915e-05
ENSMUSG00000034112	69047	ATPase, Ca++ transporting, type 2C, member 2	Atp2c2	-1.09611	4.66851	8.59232e-06	5.21027e-05
ENSMUSG00000032656	320253	membrane-associated ring finger (C3HC4) 3	March3	-1.69435	1.44108	8.61463e-06	5.22079e-05
ENSMUSG00000026219	14897	thyroid hormone receptor interactor 12	Trip12	0.684494	8.75614	8.63782e-06	5.23184e-05
ENSMUSG00000085148	100042498	Mir22 host gene (non-protein coding)	Mir22hg	0.910385	4.10953	8.68612e-06	5.25807e-05
ENSMUSG00000043895	14739	sphingosine-1-phosphate receptor 2	S1pr2	0.701968	4.69361	8.71263e-06	5.27109e-05
ENSMUSG00000039716	208869	dedicator of cyto-kinesis 3	Dock3	-1.38213	2.11209	8.76888e-06	5.30208e-05
ENSMUSG00000063904	75221	dipeptidylpeptidase 3	Dpp3	0.689563	6.20221	8.77962e-06	5.30553e-05
ENSMUSG00000030127	26894	COP9 signalosome subunit 7A	Cops7a	-0.657838	6.26226	8.78994e-06	5.30872e-05
ENSMUSG00000020256	216188	aldehyde dehydrogenase 1 family, member L2	Aldh1l2	-1.9695	4.48338	8.82583e-06	5.32735e-05
ENSMUSG00000097164				-1.1316	2.60618	9.11458e-06	5.49849e-05
ENSMUSG00000025037	17161	monoamine oxidase A	Maoa	-0.871797	6.23175	9.18611e-06	5.53847e-05
ENSMUSG00000021598	28077	mediator complex subunit 10	Med10	0.623514	5.87198	9.22567e-06	5.55914e-05
ENSMUSG00000069206	238692	zinc finger protein 874a	Zfp874a	-1.06469	3.46188	9.25387e-06	5.57295e-05
ENSMUSG00000029094	70292	actin filament associated protein 1	Afap1	0.639292	6.49645	9.28535e-06	5.58871e-05
ENSMUSG00000001288	19411	retinoic acid receptor, gamma	Rarg	-0.835568	6.32784	9.36796e-06	5.63521e-05
ENSMUSG00000012296	74094	tight junction associated protein 1	Tjap1	0.995028	3.99105	9.61877e-06	5.78279e-05
ENSMUSG00000025228	54130	ARP1 actin-related protein 1A, centractin alpha	Actr1a	0.684646	7.56457	9.65731e-06	5.80265e-05
ENSMUSG00000024413	18145	NPC intracellular cholesterol transporter 1	Npc1	0.812479	5.52667	9.78402e-06	5.87543e-05
ENSMUSG00000039395	381269	melanoregulin	Mreg	-1.2639	2.02759	9.81454e-06	5.88835e-05
ENSMUSG00000104348				1.56534	2.70549	9.81671e-06	5.88835e-05
ENSMUSG00000005043	27029	N-sulfoglucosamine sulfohydrolase (sulfamidase)	Sgsh	-1.03996	4.04859	9.89615e-06	5.93262e-05
ENSMUSG00000040525	80794	Casitas B-lineage lymphoma c	Cblc	-1.24434	3.33959	1.00927e-05	6.04698e-05
ENSMUSG00000029247	67054	phosphoribosylaminoimidazole carboxylase, phosphoribosylaminoribosylaminoimidazole, succinocarboxamide synthetase	Paics	-0.694321	7.95977	1.01241e-05	6.06239e-05
ENSMUSG00000031681	17125	SMAD family member 1	Smad1	0.626112	5.46354	1.0235e-05	6.12529e-05
ENSMUSG00000020042	74007	BTB (POZ) domain containing 11	Btbd11	1.03324	4.60053	1.0252e-05	6.132e-05
ENSMUSG00000026755	74192	actin related protein 2/3 complex, subunit 5-like	Arpc5l	-0.679624	5.70912	1.02707e-05	6.13969e-05
ENSMUSG00000002228	71887	protein phosphatase 1J	Ppm1j	1.18072	3.06742	1.03567e-05	6.18758e-05
ENSMUSG00000048106	70808	RRS1 ribosome biogenesis regulator homolog pseudogene	4632415L05Rik	-0.902592	3.81187	1.04745e-05	6.25445e-05
ENSMUSG00000041120	17965	neuroblastoma, suppression of tumorigenicity 1	Nbl1	1.14504	4.02738	1.05087e-05	6.2713e-05
ENSMUSG00000035828	223775	proviral integration site 3	Pim3	-1.08891	5.85894	1.05383e-05	6.28539e-05
ENSMUSG00000004846	26433	procollagen-lysine, 2-oxoglutarate 5-dioxygenase 3	Plod3	0.689484	6.37278	1.05893e-05	6.31227e-05
ENSMUSG00000068747	20661	sortilin 1	Sort1	1.67009	1.18753	1.0761e-05	6.41096e-05
ENSMUSG00000001138	94218	cyclin M3	Cnnm3	0.903229	4.43012	1.0783e-05	6.42044e-05
ENSMUSG00000025869	28126	NOP16 nucleolar protein	Nop16	-0.736734	5.69701	1.08651e-05	6.46571e-05
ENSMUSG00000025956	67099	methyltransferase like 21A	Mettl21a	-0.825658	3.71122	1.09026e-05	6.48434e-05
ENSMUSG00000033075	223870	SUMO1/sentrin specific peptidase 1	Senp1	-0.65748	5.78504	1.09676e-05	6.5193e-05
ENSMUSG00000011958	12175	BCL2/adenovirus E1B interacting protein 2	Bnip2	0.650876	7.14167	1.10885e-05	6.58748e-05
ENSMUSG00000033883	241944	DNA segment, Chr 3, ERATO Doi 254, expressed	D3Ertd254e	0.754144	5.53004	1.12385e-05	6.67281e-05
ENSMUSG00000053332	14455	growth arrest specific 5	Gas5	-0.752127	8.03632	1.12798e-05	6.69359e-05
ENSMUSG00000033147	242126	solute carrier family 22 (organic anion/cation transporter), member 15	Slc22a15	0.940077	3.27024	1.13283e-05	6.71855e-05
ENSMUSG00000034765	240672	dual specificity phosphatase 5	Dusp5	0.778554	5.87913	1.135e-05	6.72764e-05
ENSMUSG00000030064	232288	FERM domain containing 4B	Frmd4b	-1.19599	2.69223	1.15233e-05	6.82652e-05
ENSMUSG00000062997	66489	ribosomal protein L35	Rpl35	-0.772888	7.28199	1.17349e-05	6.94797e-05
ENSMUSG00000018995	244141	asparaginyl-tRNA synthetase 2 (mitochondrial)(putative)	Nars2	-0.961761	3.61638	1.21526e-05	7.19123e-05
ENSMUSG00000036333	77480	kinase D-interacting substrate 220	Kidins220	0.686164	6.63352	1.2204e-05	7.2176e-05
ENSMUSG00000020482	104479	coiled-coil domain containing 117	Ccdc117	-0.880976	4.38555	1.22382e-05	7.2338e-05
ENSMUSG00000026304	19329	RAB17, member RAS oncogene family	Rab17	-1.52456	1.19563	1.23021e-05	7.26746e-05
ENSMUSG00000023495	59092	poly(rC) binding protein 4	Pcbp4	0.961755	3.98139	1.23144e-05	7.2707e-05
ENSMUSG00000020527	66196	myosin XIX	Myo19	-0.786836	4.25199	1.25597e-05	7.41134e-05
ENSMUSG00000025794	67115	ribosomal protein L14	Rpl14	-0.724064	8.55599	1.25997e-05	7.42913e-05
ENSMUSG00000004455	19047	protein phosphatase 1 catalytic subunit gamma	Ppp1cc	0.666575	4.74831	1.26039e-05	7.42913e-05
ENSMUSG00000039908	268512	solute carrier family 26, member 11	Slc26a11	-0.978816	3.24425	1.26882e-05	7.47464e-05
ENSMUSG00000006818	20656	superoxide dismutase 2, mitochondrial	Sod2	-0.639676	5.44236	1.26974e-05	7.47586e-05
ENSMUSG00000052974	13107	cytochrome P450, family 2, subfamily f, polypeptide 2	Cyp2f2	-3.77895	1.80332	1.28525e-05	7.56293e-05
ENSMUSG00000067780	94227	peptidase inhibitor 15	Pi15	-3.09414	0.79812	1.28802e-05	7.57505e-05
ENSMUSG00000040282	399568	cDNA sequence BC052040	BC052040	-1.41796	1.82699	1.29149e-05	7.59119e-05
ENSMUSG00000042506	216825	ubiquitin specific peptidase 22	Usp22	0.661437	7.17333	1.29479e-05	7.60635e-05
ENSMUSG00000003528	13358	solute carrier family 25 (mitochondrial carrier, citrate transporter), member 1	Slc25a1	0.659856	6.01981	1.29568e-05	7.60732e-05
ENSMUSG00000007029	22321	valyl-tRNA synthetase	Vars	-0.926085	6.09976	1.29857e-05	7.62008e-05
ENSMUSG00000021692	66254	DIM1 dimethyladenosine transferase 1-like (S. cerevisiae)	Dimt1	-0.875005	4.22335	1.31448e-05	7.70913e-05
ENSMUSG00000029148	192292	nuclear receptor binding protein 1	Nrbp1	0.617768	6.36297	1.36234e-05	7.98536e-05
ENSMUSG00000031949	30947	adenosine deaminase, tRNA-specific 1	Adat1	-0.962898	3.08476	1.3644e-05	7.99298e-05
ENSMUSG00000037287	272589	tubulin folding cofactor E-like	Tbcel	-0.744368	5.11788	1.38094e-05	8.08541e-05
ENSMUSG00000042810	77827	KRAB-A domain containing 1	Krba1	-1.05329	2.50694	1.4018e-05	8.19905e-05
ENSMUSG00000066643	74682	WD repeat domain 35	Wdr35	-0.670031	4.83433	1.40193e-05	8.19905e-05
ENSMUSG00000050022	231842	archaelysin family metallopeptidase 1	Amz1	-1.28308	1.5127	1.40268e-05	8.19905e-05
ENSMUSG00000038569	231724	RAD9 checkpoint clamp component B	Rad9b	-0.99551	2.66027	1.40734e-05	8.22172e-05
ENSMUSG00000074743	21824	thrombomodulin	Thbd	1.28616	5.25145	1.43152e-05	8.35835e-05
ENSMUSG00000041361	102371	myocardial zonula adherens protein	Myzap	-1.30979	1.72163	1.44176e-05	8.41345e-05
ENSMUSG00000042228	17096	LYN proto-oncogene, Src family tyrosine kinase	Lyn	0.894016	3.96562	1.44655e-05	8.43672e-05
ENSMUSG00000032491	67169	neurotrophin receptor associated death domain	Nradd	0.768397	5.04311	1.45507e-05	8.48177e-05
ENSMUSG00000028937	70025	acyl-CoA thioesterase 7	Acot7	0.683442	5.57475	1.46002e-05	8.50591e-05
ENSMUSG00000036099	215008	vezatin, adherens junctions transmembrane protein	Vezt	0.672445	5.97381	1.46185e-05	8.51187e-05
ENSMUSG00000025145	217366	leucine rich repeat containing 45	Lrrc45	-0.851608	4.63041	1.46428e-05	8.52126e-05
ENSMUSG00000031605	77113	kelch-like 2, Mayven	Klhl2	0.654813	5.50284	1.47277e-05	8.56596e-05
ENSMUSG00000027699	13605	ect2 oncogene	Ect2	-1.23113	3.78301	1.47943e-05	8.59993e-05
ENSMUSG00000046387	93888	protocadherin beta 17	Pcdhb17	1.38101	1.98955	1.50449e-05	8.7408e-05
ENSMUSG00000062078	19317	quaking	Qk	0.655413	7.99368	1.5087e-05	8.76042e-05
ENSMUSG00000030551	11819	nuclear receptor subfamily 2, group F, member 2	Nr2f2	-0.828157	3.84004	1.5231e-05	8.83917e-05
ENSMUSG00000000915	29816	huntingtin interacting protein 1 related	Hip1r	0.779774	6.09666	1.53559e-05	8.90675e-05
ENSMUSG00000037594	217887	clathrin binding box of aftiphilin containing 1	Clba1	-0.758847	4.59939	1.5642e-05	9.06769e-05
ENSMUSG00000038122	544696	TBC1 domain family, member 32	Tbc1d32	-0.842494	4.24965	1.56515e-05	9.06821e-05
ENSMUSG00000023044	246277	cysteine sulfinic acid decarboxylase	Csad	-0.890608	4.40162	1.59358e-05	9.22786e-05
ENSMUSG00000020661	13435	DNA methyltransferase 3A	Dnmt3a	0.869528	3.83793	1.59849e-05	9.25121e-05
ENSMUSG00000038368	230393	focadhesin	Focad	-0.778399	4.43218	1.60135e-05	9.26268e-05
ENSMUSG00000045314	78088	sosondowah ankyrin repeat domain family member B	Sowahb	-1.05163	2.80444	1.60515e-05	9.27957e-05
ENSMUSG00000021918	23955	NIMA (never in mitosis gene a)-related expressed kinase 4	Nek4	-0.743324	4.20665	1.60648e-05	9.28216e-05
ENSMUSG00000005374	27368	transducin (beta)-like 2	Tbl2	-1.04265	3.71394	1.61708e-05	9.33833e-05
ENSMUSG00000030168	68465	adiponectin receptor 2	Adipor2	-0.657591	8.31873	1.62247e-05	9.36123e-05
ENSMUSG00000036019	278279	transmembrane and tetratricopeptide repeat containing 2	Tmtc2	-1.29247	1.56869	1.62283e-05	9.36123e-05
ENSMUSG00000026737	18718	phosphatidylinositol-5-phosphate 4-kinase, type II, alpha	Pip4k2a	0.923347	4.47694	1.62883e-05	9.39074e-05
ENSMUSG00000020387	76901	jade family PHD finger 2	Jade2	-1.02742	5.004	1.63456e-05	9.41421e-05
ENSMUSG00000000711	19344	RAB5B, member RAS oncogene family	Rab5b	0.647207	6.72354	1.63469e-05	9.41421e-05
ENSMUSG00000020564	380753	ataxin 7-like 1	Atxn7l1	-1.0001	3.18541	1.64646e-05	9.47489e-05
ENSMUSG00000003269	19158	cytohesin 2	Cyth2	0.645902	6.55101	1.64703e-05	9.47489e-05
ENSMUSG00000057098	13591	early B cell factor 1	Ebf1	0.898159	4.48891	1.65655e-05	9.52451e-05
ENSMUSG00000034330	234779	phospholipase C, gamma 2	Plcg2	-0.619919	7.18779	1.6625e-05	9.5535e-05
ENSMUSG00000039089	237339	L3MBTL3 histone methyl-lysine binding protein	L3mbtl3	0.870141	4.00829	1.66585e-05	9.56753e-05
ENSMUSG00000062151	208898	unc-13 homolog C	Unc13c	-1.13834	4.10549	1.68025e-05	9.64494e-05
ENSMUSG00000001755	71743	Coenzyme A synthase	Coasy	-0.711341	5.28229	1.71474e-05	9.83391e-05
ENSMUSG00000058006	100019	midasin AAA ATPase 1	Mdn1	-0.693248	7.82654	1.71503e-05	9.83391e-05
ENSMUSG00000035246	236899	phosphate cytidylyltransferase 1, choline, beta isoform	Pcyt1b	0.78561	5.20525	1.72309e-05	9.87474e-05
ENSMUSG00000033713	71375	forkhead box N3	Foxn3	0.659025	5.13461	1.7268e-05	9.8906e-05
ENSMUSG00000032959	23980	phosphatidylethanolamine binding protein 1	Pebp1	-0.702989	6.32675	1.75521e-05	0.000100479
ENSMUSG00000001942	22619	sialic acid acetylesterase	Siae	-1.12071	2.79228	1.76035e-05	0.000100719
ENSMUSG00000029826	78781	zinc finger CCCH type, antiviral 1	Zc3hav1	-0.657527	7.78115	1.76201e-05	0.000100759
ENSMUSG00000026014	77300	Ras association (RalGDS/AF-6) and pleckstrin homology domains 1	Raph1	-0.734025	5.86487	1.771e-05	0.000101218
ENSMUSG00000005142	17159	mannosidase 2, alpha B1	Man2b1	0.737971	4.66468	1.77498e-05	0.00010139
ENSMUSG00000024158	14651	hydroxyacyl glutathione hydrolase	Hagh	-0.62671	5.48329	1.78065e-05	0.000101659
ENSMUSG00000053819	108058	calcium/calmodulin-dependent protein kinase II, delta	Camk2d	-0.726132	5.71757	1.79048e-05	0.000102165
ENSMUSG00000035877	320799	zinc fingers and homeoboxes 3	Zhx3	1.0875	2.73335	1.79961e-05	0.00010263
ENSMUSG00000015542	66176	N-acetyltransferase 9 (GCN5-related, putative)	Nat9	-0.844162	3.71485	1.80077e-05	0.000102641
ENSMUSG00000031196	14069	coagulation factor VIII	F8	-1.39413	1.75998	1.81104e-05	0.00010317
ENSMUSG00000026019	57750	WD repeat domain 12	Wdr12	-0.684012	5.84415	1.81973e-05	0.00010361
ENSMUSG00000086968	329735	RIKEN cDNA 4933431E20 gene	4933431E20Rik	-1.37626	2.04544	1.82357e-05	0.000103772
ENSMUSG00000006273	11966	ATPase, H+ transporting, lysosomal V1 subunit B2	Atp6v1b2	0.608967	6.45248	1.83217e-05	0.000104205
ENSMUSG00000092558	56771	mediator complex subunit 20	Med20	-0.616	5.36403	1.83622e-05	0.000104379
ENSMUSG00000049517	66475	ribosomal protein S23	Rps23	-0.796059	7.76831	1.8629e-05	0.000105839
ENSMUSG00000018841	19364	RAD51 paralog D	Rad51d	-0.721737	4.31419	1.86896e-05	0.000106126
ENSMUSG00000026311	65247	ankyrin repeat and SOCS box-containing 1	Asb1	0.92844	3.44244	1.88617e-05	0.000107045
ENSMUSG00000021286	68520	zinc finger, FYVE domain containing 21	Zfyve21	1.20092	2.0485	1.89467e-05	0.00010747
ENSMUSG00000090862	68052	ribosomal protein S13	Rps13	-0.684611	6.275	1.90082e-05	0.000107708
ENSMUSG00000026189	111175	peroxisomal trans-2-enoyl-CoA reductase	Pecr	-1.08375	2.51498	1.90091e-05	0.000107708
ENSMUSG00000037852	12876	carboxypeptidase E	Cpe	0.742713	8.8704	1.90596e-05	0.000107936
ENSMUSG00000033055	223690	ankyrin repeat domain 54	Ankrd54	0.815942	4.29504	1.90717e-05	0.000107947
ENSMUSG00000040713	433375	cellular repressor of E1A-stimulated genes 1	Creg1	-1.02524	4.84562	1.95045e-05	0.000110337
ENSMUSG00000026641	22278	upstream transcription factor 1	Usf1	0.63648	5.60012	1.97587e-05	0.000111715
ENSMUSG00000021418	208366	ribonuclease P 40 subunit	Rpp40	-1.07516	2.99042	1.98604e-05	0.00011223
ENSMUSG00000024892	18563	pyruvate carboxylase	Pcx	-1.28609	1.67779	1.99094e-05	0.000112447
ENSMUSG00000041057	72515	WD repeat domain 43	Wdr43	-0.732255	7.25827	2.0359e-05	0.000114924
ENSMUSG00000033016	18018	nuclear factor of activated T cells, cytoplasmic, calcineurin dependent 1	Nfatc1	0.955511	3.28286	2.04159e-05	0.000115184
ENSMUSG00000005802	22785	solute carrier family 30 (zinc transporter), member 4	Slc30a4	-0.757133	7.59211	2.04468e-05	0.000115281
ENSMUSG00000038393	56338	thioredoxin interacting protein	Txnip	-0.633286	7.34781	2.04551e-05	0.000115281
ENSMUSG00000041440	235533	glycerol kinase 5 (putative)	Gk5	1.17379	1.64347	2.06403e-05	0.000116263
ENSMUSG00000030978	20133	ribonucleotide reductase M1	Rrm1	-0.781986	5.40488	2.06582e-05	0.000116302
ENSMUSG00000021594	78925	steroid 5 alpha-reductase 1	Srd5a1	-0.968902	3.13977	2.11368e-05	0.000118932
ENSMUSG00000047554	233724	transmembrane protein 41B	Tmem41b	0.823083	4.58103	2.11845e-05	0.000119137
ENSMUSG00000039953	65945	calsyntenin 1	Clstn1	-0.831036	6.95232	2.13223e-05	0.000119848
ENSMUSG00000032041	117149	toll-interleukin 1 receptor (TIR) domain-containing adaptor protein	Tirap	0.666907	5.32128	2.14203e-05	0.000120273
ENSMUSG00000022757	21787	Trk-fused gene	Tfg	0.612886	6.49032	2.14206e-05	0.000120273
ENSMUSG00000106918	66845	mitochondrial ribosomal protein L33	Mrpl33	-0.613423	5.6383	2.14815e-05	0.00012055
ENSMUSG00000036943	235442	RAB8B, member RAS oncogene family	Rab8b	0.808674	4.48463	2.15654e-05	0.000120957
ENSMUSG00000036693	75416	NOP14 nucleolar protein	Nop14	-0.607984	6.06763	2.16265e-05	0.00012121
ENSMUSG00000025077	55947	DNA cross-link repair 1A	Dclre1a	-0.681216	4.76327	2.16336e-05	0.00012121
ENSMUSG00000035443	77862	thymocyte nuclear protein 1	Thyn1	-0.739946	5.07473	2.25915e-05	0.00012651
ENSMUSG00000041649	245671	Kruppel-like factor 8	Klf8	1.19065	1.58893	2.263e-05	0.000126659
ENSMUSG00000002489	21844	T cell lymphoma invasion and metastasis 1	Tiam1	-0.790111	5.94472	2.27833e-05	0.0001274
ENSMUSG00000022681	18203	N-terminal Asn amidase	Ntan1	0.696946	4.33841	2.27868e-05	0.0001274
ENSMUSG00000031736	71296	colorectal neoplasia differentially expressed (non-protein coding)	Crnde	1.28276	1.63345	2.28395e-05	0.000127628
ENSMUSG00000055991	22757	zinc finger with KRAB and SCAN domains 5	Zkscan5	0.84929	4.42032	2.28549e-05	0.000127646
ENSMUSG00000032511	20271	sodium channel, voltage-gated, type V, alpha	Scn5a	1.13153	3.80103	2.30327e-05	0.000128447
ENSMUSG00000001270	12709	creatine kinase, brain	Ckb	2.35985	2.15048	2.30346e-05	0.000128447
ENSMUSG00000034610	230594	terminal uridylyl transferase 4	Tut4	-1.05037	3.34518	2.30348e-05	0.000128447
ENSMUSG00000022885	20440	beta galactoside alpha 2,6 sialyltransferase 1	St6gal1	0.734613	5.72928	2.32141e-05	0.000129378
ENSMUSG00000051236	320183	methionine sulfoxide reductase B3	Msrb3	1.22883	3.29274	2.34841e-05	0.000130813
ENSMUSG00000026675	15490	hydroxysteroid (17-beta) dehydrogenase 7	Hsd17b7	1.06214	5.53541	2.35099e-05	0.000130888
ENSMUSG00000032134				1.4501	1.1967	2.37341e-05	0.000132066
ENSMUSG00000028630	69181	dual-specificity tyrosine-(Y)-phosphorylation regulated kinase 2	Dyrk2	1.32271	4.71727	2.38719e-05	0.000132763
ENSMUSG00000028437	67123	ubiquitin-associated protein 1	Ubap1	0.639214	6.02183	2.42489e-05	0.000134789
ENSMUSG00000032601	19087	protein kinase, cAMP dependent regulatory, type II alpha	Prkar2a	-0.611591	6.41444	2.43284e-05	0.000135159
ENSMUSG00000021668	27015	polymerase (DNA directed), kappa	Polk	-0.814266	6.20481	2.43577e-05	0.000135251
ENSMUSG00000034006	66943	PQ loop repeat containing 1	Pqlc1	0.804632	3.97694	2.43947e-05	0.000135385
ENSMUSG00000021468	268656	serine palmitoyltransferase, long chain base subunit 1	Sptlc1	-0.652832	6.90115	2.44134e-05	0.000135417
ENSMUSG00000034227	15223	forkhead box J1	Foxj1	-1.61931	2.96401	2.46139e-05	0.000136457
ENSMUSG00000026688	66447	microsomal glutathione S-transferase 3	Mgst3	-0.962635	4.15035	2.48588e-05	0.000137743
ENSMUSG00000032280	21887	transducin-like enhancer of split 3	Tle3	0.853824	4.70293	2.49398e-05	0.000138119
ENSMUSG00000026694	71449	methyltransferase like 13	Mettl13	-0.686282	4.8666	2.50602e-05	0.000138713
ENSMUSG00000025403	108037	serine hydroxymethyltransferase 2 (mitochondrial)	Shmt2	-0.763379	7.55744	2.53695e-05	0.000140351
ENSMUSG00000023232	230779	serine incorporator 2	Serinc2	0.763579	6.74785	2.58383e-05	0.00014287
ENSMUSG00000055720	69459	ubiquitin-like 7 (bone marrow stromal cell-derived)	Ubl7	0.674311	5.10336	2.60311e-05	0.00014386
ENSMUSG00000000378	216527	cerebral cavernous malformation 2	Ccm2	0.643234	5.26116	2.61486e-05	0.000144434
ENSMUSG00000038539	107503	activating transcription factor 5	Atf5	-0.969591	5.08137	2.61693e-05	0.000144473
ENSMUSG00000042772	226517	Smg-7 homolog, nonsense mediated mRNA decay factor (C. elegans)	Smg7	0.624619	7.12426	2.635e-05	0.000145394
ENSMUSG00000047045	209497	transmembrane protein 164	Tmem164	0.684315	5.38596	2.6413e-05	0.000145665
ENSMUSG00000021666	320806	G elongation factor, mitochondrial 2	Gfm2	-0.724286	5.42696	2.67235e-05	0.000147301
ENSMUSG00000050954	67911	zinc finger protein 169	Zfp169	-0.776227	3.98604	2.67605e-05	0.000147428
ENSMUSG00000067288	54127	ribosomal protein S28	Rps28	-0.790959	6.61373	2.7179e-05	0.000149655
ENSMUSG00000031432	19139	phosphoribosyl pyrophosphate synthetase 1	Prps1	-0.686453	4.76096	2.76515e-05	0.000152177
ENSMUSG00000015289	66192	L antigen family, member 3	Lage3	-0.895134	3.45946	2.80029e-05	0.000154031
ENSMUSG00000040591	228356	RIKEN cDNA 1110051M20 gene	1110051M20Rik	1.36375	2.47808	2.83564e-05	0.000155894
ENSMUSG00000051934	72572	spermatogenesis associated, serine-rich 2	Spats2	0.637441	5.66689	2.84399e-05	0.000156271
ENSMUSG00000030591	57296	proteasome (prosome, macropain) 26S subunit, non-ATPase, 8	Psmd8	0.683695	7.64932	2.84978e-05	0.000156508
ENSMUSG00000013622	381629	all-trans retinoic acid induced differentiation factor	Atraid	-0.74171	4.73886	2.86316e-05	0.000157161
ENSMUSG00000084128	77411	epithelial splicing regulatory protein 2	Esrp2	-0.82048	4.90229	2.87685e-05	0.00015783
ENSMUSG00000028885	100340	sphingomyelin phosphodiesterase, acid-like 3B	Smpdl3b	-1.1452	3.70579	2.89063e-05	0.000158503
ENSMUSG00000096687				-0.800772	4.14179	2.89452e-05	0.000158634
ENSMUSG00000051391	22628	tyrosine 3-monooxygenase/tryptophan 5-monooxygenase activation protein, gamma polypeptide	Ywhag	0.703876	8.29137	2.90231e-05	0.000158954
ENSMUSG00000038302	215951	AFG1 like ATPase	Afg1l	-0.914855	3.63221	2.90337e-05	0.000158954
ENSMUSG00000031403	245474	dyskeratosis congenita 1, dyskerin	Dkc1	-0.735366	6.41164	2.93569e-05	0.00016064
ENSMUSG00000034035	622665	coiled-coil domain containing 17	Ccdc17	-1.19585	1.24404	2.94552e-05	0.000161094
ENSMUSG00000015846	20181	retinoid X receptor alpha	Rxra	-0.815211	6.02311	2.95186e-05	0.000161357
ENSMUSG00000021376	22017	thiopurine methyltransferase	Tpmt	1.06556	1.77749	2.9644e-05	0.000161959
ENSMUSG00000032413	114713	RAS p21 protein activator 2	Rasa2	0.768178	5.50854	2.985e-05	0.000163
ENSMUSG00000031214	94190	oligophrenin 1	Ophn1	1.9473	2.40513	2.98682e-05	0.000163014
ENSMUSG00000057497	66488	family with sequence similarity 136, member A	Fam136a	-0.684699	4.88517	3.01429e-05	0.000164428
ENSMUSG00000068036	17356	afadin, adherens junction formation factor	Afdn	-0.617463	8.11454	3.02798e-05	0.000165017
ENSMUSG00000025373	67588	ring finger protein 41	Rnf41	0.649852	6.49552	3.02936e-05	0.000165017
ENSMUSG00000019878	15500	heat shock factor 2	Hsf2	0.738685	5.00758	3.02977e-05	0.000165017
ENSMUSG00000050271	244418	PEAK1 related kinase activating pseudokinase 1	Prag1	1.0581	4.17074	3.05003e-05	0.000166034
ENSMUSG00000047067	67446	dual specificity phosphatase 28	Dusp28	1.12835	2.68782	3.07351e-05	0.000167226
ENSMUSG00000022508	12053	B cell leukemia/lymphoma 6	Bcl6	0.650555	4.77012	3.09381e-05	0.000168244
ENSMUSG00000003573	26558	homer scaffolding protein 3	Homer3	0.889977	4.76893	3.09944e-05	0.000168463
ENSMUSG00000026389	68428	STEAP family member 3	Steap3	-0.928018	5.84113	3.17507e-05	0.000172485
ENSMUSG00000000628	15277	hexokinase 2	Hk2	0.761311	6.97469	3.23053e-05	0.000175407
ENSMUSG00000039031	73910	Rho GTPase activating protein 18	Arhgap18	-1.02487	4.13564	3.2389e-05	0.000175771
ENSMUSG00000006315	69804	transmembrane protein 147	Tmem147	-0.654223	5.40957	3.24366e-05	0.000175939
ENSMUSG00000041774	69101	YdjC homolog (bacterial)	Ydjc	-1.44614	1.83139	3.27305e-05	0.000177442
ENSMUSG00000064367	17721	NADH dehydrogenase subunit 5	ND5	-0.703177	9.89676	3.275e-05	0.000177456
ENSMUSG00000026155	98366	small ArfGAP 1	Smap1	0.652715	4.97758	3.35562e-05	0.000181731
ENSMUSG00000023330	69185	DTW domain containing 1	Dtwd1	-0.866447	3.70999	3.3798e-05	0.000182947
ENSMUSG00000036278	107227	MACRO domain containing 1	Macrod1	-1.30116	2.69789	3.38444e-05	0.000183104
ENSMUSG00000095362	329575	predicted gene 14325	Gm14325	-1.04454	3.4739	3.39088e-05	0.000183358
ENSMUSG00000032724	99382	ankyrin repeat and BTB (POZ) domain containing 2	Abtb2	0.908052	4.61715	3.41448e-05	0.00018454
ENSMUSG00000022912	19128	protein S (alpha)	Pros1	2.05431	1.54178	3.43292e-05	0.000185441
ENSMUSG00000026029	12370	caspase 8	Casp8	0.689354	5.33744	3.48834e-05	0.000188338
ENSMUSG00000021939	13030	cathepsin B	Ctsb	0.651225	9.18879	3.49113e-05	0.000188392
ENSMUSG00000063015	12453	cyclin I	Ccni	0.661491	7.22669	3.55127e-05	0.00019154
ENSMUSG00000001054	66089	required for meiotic nuclear division 5 homolog B	Rmnd5b	0.659046	5.06179	3.57488e-05	0.000192714
ENSMUSG00000029752	27053	asparagine synthetase	Asns	-0.679954	7.8029	3.59328e-05	0.000193557
ENSMUSG00000028786	66260	transmembrane protein 54	Tmem54	-1.45311	2.33214	3.59418e-05	0.000193557
ENSMUSG00000097415				1.2146	2.68485	3.62905e-05	0.000195335
ENSMUSG00000053799	107371	exocyst complex component 6	Exoc6	-0.706035	5.00828	3.66916e-05	0.000197393
ENSMUSG00000032418	17436	malic enzyme 1, NADP(+)-dependent, cytosolic	Me1	0.831713	4.74797	3.68556e-05	0.000198174
ENSMUSG00000057841	19951	ribosomal protein L32	Rpl32	-0.822932	9.08491	3.69014e-05	0.000198285
ENSMUSG00000015133	233328	leucine-rich repeat kinase 1	Lrrk1	0.665404	6.52787	3.69138e-05	0.000198285
ENSMUSG00000037351	226977	ARP1 actin-related protein 1B, centractin beta	Actr1b	0.594613	6.98548	3.71076e-05	0.000199224
ENSMUSG00000031565	14182	fibroblast growth factor receptor 1	Fgfr1	0.818516	6.80912	3.78119e-05	0.000202902
ENSMUSG00000018417	17912	myosin IB	Myo1b	0.88724	6.31296	3.80005e-05	0.00020381
ENSMUSG00000027803	97064	WW domain containing transcription regulator 1	Wwtr1	0.616843	6.88819	3.84926e-05	0.000206344
ENSMUSG00000003355	66120	FK506 binding protein 11	Fkbp11	-1.3642	3.27762	3.8639e-05	0.000207024
ENSMUSG00000018677	68066	solute carrier family 25, member 39	Slc25a39	-0.716713	6.95261	3.92356e-05	0.000210036
ENSMUSG00000025504	98845	EPS8-like 2	Eps8l2	-0.821596	6.27132	3.92411e-05	0.000210036
ENSMUSG00000017002	20568	secretory leukocyte peptidase inhibitor	Slpi	-1.18503	2.63595	3.99456e-05	0.000213699
ENSMUSG00000020865	76408	ATP-binding cassette, sub-family C (CFTR/MRP), member 3	Abcc3	-1.50423	2.29808	4.02613e-05	0.000215278
ENSMUSG00000026031	12633	CASP8 and FADD-like apoptosis regulator	Cflar	0.73569	7.4213	4.0402e-05	0.000215921
ENSMUSG00000005103	22388	WD repeat domain 1	Wdr1	0.615111	8.60322	4.05582e-05	0.000216646
ENSMUSG00000030272	52163	calcium/calmodulin-dependent protein kinase I	Camk1	-0.671762	5.82301	4.0918e-05	0.000218457
ENSMUSG00000040998	114249	nephronectin	Npnt	-1.391	1.55051	4.1236e-05	0.000220044
ENSMUSG00000029674	16885	LIM-domain containing, protein kinase	Limk1	1.13011	3.80605	4.17205e-05	0.000222516
ENSMUSG00000058420	110058	synaptotagmin XVII	Syt17	1.46096	2.72615	4.26132e-05	0.000227163
ENSMUSG00000048756	56484	forkhead box O3	Foxo3	-0.659342	6.6738	4.28274e-05	0.000228189
ENSMUSG00000099397				1.07303	2.72486	4.28884e-05	0.000228399
ENSMUSG00000025268	80884	melanoma antigen, family D, 2	Maged2	0.824019	4.60499	4.32038e-05	0.000229962
ENSMUSG00000041801	27280	pleckstrin homology like domain, family A, member 3	Phlda3	-0.655453	5.9735	4.33959e-05	0.000230868
ENSMUSG00000027822	11416	solute carrier family 33 (acetyl-CoA transporter), member 1	Slc33a1	-0.687705	5.18915	4.36843e-05	0.000232285
ENSMUSG00000024983	53611	vesicle transport through interaction with t-SNAREs 1A	Vti1a	-0.608535	5.85689	4.39349e-05	0.000233499
ENSMUSG00000017677	78889	WD repeat and SOCS box-containing 1	Wsb1	0.646759	6.78691	4.41095e-05	0.000234309
ENSMUSG00000037820	21817	transglutaminase 2, C polypeptide	Tgm2	1.09442	6.44835	4.41442e-05	0.000234375
ENSMUSG00000034118	22021	protein-tyrosine sulfotransferase 1	Tpst1	0.839118	3.8191	4.46916e-05	0.000237163
ENSMUSG00000060969	16371	Iroquois homeobox 1	Irx1	1.38047	3.57594	4.49195e-05	0.000238252
ENSMUSG00000036745	70892	tubulin tyrosine ligase-like family, member 7	Ttll7	0.938871	5.4641	4.51862e-05	0.000239546
ENSMUSG00000042613	229534	pre B cell leukemia transcription factor interacting protein 1	Pbxip1	1.48955	3.74886	4.59101e-05	0.000243261
ENSMUSG00000001768	74030	Ras and Rab interactor 2	Rin2	0.804039	6.13263	4.59971e-05	0.0002436
ENSMUSG00000034998	14236	forkhead box N2	Foxn2	-0.773903	4.47547	4.60678e-05	0.000243734
ENSMUSG00000078185	12663	choroideremia-like	Chml	1.03686	4.90917	4.60687e-05	0.000243734
ENSMUSG00000061477	20115	ribosomal protein S7	Rps7	-0.679823	8.03481	4.61582e-05	0.000244085
ENSMUSG00000019843	14360	Fyn proto-oncogene	Fyn	1.25775	3.18626	4.61999e-05	0.000244183
ENSMUSG00000026353	67812	UBX domain protein 4	Ubxn4	0.673753	7.25223	4.62949e-05	0.000244446
ENSMUSG00000044345	277010	MARVEL (membrane-associating) domain containing 1	Marveld1	-0.732522	4.32265	4.6296e-05	0.000244446
ENSMUSG00000074754	228715	small integral membrane protein 26	Smim26	-1.02283	2.06145	4.70926e-05	0.000248527
ENSMUSG00000009575	12419	chromobox 5	Cbx5	-0.606882	7.94935	4.74807e-05	0.00025045
ENSMUSG00000018821	69534	arginine vasopressin-induced 1	Avpi1	-1.08204	4.68229	4.76343e-05	0.000251135
[truncated: 8,540 more rows]

## Sheet: CtrVs.MET
ENSEMBL_ID	ENTREZID	GENENAME	SYMBOL	logFC	logCPM	PValue	FDR
ENSMUSG00000064294	71724	aldehyde oxidase 3	Aox3	5.44182	1.13008	2.94736e-36	3.10622e-32
ENSMUSG00000055368	20538	solute carrier family 6 (neurotransmitter transporter, noradrenalin), member 2	Slc6a2	6.93037	1.9505	1.32442e-30	6.97901e-27
ENSMUSG00000021876	58809	ribonuclease, RNase A family 4	Rnase4	2.81706	4.16244	1.0206e-26	3.58537e-23
ENSMUSG00000038119	57810	cell adhesion molecule-related/down-regulated by oncogenes	Cdon	2.33701	5.11931	2.27968e-26	6.00639e-23
ENSMUSG00000037031	70423	tetraspanin 15	Tspan15	5.42294	1.1333	9.81257e-26	2.06829e-22
ENSMUSG00000046743	329628	FAT atypical cadherin 4	Fat4	2.69531	4.80943	1.81519e-25	3.18838e-22
ENSMUSG00000045441	243385	GPRIN family member 3	Gprin3	4.91457	0.767243	2.75208e-24	4.14345e-21
ENSMUSG00000024238	21417	zinc finger E-box binding homeobox 1	Zeb1	2.91208	4.52163	4.30834e-24	5.6757e-21
ENSMUSG00000006369	14114	fibulin 1	Fbln1	4.8604	1.59201	3.68804e-23	4.31869e-20
ENSMUSG00000067780	94227	peptidase inhibitor 15	Pi15	4.30911	0.79812	4.51979e-23	4.76341e-20
ENSMUSG00000034612	58250	carbohydrate sulfotransferase 11	Chst11	3.83185	3.32288	2.75894e-22	2.64331e-19
ENSMUSG00000026728	22352	vimentin	Vim	4.31132	6.50643	1.3861e-21	1.21735e-18
ENSMUSG00000036040	77794	ADAMTS-like 2	Adamtsl2	7.03785	1.79293	1.59534e-21	1.29333e-18
ENSMUSG00000015568	16956	lipoprotein lipase	Lpl	5.43274	1.76552	1.93232e-21	1.45462e-18
ENSMUSG00000004655	11826	aquaporin 1	Aqp1	4.39092	4.60937	3.2143e-21	2.25837e-18
ENSMUSG00000058135	14862	glutathione S-transferase, mu 1	Gstm1	2.47128	2.24393	1.04605e-20	6.8902e-18
ENSMUSG00000038521	50908	complement component 1, s subcomponent 1	C1s1	3.38074	1.91728	1.46558e-19	9.08576e-17
ENSMUSG00000022309	11600	angiopoietin 1	Angpt1	3.45603	2.82005	8.91372e-19	5.21898e-16
ENSMUSG00000072941	20657	superoxide dismutase 3, extracellular	Sod3	4.09666	1.15808	1.38402e-18	7.67693e-16
ENSMUSG00000021903	78754	polypeptide N-acetylgalactosaminyltransferase 15	Galnt15	3.33214	4.05088	1.57475e-18	8.29813e-16
ENSMUSG00000008734	64297	G protein-coupled receptor, family C, group 5, member B	Gprc5b	2.92105	3.27081	9.43488e-18	4.73496e-15
ENSMUSG00000002831	57435	perilipin 4	Plin4	2.80297	1.09144	3.25693e-17	1.56022e-14
ENSMUSG00000027656	22403	WNT1 inducible signaling pathway protein 2	Wisp2	2.09412	3.29965	4.58411e-17	2.10052e-14
ENSMUSG00000032038	20443	ST3 beta-galactoside alpha-2,3-sialyltransferase 4	St3gal4	1.35104	4.53525	5.60971e-17	2.46337e-14
ENSMUSG00000017754	18830	phospholipid transfer protein	Pltp	2.55861	1.31344	6.52325e-17	2.74994e-14
ENSMUSG00000029659	70717	mesenteric estrogen dependent adipogenesis	Medag	4.39433	1.66375	1.71009e-16	6.93177e-14
ENSMUSG00000007682	13371	deiodinase, iodothyronine, type II	Dio2	4.29388	3.73605	3.79066e-16	1.47962e-13
ENSMUSG00000041695	16518	potassium inwardly-rectifying channel, subfamily J, member 2	Kcnj2	3.53928	2.80113	7.11113e-16	2.67658e-13
ENSMUSG00000026837	12831	collagen, type V, alpha 1	Col5a1	3.27047	2.67994	7.53439e-16	2.7381e-13
ENSMUSG00000021994	22418	wingless-type MMTV integration site family, member 5A	Wnt5a	3.49253	2.36925	1.39907e-15	4.91494e-13
ENSMUSG00000026365	12628	complement component factor h	Cfh	3.38979	4.29812	1.71466e-15	5.82928e-13
ENSMUSG00000071713	12983	colony stimulating factor 2 receptor, beta, low-affinity (granulocyte-macrophage)	Csf2rb	3.19114	1.26756	1.86113e-15	6.12953e-13
ENSMUSG00000049288	280411	Lix1-like	Lix1l	3.26898	3.23822	4.22702e-15	1.34996e-12
ENSMUSG00000038065	68235	maturin, neural progenitor differentiation regulator homolog (Xenopus)	Mturn	2.04614	2.35457	6.90683e-15	2.14091e-12
ENSMUSG00000041660	170442	butyrobetaine (gamma), 2-oxoglutarate dioxygenase 1 (gamma-butyrobetaine hydroxylase)	Bbox1	2.96217	0.770131	9.71554e-15	2.92549e-12
ENSMUSG00000022231	20356	sema domain, seven thrombospondin repeats (type 1 and type 1-like), transmembrane domain (TM) and short cytoplasmic domain, (semaphorin) 5A	Sema5a	2.07603	4.39052	1.51529e-14	4.43602e-12
ENSMUSG00000052974	13107	cytochrome P450, family 2, subfamily f, polypeptide 2	Cyp2f2	5.03862	1.80332	2.70566e-14	7.70674e-12
ENSMUSG00000033209	209683	tetratricopeptide repeat domain 28	Ttc28	2.70805	0.883593	4.2063e-14	1.16659e-11
ENSMUSG00000041577	116847	proline arginine-rich end leucine-rich repeat	Prelp	3.33949	1.89241	6.59568e-14	1.78236e-11
ENSMUSG00000037225	14173	fibroblast growth factor 2	Fgf2	3.01634	3.95762	9.32116e-14	2.45589e-11
ENSMUSG00000022265	11732	progressive ankylosis	Ank	1.39707	7.74206	1.22616e-13	3.15184e-11
ENSMUSG00000043079	104027	synaptopodin	Synpo	2.10979	3.16776	1.32919e-13	3.33533e-11
ENSMUSG00000070469	269959	ADAMTS-like 3	Adamtsl3	3.38624	2.54091	2.15842e-13	5.29014e-11
ENSMUSG00000020601	217410	tribbles pseudokinase 2	Trib2	2.34927	2.65272	2.4526e-13	5.87454e-11
ENSMUSG00000003617	12870	ceruloplasmin	Cp	2.03731	8.56825	3.82359e-13	8.95485e-11
ENSMUSG00000021835	12159	bone morphogenetic protein 4	Bmp4	2.51188	1.66435	8.75421e-13	2.00567e-10
ENSMUSG00000018217	18858	peripheral myelin protein 22	Pmp22	2.8065	2.2608	1.27802e-12	2.86575e-10
ENSMUSG00000037892	73173	protocadherin 18	Pcdh18	2.83414	1.69625	1.6484e-12	3.61927e-10
ENSMUSG00000029816	93695	glycoprotein (transmembrane) nmb	Gpnmb	2.53525	2.43961	3.38021e-12	7.27021e-10
ENSMUSG00000026640	18845	plexin A2	Plxna2	1.43054	3.36182	4.49924e-12	9.48349e-10
ENSMUSG00000019102	11670	aldehyde dehydrogenase family 3, subfamily A1	Aldh3a1	2.12683	7.19405	5.18166e-12	1.07077e-09
ENSMUSG00000052331	329154	ankyrin repeat domain 44	Ankrd44	1.63923	3.305	6.09982e-12	1.23627e-09
ENSMUSG00000039109	74145	coagulation factor XIII, A1 subunit	F13a1	5.65775	1.50065	7.5866e-12	1.50859e-09
ENSMUSG00000029185	68303	family with sequence similarity 114, member A1	Fam114a1	1.56726	4.30384	1.27179e-11	2.48211e-09
ENSMUSG00000052534	18514	pre B cell leukemia homeobox 1	Pbx1	1.10822	5.63184	1.7516e-11	3.35638e-09
ENSMUSG00000055322	21961	tensin 1	Tns1	2.67539	2.96505	2.22289e-11	4.1834e-09
ENSMUSG00000017466	21858	tissue inhibitor of metalloproteinase 2	Timp2	1.04909	8.22371	2.70507e-11	5.00153e-09
ENSMUSG00000035948	380660	acyl-CoA synthetase short-chain family member 3	Acss3	2.91414	1.64032	3.53051e-11	6.41518e-09
ENSMUSG00000022425	18606	ectonucleotide pyrophosphatase/phosphodiesterase 2	Enpp2	1.80764	4.57601	4.56128e-11	8.14768e-09
ENSMUSG00000028268	55932	guanylate binding protein 3	Gbp3	2.1893	1.02234	5.04916e-11	8.86885e-09
ENSMUSG00000021253	21809	transforming growth factor, beta 3	Tgfb3	1.53511	4.25634	5.3421e-11	9.22957e-09
ENSMUSG00000055538	71918	zinc finger, CCHC domain containing 24	Zcchc24	3.42794	2.68382	5.6135e-11	9.54204e-09
ENSMUSG00000051236	320183	methionine sulfoxide reductase B3	Msrb3	1.92615	3.29274	6.07527e-11	1.01631e-08
ENSMUSG00000005949	83429	cystinosis, nephropathic	Ctns	1.52692	6.03567	7.24942e-11	1.19378e-08
ENSMUSG00000050721	102595	pleckstrin homology domain containing, family O member 2	Plekho2	1.24291	3.84166	2.21654e-10	3.59387e-08
ENSMUSG00000036533	260409	CDC42 effector protein (Rho GTPase binding) 3	Cdc42ep3	1.0695	4.31514	2.32626e-10	3.71462e-08
ENSMUSG00000035891	223753	ceramide kinase	Cerk	1.71834	2.76206	2.80133e-10	4.40645e-08
ENSMUSG00000006800	72043	sulfatase 2	Sulf2	1.04281	4.46912	3.2846e-10	5.09064e-08
ENSMUSG00000038244	320878	microtubule associated monooxygenase, calponin and LIM domain containing 2	Mical2	1.05241	5.25	3.83299e-10	5.85448e-08
ENSMUSG00000021196	56421	phosphofructokinase, platelet	Pfkp	1.50483	4.69059	4.40606e-10	6.63364e-08
ENSMUSG00000022091	20410	sorbin and SH3 domain containing 3	Sorbs3	2.14338	1.4505	4.69699e-10	6.97206e-08
ENSMUSG00000034714	117160	tweety family member 2	Ttyh2	1.70239	3.83526	5.5097e-10	8.06483e-08
ENSMUSG00000024066	22436	xanthine dehydrogenase	Xdh	1.30694	5.68605	6.50992e-10	9.39836e-08
ENSMUSG00000069171	13865	nuclear receptor subfamily 2, group F, member 1	Nr2f1	3.19788	1.97255	6.85698e-10	9.76563e-08
ENSMUSG00000019997	14219	connective tissue growth factor	Ctgf	1.72018	6.84025	9.25571e-10	1.30061e-07
ENSMUSG00000018593	20692	secreted acidic cysteine rich glycoprotein	Sparc	1.16264	5.99818	1.32575e-09	1.83844e-07
ENSMUSG00000025321	320910	integrin beta 8	Itgb8	2.67113	2.86287	1.54423e-09	2.11359e-07
ENSMUSG00000032249	11737	acidic (leucine-rich) nuclear phosphoprotein 32 family, member A	Anp32a	2.17955	2.31782	1.7795e-09	2.40438e-07
ENSMUSG00000026872	24136	zinc finger E-box binding homeobox 2	Zeb2	1.25682	5.03229	1.87114e-09	2.49619e-07
ENSMUSG00000022197	68070	PDZ domain containing 2	Pdzd2	1.84224	2.67617	1.99119e-09	2.62315e-07
ENSMUSG00000020589	76820	family with sequence similarity 49, member A	Fam49a	1.9971	1.08203	2.29923e-09	2.99155e-07
ENSMUSG00000040254	108151	sema domain, immunoglobulin domain (Ig), short basic domain, secreted, (semaphorin) 3D	Sema3d	3.40288	2.59241	2.43104e-09	3.12448e-07
ENSMUSG00000038375	68728	transformation related protein 53 inducible nuclear protein 2	Trp53inp2	1.19581	4.48671	2.76627e-09	3.5125e-07
ENSMUSG00000024558	225724	mitogen-activated protein kinase 4	Mapk4	2.38945	1.45214	2.94387e-09	3.6935e-07
ENSMUSG00000019775	56533	regulator of G-protein signaling 17	Rgs17	2.652	2.92195	3.19939e-09	3.96687e-07
ENSMUSG00000022261	15529	syndecan 2	Sdc2	1.29153	6.01791	3.39845e-09	4.16468e-07
ENSMUSG00000027447	13010	cystatin C	Cst3	1.21872	6.03177	4.50141e-09	5.44681e-07
ENSMUSG00000017493	16010	insulin-like growth factor binding protein 4	Igfbp4	1.73541	6.7259	4.54805e-09	5.44681e-07
ENSMUSG00000021830	70561	thioredoxin domain containing 16	Txndc16	1.59287	3.14065	4.62698e-09	5.45311e-07
ENSMUSG00000051022	15476	heparan sulfate (glucosamine) 3-O-sulfotransferase 1	Hs3st1	1.60391	3.0196	4.6568e-09	5.45311e-07
ENSMUSG00000033705	668880	START domain containing 9	Stard9	1.51656	2.73681	6.39159e-09	7.40231e-07
ENSMUSG00000050295	17300	forkhead box C1	Foxc1	1.18923	4.05265	6.93006e-09	7.88835e-07
ENSMUSG00000031762	17750	metallothionein 2	Mt2	-1.95449	5.45555	6.96097e-09	7.88835e-07
ENSMUSG00000032741	252972	two pore channel 1	Tpcn1	1.12087	4.30184	7.28225e-09	8.16464e-07
ENSMUSG00000071856	328949	mutated in colorectal cancers	Mcc	2.28888	1.40898	7.76241e-09	8.61137e-07
ENSMUSG00000050345	214639	RIKEN cDNA 4930486L24 gene	4930486L24Rik	1.24876	3.8886	7.99366e-09	8.77554e-07
ENSMUSG00000011832	213027	ecotropic viral integration site 5 like	Evi5l	1.66862	1.94719	8.81231e-09	9.57453e-07
ENSMUSG00000022150	13132	disabled 2, mitogen-responsive phosphoprotein	Dab2	1.84094	2.58318	9.78689e-09	1.05249e-06
ENSMUSG00000035305	26563	receptor tyrosine kinase-like orphan receptor 1	Ror1	1.71113	1.75481	1.04686e-08	1.11442e-06
ENSMUSG00000044258	13024	cytotoxic T lymphocyte-associated protein 2 alpha	Ctla2a	1.26767	6.87177	1.23261e-08	1.29905e-06
ENSMUSG00000048218	105827	adhesion molecule with Ig like domain 2	Amigo2	1.91872	2.05735	1.47582e-08	1.53997e-06
ENSMUSG00000024304	12558	cadherin 2	Cdh2	1.92967	3.16075	1.51889e-08	1.56937e-06
ENSMUSG00000020774	11484	aspartoacylase	Aspa	2.26954	3.2895	1.72343e-08	1.76342e-06
ENSMUSG00000020886	13385	discs large MAGUK scaffold protein 4	Dlg4	2.12085	2.30296	1.77096e-08	1.79463e-06
ENSMUSG00000050578	17386	matrix metallopeptidase 13	Mmp13	-1.37633	3.55466	2.14671e-08	2.13104e-06
ENSMUSG00000020101	74048	V-set immunoregulatory receptor	Vsir	1.69548	1.15662	2.14746e-08	2.13104e-06
ENSMUSG00000013367	210094	IgLON family member 5	Iglon5	3.00406	2.81055	2.1636e-08	2.13104e-06
ENSMUSG00000063558	11761	aldehyde oxidase 1	Aox1	1.58809	3.23569	2.96306e-08	2.89145e-06
ENSMUSG00000060671	54667	ATPase, class I, type 8B, member 2	Atp8b2	1.98654	3.28807	3.45349e-08	3.33911e-06
ENSMUSG00000032561	56318	acid phosphatase, prostate	Acpp	1.39334	4.11447	3.6336e-08	3.48132e-06
ENSMUSG00000027800	17112	transmembrane 4 superfamily member 1	Tm4sf1	0.834606	7.12653	3.77413e-08	3.58338e-06
ENSMUSG00000022912	19128	protein S (alpha)	Pros1	2.76899	1.54178	3.95405e-08	3.72069e-06
ENSMUSG00000037211	24063	sprouty RTK signaling antagonist 1	Spry1	1.65615	3.97179	4.24682e-08	3.96082e-06
ENSMUSG00000038178	215113	solute carrier family 43, member 2	Slc43a2	1.15797	5.08292	4.71924e-08	4.36281e-06
ENSMUSG00000009614	192166	sarcosine dehydrogenase	Sardh	2.0207	1.69862	5.31737e-08	4.87303e-06
ENSMUSG00000056091	20454	ST3 beta-galactoside alpha-2,3-sialyltransferase 5	St3gal5	2.08671	3.29359	5.44187e-08	4.94413e-06
ENSMUSG00000004151	14009	ets variant 1	Etv1	1.87887	2.46708	5.64199e-08	5.08213e-06
ENSMUSG00000016552	239554	FAD-dependent oxidoreductase domain containing 2	Foxred2	2.25228	1.48641	5.95362e-08	5.31739e-06
ENSMUSG00000106847	353342	paternally expressed 13	Peg13	1.33187	3.95566	6.02209e-08	5.33334e-06
ENSMUSG00000027820	17380	membrane metallo endopeptidase	Mme	2.14637	2.99105	6.38866e-08	5.61084e-06
ENSMUSG00000067212	15040	histocompatibility 2, T region locus 23	H2-T23	1.55545	1.36558	6.54677e-08	5.70219e-06
ENSMUSG00000036356	234356	chondroitin sulfate N-acetylgalactosaminyltransferase 1	Csgalnact1	0.992877	4.45515	6.71339e-08	5.79938e-06
ENSMUSG00000005124	22402	WNT1 inducible signaling pathway protein 1	Wisp1	1.3813	3.58659	8.70994e-08	7.46293e-06
ENSMUSG00000038648	208647	cAMP responsive element binding protein 3-like 2	Creb3l2	1.40164	3.04642	1.01587e-07	8.63407e-06
ENSMUSG00000068747	20661	sortilin 1	Sort1	2.01599	1.18753	1.03982e-07	8.76691e-06
ENSMUSG00000032766	66066	guanine nucleotide binding protein (G protein), gamma 11	Gng11	2.7377	1.73444	1.35109e-07	1.13009e-05
ENSMUSG00000047414	399558	fibronectin leucine rich transmembrane protein 2	Flrt2	1.35655	5.67975	1.38315e-07	1.14779e-05
ENSMUSG00000071847	494504	adenomatosis polyposis coli down-regulated 1	Apcdd1	2.15275	1.53667	1.46072e-07	1.2027e-05
ENSMUSG00000022048	12934	dihydropyrimidinase-like 2	Dpysl2	0.899657	5.6189	1.51094e-07	1.2344e-05
ENSMUSG00000020000	59012	monooxygenase, DBH-like 1	Moxd1	-1.05663	6.2885	1.64999e-07	1.33763e-05
ENSMUSG00000028641	56401	prolyl 3-hydroxylase 1	P3h1	1.8523	2.05714	1.70876e-07	1.36591e-05
ENSMUSG00000003228	14773	G protein-coupled receptor kinase 5	Grk5	1.46062	2.9496	1.7108e-07	1.36591e-05
ENSMUSG00000025492	66141	interferon induced transmembrane protein 3	Ifitm3	1.3956	2.39592	1.86531e-07	1.47809e-05
ENSMUSG00000022594	23936	Ly6/neurotoxin 1	Lynx1	1.4709	4.15667	1.93813e-07	1.52432e-05
ENSMUSG00000015305	70097	SAM and SH3 domain containing 1	Sash1	0.757046	6.28195	2.25702e-07	1.76198e-05
ENSMUSG00000039031	73910	Rho GTPase activating protein 18	Arhgap18	1.26079	4.13564	2.54889e-07	1.9752e-05
ENSMUSG00000031659	11513	adenylate cyclase 7	Adcy7	0.864326	6.21351	2.63151e-07	2.02434e-05
ENSMUSG00000061411	329540	nucleolar protein 4-like	Nol4l	1.90185	1.085	2.75828e-07	2.10649e-05
ENSMUSG00000017446	56745	C1q and tumor necrosis factor related protein 1	C1qtnf1	1.53181	3.82703	2.83007e-07	2.14577e-05
ENSMUSG00000037820	21817	transglutaminase 2, C polypeptide	Tgm2	1.38317	6.44835	2.89855e-07	2.18199e-05
ENSMUSG00000014602	16560	kinesin family member 1A	Kif1a	4.11208	2.50051	3.16792e-07	2.36785e-05
ENSMUSG00000023942	63959	solute carrier family 29 (nucleoside transporters), member 1	Slc29a1	1.37141	5.65149	3.27849e-07	2.43324e-05
ENSMUSG00000015243	11303	ATP-binding cassette, sub-family A (ABC1), member 1	Abca1	1.6223	4.12617	3.42293e-07	2.52268e-05
ENSMUSG00000028883	20346	sema domain, immunoglobulin domain (Ig), short basic domain, secreted, (semaphorin) 3A	Sema3a	2.19962	3.28007	4.10965e-07	3.00775e-05
ENSMUSG00000039934	212167	gamma-secretase activating protein	Gsap	1.3455	2.6724	4.92941e-07	3.57344e-05
ENSMUSG00000020212	17245	transformed mouse 3T3 cell double minute 1	Mdm1	1.45827	4.34841	4.9504e-07	3.57344e-05
ENSMUSG00000036528	19024	PTPRF interacting protein, binding protein 2 (liprin beta 2)	Ppfibp2	1.34658	3.45295	5.36507e-07	3.83323e-05
ENSMUSG00000017765	20498	solute carrier family 12, member 4	Slc12a4	1.21051	4.18002	5.38304e-07	3.83323e-05
ENSMUSG00000030653	207728	phosphodiesterase 2A, cGMP-stimulated	Pde2a	1.81873	1.8259	5.81677e-07	4.11429e-05
ENSMUSG00000024781	16889	lysosomal acid lipase A	Lipa	0.968435	4.35037	6.64478e-07	4.66862e-05
ENSMUSG00000029103	16976	low density lipoprotein receptor-related protein associated protein 1	Lrpap1	1.15408	3.91315	6.76321e-07	4.69631e-05
ENSMUSG00000020644	15902	inhibitor of DNA binding 2	Id2	1.05063	3.72996	6.7733e-07	4.69631e-05
ENSMUSG00000030088	107747	aldehyde dehydrogenase 1 family, member L1	Aldh1l1	2.07173	4.8223	6.93338e-07	4.77588e-05
ENSMUSG00000020183	70574	carboxypeptidase M	Cpm	1.99862	4.92478	7.24087e-07	4.92847e-05
ENSMUSG00000021458	72061	RIKEN cDNA 2010111I01 gene	2010111I01Rik	0.934566	4.40194	7.24843e-07	4.92847e-05
ENSMUSG00000034591	338365	solute carrier family 41, member 2	Slc41a2	1.93641	3.64096	8.8239e-07	5.96122e-05
ENSMUSG00000057346	223672	apolipoprotein L 9a	Apol9a	2.09966	1.66181	9.13321e-07	6.13088e-05
ENSMUSG00000027555	71934	carbonic anhydrase 13	Car13	1.23497	3.2326	9.40614e-07	6.27414e-05
ENSMUSG00000032036	67703	kirre like nephrin family adhesion molecule 3	Kirrel3	2.11333	1.77911	9.48629e-07	6.2878e-05
ENSMUSG00000051498	21899	toll-like receptor 6	Tlr6	1.40807	1.27414	1.11764e-06	7.36177e-05
ENSMUSG00000031618	110784	nuclear receptor subfamily 3, group C, member 2	Nr3c2	1.51193	1.17466	1.1316e-06	7.38858e-05
ENSMUSG00000046879	15944	immunity-related GTPase family M member 1	Irgm1	1.06762	3.97669	1.13573e-06	7.38858e-05
ENSMUSG00000024424	72747	tetratricopeptide repeat domain 39C	Ttc39c	0.964169	4.37206	1.23707e-06	7.99848e-05
ENSMUSG00000039126	353211	prune homolog 2	Prune2	2.19629	2.15642	1.27519e-06	8.19467e-05
ENSMUSG00000032122	56857	solute carrier family 37 (glycerol-3-phosphate transporter), member 2	Slc37a2	1.9547	1.60465	1.31198e-06	8.37998e-05
ENSMUSG00000028019	54635	platelet-derived growth factor, C polypeptide	Pdgfc	1.34191	3.94604	1.3387e-06	8.49911e-05
ENSMUSG00000031750	76527	interleukin 34	Il34	1.02684	3.52348	1.47731e-06	9.32301e-05
ENSMUSG00000062421	11841	ADP-ribosylation factor 2	Arf2	0.942632	3.47552	1.77248e-06	0.000111191
ENSMUSG00000041075	14369	frizzled class receptor 7	Fzd7	1.4835	2.65556	1.80326e-06	0.000112453
ENSMUSG00000004885	12904	cellular retinoic acid binding protein II	Crabp2	0.809364	5.2908	1.91495e-06	0.000118716
ENSMUSG00000074305	244895	pseudopodium-enriched atypical kinase 1	Peak1	0.911449	7.19966	1.95241e-06	0.00012033
ENSMUSG00000106106				-2.80422	12.7146	1.97595e-06	0.000121073
ENSMUSG00000042129	213391	Ras association (RalGDS/AF-6) domain family member 4	Rassf4	1.41262	3.43344	2.35189e-06	0.000142681
ENSMUSG00000064215	52668	interferon, alpha-inducible protein 27	Ifi27	1.53959	1.95099	2.35569e-06	0.000142681
ENSMUSG00000055421	211712	protocadherin 9	Pcdh9	2.03438	2.21664	2.41122e-06	0.00014521
ENSMUSG00000027605	60525	acyl-CoA synthetase short-chain family member 2	Acss2	1.41176	2.16381	2.57024e-06	0.000153908
ENSMUSG00000068015	380916	leucine-rich repeats and calponin homology (CH) domain containing 1	Lrch1	1.4717	2.3285	2.7365e-06	0.000162938
ENSMUSG00000072214	18951	septin 5	Sept5	0.989454	4.23959	2.9371e-06	0.000173899
ENSMUSG00000037334	224756	histocompatibility 2, M region locus 1	H2-M1	2.76235	4.6734	2.97547e-06	0.000175187
ENSMUSG00000026556	93840	VANGL planar cell polarity 2	Vangl2	1.51487	1.47494	3.13227e-06	0.000183084
ENSMUSG00000047793	208777	sushi, nidogen and EGF-like domains 1	Sned1	1.18195	5.64258	3.14434e-06	0.000183084
ENSMUSG00000028270	14469	guanylate binding protein 2	Gbp2	0.932207	4.17301	3.25814e-06	0.000188668
ENSMUSG00000032009	75747	sestrin 3	Sesn3	1.05424	4.79304	3.36834e-06	0.000193983
ENSMUSG00000041779	170829	translocating chain-associating membrane protein 2	Tram2	1.46188	1.77172	3.50026e-06	0.000200485
ENSMUSG00000027947	16194	interleukin 6 receptor, alpha	Il6ra	1.13317	3.48182	3.99618e-06	0.000227653
ENSMUSG00000000631	360013	myosin XVIIIA	Myo18a	0.736284	7.13551	4.23373e-06	0.000238702
ENSMUSG00000039646	246154	vasorin	Vasn	0.925909	5.17464	4.23543e-06	0.000238702
ENSMUSG00000061353	20315	chemokine (C-X-C motif) ligand 12	Cxcl12	1.8763	2.38958	4.36264e-06	0.000244563
ENSMUSG00000020689	16416	integrin beta 3	Itgb3	2.12307	5.34788	4.44811e-06	0.000248035
ENSMUSG00000028949	66993	SWI/SNF related, matrix associated, actin dependent regulator of chromatin, subfamily d, member 3	Smarcd3	1.28018	2.55651	4.55273e-06	0.000252533
ENSMUSG00000037032	11785	amyloid beta (A4) precursor protein-binding, family B, member 1	Apbb1	1.98248	2.00351	4.65542e-06	0.000256877
ENSMUSG00000043029	246788	transient receptor potential cation channel, subfamily V, member 3	Trpv3	1.46135	1.33279	4.7666e-06	0.000261642
ENSMUSG00000072294	16597	Kruppel-like factor 12	Klf12	1.41281	1.2585	5.20297e-06	0.000284114
ENSMUSG00000029810	65963	transmembrane protein 176B	Tmem176b	1.26203	5.16243	5.6732e-06	0.000308195
ENSMUSG00000051323	279653	protocadherin 19	Pcdh19	1.69768	5.20141	5.73357e-06	0.000309878
ENSMUSG00000029718	18542	procollagen C-endopeptidase enhancer protein	Pcolce	1.80262	3.62948	6.22089e-06	0.0003345
ENSMUSG00000032754	170756	solute carrier family 8 (sodium/lithium/calcium exchanger), member B1	Slc8b1	1.00617	4.37107	6.69501e-06	0.000358166
ENSMUSG00000038679	83925	transcriptional repressor GATA binding 1	Trps1	0.883845	6.47727	7.24466e-06	0.000385614
ENSMUSG00000016262	214791	SERTA domain containing 4	Sertad4	1.01483	3.38509	7.41679e-06	0.000392792
ENSMUSG00000033066	14457	growth arrest specific 7	Gas7	1.38697	2.65464	7.45818e-06	0.000393009
ENSMUSG00000027227	20322	sorbitol dehydrogenase	Sord	1.07247	3.05755	8.10163e-06	0.000423374
ENSMUSG00000022346	17869	myelocytomatosis oncogene	Myc	-1.03834	8.64468	8.11476e-06	0.000423374
ENSMUSG00000019359	71584	glycerophosphodiester phosphodiesterase domain containing 2	Gdpd2	0.903196	4.40764	8.33857e-06	0.000432907
ENSMUSG00000004105	26360	angiopoietin-like 2	Angptl2	0.718636	7.00355	8.61305e-06	0.000444965
ENSMUSG00000029231	18595	platelet derived growth factor receptor, alpha polypeptide	Pdgfra	1.24254	3.38308	8.79697e-06	0.00045225
ENSMUSG00000001119	12833	collagen, type VI, alpha 1	Col6a1	1.77125	2.35829	9.31133e-06	0.000476369
ENSMUSG00000021238	104776	aldehyde dehydrogenase family 6, subfamily A1	Aldh6a1	1.0245	2.87555	9.36185e-06	0.00047664
ENSMUSG00000030109	14411	solute carrier family 6 (neurotransmitter transporter, betaine/GABA), member 12	Slc6a12	1.68811	4.03362	9.43539e-06	0.000478075
ENSMUSG00000074794	105171	arrestin domain containing 3	Arrdc3	1.29673	5.38157	9.52888e-06	0.000480502
ENSMUSG00000027797	13175	doublecortin-like kinase 1	Dclk1	1.56597	3.474	1.00731e-05	0.000505526
ENSMUSG00000079057	102294	cytochrome P450, family 4, subfamily v, polypeptide 3	Cyp4v3	1.48989	1.77586	1.05507e-05	0.000526984
ENSMUSG00000025324	11982	ATPase, class V, type 10A	Atp10a	0.829996	3.93084	1.06652e-05	0.000530189
ENSMUSG00000042988	77583	notum palmitoleoyl-protein carboxylesterase	Notum	1.83368	2.85631	1.13573e-05	0.000561947
ENSMUSG00000022708	56490	zinc finger and BTB domain containing 20	Zbtb20	0.882135	5.18864	1.14158e-05	0.000562201
ENSMUSG00000028184	99633	adhesion G protein-coupled receptor L2	Adgrl2	0.753102	4.32059	1.15192e-05	0.000564656
ENSMUSG00000023367	66058	transmembrane protein 176A	Tmem176a	1.16549	3.43982	1.16408e-05	0.000567976
ENSMUSG00000026825	13429	dynamin 1	Dnm1	1.33468	1.87088	1.26758e-05	0.000615623
ENSMUSG00000017400	217154	SH3 and cysteine rich domain 2	Stac2	1.47116	2.33388	1.32363e-05	0.000639896
ENSMUSG00000041417	18708	phosphoinositide-3-kinase regulatory subunit 1	Pik3r1	0.769595	5.69698	1.39086e-05	0.000667043
ENSMUSG00000005951	74637	sedoheptulokinase	Shpk	1.45353	3.26603	1.39244e-05	0.000667043
ENSMUSG00000040219	235330	tetratricopeptide repeat domain 12	Ttc12	1.39454	1.68653	1.40647e-05	0.000670716
ENSMUSG00000058056	72333	palladin, cytoskeletal associated protein	Palld	1.42249	2.085	1.43977e-05	0.000683504
ENSMUSG00000022421	73340	neuronal pentraxin receptor	Nptxr	0.932009	3.39339	1.51285e-05	0.000714973
ENSMUSG00000029004	69188	lysine (K)-specific methyltransferase 2E	Kmt2e	0.671001	6.30172	1.54028e-05	0.000724687
ENSMUSG00000035357	55983	PDZ domain containing RING finger 3	Pdzrn3	2.03293	2.71479	1.55996e-05	0.000730684
ENSMUSG00000025790	108116	solute carrier organic anion transporter family, member 3a1	Slco3a1	1.3317	2.94873	1.67698e-05	0.000782022
ENSMUSG00000034173	71970	zinc finger, BED type containing 5	Zbed5	-0.971033	3.81773	1.73105e-05	0.000803678
ENSMUSG00000035877	320799	zinc fingers and homeoboxes 3	Zhx3	1.09056	2.73335	1.81718e-05	0.000839969
ENSMUSG00000022377	13196	ArfGAP with SH3 domain, ankyrin repeat and PH domain1	Asap1	0.690055	6.73074	1.86947e-05	0.000860362
ENSMUSG00000069670	432450	Na+/K+ transporting ATPase interacting 2	Nkain2	1.84294	0.88862	1.98371e-05	0.000908969
ENSMUSG00000058672	22151	tubulin, beta 2A class IIA	Tubb2a	0.868409	4.10964	2.09147e-05	0.000954199
ENSMUSG00000045954	20324	caveolae associated 2	Cavin2	1.49038	5.98797	2.28165e-05	0.00103648
ENSMUSG00000023913	27226	phospholipase A2, group VII (platelet-activating factor acetylhydrolase, plasma)	Pla2g7	0.922042	5.62096	2.329e-05	0.00105345
ENSMUSG00000086290	100039864	small nucleolar RNA host gene 12	Snhg12	-0.83519	5.78135	2.34666e-05	0.0010569
ENSMUSG00000031214	94190	oligophrenin 1	Ophn1	1.97655	2.40513	2.37791e-05	0.00106641
ENSMUSG00000030123	67784	plexin D1	Plxnd1	1.36598	2.34028	2.39675e-05	0.00107031
ENSMUSG00000026360	19735	regulator of G-protein signaling 2	Rgs2	1.47624	2.94229	2.40854e-05	0.00107104
ENSMUSG00000000708	18519	K(lysine) acetyltransferase 2B	Kat2b	0.734508	4.94039	2.44051e-05	0.00108069
ENSMUSG00000032289	207596	thrombospondin, type I, domain containing 4	Thsd4	1.77979	3.67439	2.52174e-05	0.00111199
ENSMUSG00000024063	77889	limb-bud and heart	Lbh	0.798298	4.9061	2.65789e-05	0.00116715
ENSMUSG00000038718	18516	pre B cell leukemia homeobox 3	Pbx3	1.02832	2.48242	3.04392e-05	0.00133112
ENSMUSG00000046814	320415	GTP cyclohydrolase I feedback regulator	Gchfr	1.34419	1.94114	3.11589e-05	0.00135696
ENSMUSG00000037071	20249	stearoyl-Coenzyme A desaturase 1	Scd1	0.766596	8.23848	3.14189e-05	0.00136265
ENSMUSG00000028599	21938	tumor necrosis factor receptor superfamily, member 1b	Tnfrsf1b	0.708405	5.94147	3.17934e-05	0.00137324
ENSMUSG00000050199	107515	leucine-rich repeat-containing G protein-coupled receptor 4	Lgr4	0.730401	4.08827	3.2091e-05	0.00138044
ENSMUSG00000024140	13819	endothelial PAS domain protein 1	Epas1	1.1815	2.01245	3.35275e-05	0.00143637
ENSMUSG00000041548	80888	heat shock protein 8	Hspb8	1.62739	4.43885	3.37209e-05	0.00143881
ENSMUSG00000020262	110532	adenosine deaminase, RNA-specific, B1	Adarb1	0.686124	7.21639	3.48047e-05	0.00147906
ENSMUSG00000027207	69976	galactokinase 2	Galk2	0.707581	5.28028	3.49861e-05	0.0014808
ENSMUSG00000019768	13982	estrogen receptor 1 (alpha)	Esr1	1.2086	1.68398	3.74189e-05	0.00157539
ENSMUSG00000027276	16449	jagged 1	Jag1	-0.658982	8.37644	3.75198e-05	0.00157539
ENSMUSG00000025810	18186	neuropilin 1	Nrp1	1.59233	4.70718	4.21019e-05	0.00176076
ENSMUSG00000041889	77552	shisa family member 4	Shisa4	0.904028	3.96845	4.27701e-05	0.00178164
ENSMUSG00000028173	68151	wntless WNT ligand secretion mediator	Wls	0.741615	7.05125	4.56457e-05	0.00189394
ENSMUSG00000030693	69540	kallikrein related-peptidase 10	Klk10	1.68415	1.89617	4.65863e-05	0.00191567
ENSMUSG00000052681	215449	RAS related protein 1b	Rap1b	1.09772	8.29807	4.66558e-05	0.00191567
ENSMUSG00000044217	11830	aquaporin 5	Aqp5	0.815108	5.20633	4.67148e-05	0.00191567
ENSMUSG00000019960	67603	dual specificity phosphatase 6	Dusp6	0.658913	5.28565	4.94585e-05	0.00202032
ENSMUSG00000028517	67916	phospholipid phosphatase 3	Plpp3	0.891398	3.24892	4.98399e-05	0.00202804
ENSMUSG00000020777	11430	acyl-Coenzyme A oxidase 1, palmitoyl	Acox1	0.649266	6.37941	5.11995e-05	0.00207535
ENSMUSG00000022817	16419	integrin beta 5	Itgb5	0.811957	7.61391	5.18233e-05	0.00209259
ENSMUSG00000004032	14866	glutathione S-transferase, mu 5	Gstm5	0.945098	2.87441	5.27147e-05	0.00212046
ENSMUSG00000106019				1.21655	0.694192	5.34975e-05	0.00213783
ENSMUSG00000031373	56078	carbonic anhydrase 5b, mitochondrial	Car5b	0.618817	5.45183	5.35522e-05	0.00213783
ENSMUSG00000074743	21824	thrombomodulin	Thbd	1.19331	5.25145	5.5096e-05	0.00219116
ENSMUSG00000040591	228356	RIKEN cDNA 1110051M20 gene	1110051M20Rik	1.31512	2.47808	5.62753e-05	0.0022209
ENSMUSG00000053675	74176	transglutaminase 5	Tgm5	1.27921	1.72698	5.63789e-05	0.0022209
ENSMUSG00000052798	103468	nucleoporin 107	Nup107	1.10629	6.86905	5.64762e-05	0.0022209
ENSMUSG00000058006	100019	midasin AAA ATPase 1	Mdn1	-0.64725	7.82654	5.90769e-05	0.00230929
ENSMUSG00000039347	76252	ATPase, H+ transporting, lysosomal V0 subunit E2	Atp6v0e2	1.33122	2.20745	5.91619e-05	0.00230929
ENSMUSG00000028108	13601	extracellular matrix protein 1	Ecm1	0.927421	5.83423	6.10645e-05	0.00237058
ENSMUSG00000025888	12362	caspase 1	Casp1	1.40716	3.03662	6.13852e-05	0.00237058
ENSMUSG00000057098	13591	early B cell factor 1	Ebf1	0.835827	4.48891	6.15927e-05	0.00237058
ENSMUSG00000026380	81879	transcription factor CP2-like 1	Tfcp2l1	1.10087	2.54414	6.1632e-05	0.00237058
ENSMUSG00000027332	56357	isovaleryl coenzyme A dehydrogenase	Ivd	0.820358	5.48858	6.26315e-05	0.00239702
ENSMUSG00000038668	14745	lysophosphatidic acid receptor 1	Lpar1	1.46981	2.80925	6.27743e-05	0.00239702
ENSMUSG00000024846	73720	cystatin E/M	Cst6	1.75309	2.01502	6.33819e-05	0.00241149
ENSMUSG00000026473	14645	glutamate-ammonia ligase (glutamine synthetase)	Glul	0.663052	5.56698	6.43805e-05	0.00243797
ENSMUSG00000037003	209039	tensin 2	Tns2	1.12854	4.51627	6.48762e-05	0.00243797
ENSMUSG00000053289	77591	DEAD (Asp-Glu-Ala-Asp) box polypeptide 10	Ddx10	-0.697626	6.29662	6.49743e-05	0.00243797
ENSMUSG00000001870	268977	latent transforming growth factor beta binding protein 1	Ltbp1	0.997914	7.31211	6.50033e-05	0.00243797
ENSMUSG00000035493	21810	transforming growth factor, beta induced	Tgfbi	1.45586	2.07429	6.55467e-05	0.00244963
ENSMUSG00000026311	65247	ankyrin repeat and SOCS box-containing 1	Asb1	0.866813	3.44244	6.60022e-05	0.00245794
ENSMUSG00000039405	76453	protease, serine 23	Prss23	0.648297	6.94675	6.77946e-05	0.0025158
ENSMUSG00000001131	21857	tissue inhibitor of metalloproteinase 1	Timp1	0.74615	5.61671	7.02009e-05	0.00259596
ENSMUSG00000021614	13003	versican	Vcan	1.109	2.76279	7.1442e-05	0.0026299
ENSMUSG00000001270	12709	creatine kinase, brain	Ckb	2.21181	2.15048	7.16179e-05	0.0026299
ENSMUSG00000022964	77975	transmembrane protein 50B	Tmem50b	1.08143	2.39385	7.29112e-05	0.00266809
ENSMUSG00000021779	21834	thyroid hormone receptor beta	Thrb	0.955581	3.33163	7.3857e-05	0.00269335
ENSMUSG00000039960	69581	ras homolog family member U	Rhou	0.610294	6.32094	7.50357e-05	0.00271905
ENSMUSG00000022321	320873	cadherin 10	Cdh10	2.82408	1.62615	7.50775e-05	0.00271905
ENSMUSG00000000792	114479	solute carrier family 5 (sodium iodide symporter), member 5	Slc5a5	1.1137	2.39938	7.60299e-05	0.00274411
ENSMUSG00000068699	68794	filamin C, gamma	Flnc	1.32999	4.47155	8.01675e-05	0.00288357
ENSMUSG00000036854	243912	heat shock protein, alpha-crystallin-related, B6	Hspb6	1.17681	1.76429	8.39019e-05	0.00300762
ENSMUSG00000072623	22750	zinc finger protein 9	Zfp9	1.34848	2.11711	8.66063e-05	0.00309405
ENSMUSG00000041120	17965	neuroblastoma, suppression of tumorigenicity 1	Nbl1	1.01817	4.02738	8.74001e-05	0.00310607
ENSMUSG00000044197	80290	G protein-coupled receptor 146	Gpr146	1.20599	2.6319	8.75324e-05	0.00310607
ENSMUSG00000003032	16600	Kruppel-like factor 4 (gut)	Klf4	1.17359	3.61925	8.98089e-05	0.00317616
ENSMUSG00000053332	14455	growth arrest specific 5	Gas5	-0.669603	8.03632	9.07392e-05	0.00319389
ENSMUSG00000055980	16367	insulin receptor substrate 1	Irs1	0.851372	5.83112	9.09164e-05	0.00319389
ENSMUSG00000026797	20910	syntaxin binding protein 1	Stxbp1	0.885084	3.60144	9.3524e-05	0.00327458
ENSMUSG00000031824	234797	RIKEN cDNA 6430548M08 gene	6430548M08Rik	1.37059	2.412	9.41122e-05	0.00328427
ENSMUSG00000020325	83554	follistatin-like 3	Fstl3	1.49268	2.61337	0.000105659	0.00367505
ENSMUSG00000050244	217995	HEAT repeat containing 1	Heatr1	-0.650933	7.47624	0.000109335	0.0037904
ENSMUSG00000035901	19347	DENN/MADD domain containing 5A	Dennd5a	0.593802	6.68414	0.000110414	0.00381527
ENSMUSG00000039007	54381	carboxypeptidase Q	Cpq	1.14226	1.51327	0.000111017	0.00382355
ENSMUSG00000055022	12805	contactin 1	Cntn1	-1.07428	5.60241	0.000121532	0.00416682
ENSMUSG00000025889	20617	synuclein, alpha	Snca	1.66468	0.892003	0.000121774	0.00416682
ENSMUSG00000049807	58996	Rho GTPase activating protein 23	Arhgap23	0.939485	3.84667	0.000122557	0.00418003
ENSMUSG00000031558	20563	slit guidance ligand 2	Slit2	1.00033	3.99188	0.000126339	0.00428921
ENSMUSG00000031093	75974	dedicator of cytokinesis 11	Dock11	1.3552	1.47124	0.000126768	0.00428921
ENSMUSG00000060961	54403	solute carrier family 4 (anion exchanger), member 4	Slc4a4	1.33615	3.57947	0.000126979	0.00428921
ENSMUSG00000035049	107094	ribosomal RNA processing 12 homolog (S. cerevisiae)	Rrp12	-0.586909	6.26633	0.000134573	0.00451829
ENSMUSG00000060675	225845	phospholipase A2, group XVI	Pla2g16	1.13458	1.78759	0.000134618	0.00451829
ENSMUSG00000021895	71704	Rho guanine nucleotide exchange factor (GEF) 3	Arhgef3	0.872917	4.69631	0.000135084	0.00451952
ENSMUSG00000029223	22223	ubiquitin carboxy-terminal hydrolase L1	Uchl1	1.87267	4.22292	0.000136784	0.00456193
ENSMUSG00000000782	21414	transcription factor 7, T cell specific	Tcf7	1.36634	1.05906	0.000138661	0.00460496
ENSMUSG00000024501	22240	dihydropyrimidinase-like 3	Dpysl3	1.63568	2.62001	0.000138948	0.00460496
ENSMUSG00000021281	21928	tumor necrosis factor, alpha-induced protein 2	Tnfaip2	0.618218	6.57457	0.000145502	0.00480705
ENSMUSG00000035847	15931	iduronate 2-sulfatase	Ids	0.695227	4.91086	0.000145985	0.00480792
ENSMUSG00000024143	104215	ras homolog family member Q	Rhoq	0.757962	6.49688	0.000146696	0.00481628
ENSMUSG00000025104	29877	HDGF like 3	Hdgfl3	1.74775	3.64982	0.00014901	0.00487706
ENSMUSG00000063160	18223	numb-like	Numbl	1.64929	2.39361	0.000151354	0.00493844
ENSMUSG00000065954	320165	transforming, acidic coiled-coil containing protein 1	Tacc1	1.3214	1.95471	0.000158558	0.00515754
ENSMUSG00000049047	71703	armadillo repeat containing, X-linked 3	Armcx3	1.64775	1.71555	0.000159564	0.00517428
ENSMUSG00000024339	21355	transporter 2, ATP-binding cassette, sub-family B (MDR/TAP)	Tap2	1.61915	1.19859	0.000162439	0.00525138
ENSMUSG00000020044	21859	tissue inhibitor of metalloproteinase 3	Timp3	1.94111	5.13583	0.000164571	0.00530402
ENSMUSG00000039943	18798	phospholipase C, beta 4	Plcb4	1.31602	2.21236	0.000166011	0.00533412
ENSMUSG00000001300	13642	ephrin B2	Efnb2	1.00506	5.13036	0.000167849	0.00537004
ENSMUSG00000045414	68861	RIKEN cDNA 1190002N15 gene	1190002N15Rik	1.40644	3.15111	0.000168148	0.00537004
ENSMUSG00000032332	12816	collagen, type XII, alpha 1	Col12a1	0.960375	3.4611	0.000175841	0.00559876
ENSMUSG00000043885	234967	solute carrier family 36 (proton/amino acid symporter), member 4	Slc36a4	1.56121	1.83496	0.000177956	0.00564903
ENSMUSG00000025383	83430	interleukin 23, alpha subunit p19	Il23a	-0.830323	5.08148	0.000187147	0.00592294
ENSMUSG00000028926	18647	cyclin-dependent kinase 14	Cdk14	0.801954	3.5796	0.000188863	0.00595938
ENSMUSG00000019256	11622	aryl-hydrocarbon receptor	Ahr	0.679467	5.17046	0.000192274	0.00604888
ENSMUSG00000018672	56358	coatomer protein complex, subunit zeta 2	Copz2	1.56081	1.72784	0.000193223	0.00606065
ENSMUSG00000051076	242122	V-set domain containing T cell activation inhibitor 1	Vtcn1	1.25981	1.19908	0.000196026	0.00613032
ENSMUSG00000024593	70417	multiple EGF-like-domains 10	Megf10	1.54136	1.81844	0.000204084	0.00635708
ENSMUSG00000021143	217893	phosphofurin acidic cluster sorting protein 2	Pacs2	0.597384	5.22376	0.000204948	0.00635708
ENSMUSG00000028402	17475	multiple PDZ domain protein	Mpdz	0.861584	5.14133	0.000205087	0.00635708
ENSMUSG00000028957	18628	period circadian clock 3	Per3	1.0345	2.37585	0.000219071	0.00677064
ENSMUSG00000020432	21452	transcobalamin 2	Tcn2	0.802385	4.89729	0.000223809	0.00689686
ENSMUSG00000047910	93887	protocadherin beta 16	Pcdhb16	1.32079	1.11759	0.000230258	0.00707479
ENSMUSG00000033855	77057	stonin 1	Ston1	0.700253	3.91669	0.000230926	0.00707479
ENSMUSG00000066456	94353	high mobility group nucleosomal binding domain 3	Hmgn3	1.96111	0.920332	0.000232799	0.00711149
ENSMUSG00000034361	234577	copine II	Cpne2	0.856985	3.17216	0.00024926	0.00759234
ENSMUSG00000042613	229534	pre B cell leukemia transcription factor interacting protein 1	Pbxip1	1.33514	3.74886	0.000251611	0.00764187
ENSMUSG00000003992	66970	single-stranded DNA binding protein 2	Ssbp2	0.915396	2.29958	0.000259247	0.00785116
ENSMUSG00000037049	20597	sphingomyelin phosphodiesterase 1, acid lysosomal	Smpd1	0.764262	4.34758	0.000264553	0.00798889
ENSMUSG00000033991	218343	tetratricopeptide repeat domain 37	Ttc37	-0.659657	6.43406	0.000266398	0.00802161
ENSMUSG00000067377	56496	tetraspanin 6	Tspan6	1.11374	2.26419	0.0002782	0.00834872
ENSMUSG00000019970	20393	serum/glucocorticoid regulated kinase 1	Sgk1	0.553413	6.38545	0.000278845	0.00834872
ENSMUSG00000038074	231997	FK506 binding protein 14	Fkbp14	1.17395	2.62658	0.000280146	0.00836391
ENSMUSG00000020300	67579	cytoplasmic polyadenylation element binding protein 4	Cpeb4	0.73067	5.88641	0.000281301	0.00837467
ENSMUSG00000045216	50785	heparan sulfate 6-O-sulfotransferase 1	Hs6st1	-0.641531	5.57861	0.000287352	0.00853072
ENSMUSG00000056917	20469	signal-induced proliferation associated gene 1	Sipa1	1.0229	2.07723	0.000289576	0.00857258
ENSMUSG00000032172	244723	olfactomedin 2	Olfm2	1.47395	4.64441	0.000294257	0.00868678
ENSMUSG00000029014	22791	DnaJ heat shock protein family (Hsp40) member C2	Dnajc2	-0.64436	6.66534	0.000299701	0.00882275
ENSMUSG00000097195	72655	small nucleolar RNA host gene 5	Snhg5	-0.637145	5.71003	0.00030069	0.00882723
ENSMUSG00000021392	70930	nucleolar protein 8	Nol8	-0.930546	6.69054	0.000304992	0.00892864
ENSMUSG00000025743	20970	syndecan 3	Sdc3	0.863141	3.81177	0.000308868	0.00901707
ENSMUSG00000039234	69608	Sec24 related gene family, member D (S. cerevisiae)	Sec24d	1.03826	4.94238	0.000311347	0.00905712
ENSMUSG00000025352	14561	growth differentiation factor 11	Gdf11	0.745638	4.31116	0.000312715	0.00905712
ENSMUSG00000035095	219148	family with sequence similarity 167, member A	Fam167a	0.611077	6.24831	0.000312818	0.00905712
ENSMUSG00000035863	18483	paralemmin	Palm	1.02845	3.45886	0.000313877	0.00906287
ENSMUSG00000028015	229445	cathepsin O	Ctso	0.92282	1.94153	0.000318672	0.00917619
ENSMUSG00000036006	193385	RHO family interacting cell polarization regulator 2	Ripor2	-0.831171	4.10109	0.000322794	0.00926955
ENSMUSG00000031841	12554	cadherin 13	Cdh13	1.13662	4.65004	0.000345574	0.00986015
ENSMUSG00000007817	328365	zinc finger, MIZ-type containing 1	Zmiz1	0.86021	5.73446	0.000345719	0.00986015
ENSMUSG00000035093	70354	SECIS binding protein 2-like	Secisbp2l	0.601228	7.62143	0.000346167	0.00986015
ENSMUSG00000046808	231287	ATPase, class V, type 10D	Atp10d	0.72871	4.09504	0.000356457	0.0101259
ENSMUSG00000032855	18763	polycystin 1, transient receptor poteintial channel interacting	Pkd1	0.550539	6.23427	0.000367449	0.0104101
ENSMUSG00000027868	21384	T-box 15	Tbx15	1.50631	1.37106	0.000370792	0.0104766
ENSMUSG00000041945	211798	major facilitator superfamily domain containing 9	Mfsd9	0.871508	3.01211	0.000392785	0.0110683
ENSMUSG00000092203	68763	RIKEN cDNA 1110038B12 gene	1110038B12Rik	-0.530769	6.16428	0.000400032	0.0112425
ENSMUSG00000021457	20963	spleen tyrosine kinase	Syk	1.17025	1.66094	0.000402305	0.0112763
ENSMUSG00000041747	105372	UTP15 small subunit processome component	Utp15	-0.579779	6.43423	0.000408367	0.0114056
ENSMUSG00000060181	215436	solute carrier family 35, member E3	Slc35e3	1.2118	6.8704	0.00040955	0.0114056
ENSMUSG00000070867	666048	TraB domain containing 2B	Trabd2b	1.07892	1.09907	0.000410163	0.0114056
ENSMUSG00000039242	97884	UDP-GalNAc:betaGlcNAc beta 1,3-galactosaminyltransferase, polypeptide 2	B3galnt2	-0.60874	7.05874	0.000412379	0.011437
ENSMUSG00000090659	72958	zinc finger protein 493	Zfp493	-1.05842	2.2179	0.000444216	0.0122877
ENSMUSG00000021900	26363	biotinidase	Btd	0.843826	3.15179	0.000455563	0.0125544
ENSMUSG00000038332	140742	sestrin 1	Sesn1	0.728686	3.25328	0.000456242	0.0125544
ENSMUSG00000028273	56376	PDZ and LIM domain 5	Pdlim5	0.568326	7.40776	0.000470378	0.0129097
ENSMUSG00000039158	100182	AT-hook transcription factor	Akna	0.919554	2.56111	0.000482519	0.0132085
ENSMUSG00000025980	15510	heat shock protein 1 (chaperonin)	Hspd1	-0.605112	8.79692	0.000504838	0.0137507
ENSMUSG00000023918	78249	adhesion G protein-coupled receptor F4	Adgrf4	1.37609	2.00035	0.000505957	0.0137507
ENSMUSG00000057530	230857	endothelin converting enzyme 1	Ece1	0.816753	4.35475	0.000506242	0.0137507
ENSMUSG00000052085	76088	dedicator of cytokinesis 8	Dock8	0.576976	6.72226	0.000510509	0.0138194
ENSMUSG00000053062	67374	junction adhesion molecule 2	Jam2	1.06495	2.85723	0.000511394	0.0138194
ENSMUSG00000000876	59038	peroxisomal membrane protein 4	Pxmp4	1.02202	2.13078	0.000524317	0.0141324
ENSMUSG00000030465	234353	pleckstrin and Sec7 domain containing 3	Psd3	0.618553	4.80472	0.000528365	0.0142052
ENSMUSG00000073987	14590	gamma-glutamyl hydrolase	Ggh	0.655553	3.94536	0.000542736	0.0145545
ENSMUSG00000030287	16439	inositol 1,4,5-triphosphate receptor 2	Itpr2	0.842851	4.02544	0.000554165	0.0148232
ENSMUSG00000037999	212285	ArfGAP with RhoGAP domain, ankyrin repeat and PH domain 2	Arap2	-0.694201	7.83208	0.0005673	0.0151361
ENSMUSG00000001665	103140	glutathione S-transferase, theta 3	Gstt3	0.736644	4.4066	0.000583362	0.0155254
ENSMUSG00000020553	18559	phosphatidylcholine transfer protein	Pctp	0.729468	3.54107	0.000585278	0.0155371
ENSMUSG00000029156	24051	sarcoglycan, beta (dystrophin-associated glycoprotein)	Sgcb	0.732029	3.80696	0.00060568	0.016032
ENSMUSG00000038349	227120	phospholipase C-like 1	Plcl1	1.42725	1.91748	0.000606962	0.016032
ENSMUSG00000004043	20850	signal transducer and activator of transcription 5A	Stat5a	1.06067	2.74531	0.000615279	0.0162111
ENSMUSG00000029657	15505	heat shock 105kDa/110kDa protein 1	Hsph1	0.827599	6.83658	0.00062092	0.0163189
ENSMUSG00000021751	93732	acyl-Coenzyme A oxidase 2, branched chain	Acox2	0.80963	3.8658	0.000624343	0.016368
ENSMUSG00000051950	381694	beta-3-glucosyltransferase	B3glct	0.685833	3.93473	0.000634311	0.0165881
ENSMUSG00000047181	217125	sterile alpha motif domain containing 14	Samd14	1.0971	1.73894	0.000653903	0.0170581
ENSMUSG00000031292	382253	cyclin-dependent kinase-like 5	Cdkl5	0.943727	2.72043	0.000676152	0.017595
ENSMUSG00000025026	27360	adducin 3 (gamma)	Add3	0.53542	6.06673	0.000681578	0.0176925
ENSMUSG00000016933	18803	phospholipase C, gamma 1	Plcg1	0.508703	6.231	0.000688701	0.0178335
ENSMUSG00000031885	12400	core binding factor beta	Cbfb	-0.504912	7.25762	0.000692824	0.0178963
ENSMUSG00000032091	214523	transmembrane protease, serine 4	Tmprss4	1.10277	3.55687	0.000702501	0.0181018
ENSMUSG00000015222	17756	microtubule-associated protein 2	Map2	1.12897	3.00979	0.000718201	0.0184423
ENSMUSG00000025355	58223	matrix metallopeptidase 19	Mmp19	0.886876	2.92866	0.000719215	0.0184423
ENSMUSG00000045411	668661	RIKEN cDNA 2410002F23 gene	2410002F23Rik	-0.492338	5.87309	0.000724212	0.0185254
ENSMUSG00000023960	83965	ectonucleotide pyrophosphatase/phosphodiesterase 5	Enpp5	1.31638	2.77146	0.000735462	0.0187676
ENSMUSG00000024349	72512	transmembrane protein 173	Tmem173	1.40112	1.34449	0.000741786	0.0188833
ENSMUSG00000022324	17181	matrilin 2	Matn2	0.700444	3.84556	0.000752202	0.0191023
ENSMUSG00000020116	66249	partner of NOB1 homolog	Pno1	-0.555344	5.94749	0.000760872	0.019276
ENSMUSG00000063873	94249	solute carrier family 24 (sodium/potassium/calcium exchanger), member 3	Slc24a3	0.97628	2.58872	0.000764019	0.0193093
ENSMUSG00000041057	72515	WD repeat domain 43	Wdr43	-0.576793	7.25827	0.000769114	0.0193916
ENSMUSG00000034723	52837	thioredoxin-related transmembrane protein 4	Tmx4	0.63323	4.21301	0.000773268	0.0194331
ENSMUSG00000085241	399101	small nucleolar RNA host gene 3	Snhg3	-0.616418	3.82818	0.000774447	0.0194331
ENSMUSG00000033016	18018	nuclear factor of activated T cells, cytoplasmic, calcineurin dependent 1	Nfatc1	0.75316	3.28286	0.000780974	0.0195503
ENSMUSG00000057842	218314	zinc finger protein 595	Zfp595	-0.942256	3.29919	0.000784577	0.019594
ENSMUSG00000024087	13078	cytochrome P450, family 1, subfamily b, polypeptide 1	Cyp1b1	1.01532	5.69626	0.000788666	0.0196495
ENSMUSG00000047712	338362	uronyl-2-sulfotransferase	Ust	0.606887	5.60942	0.000790956	0.0196601
ENSMUSG00000018415	66771	GID complex subunit 4, VID24 homolog	Gid4	-0.556032	6.00455	0.000809166	0.0200654
ENSMUSG00000005667	17768	methylenetetrahydrofolate dehydrogenase (NAD+ dependent), methenyltetrahydrofolate cyclohydrolase	Mthfd2	-0.5164	6.61633	0.000818302	0.0202029
ENSMUSG00000028047	21827	thrombospondin 3	Thbs3	1.00709	2.31478	0.000818544	0.0202029
ENSMUSG00000031765	17748	metallothionein 1	Mt1	-1.35619	6.36751	0.00084233	0.0207414
ENSMUSG00000033147	242126	solute carrier family 22 (organic anion/cation transporter), member 15	Slc22a15	0.715039	3.27024	0.000852469	0.0209421
ENSMUSG00000034422	547253	poly (ADP-ribose) polymerase family, member 14	Parp14	0.984639	2.34957	0.000864098	0.0211784
ENSMUSG00000032826	109676	ankyrin 2, brain	Ank2	1.4183	2.74815	0.000870873	0.021295
ENSMUSG00000073676	15528	heat shock protein 1 (chaperonin 10)	Hspe1	-0.540954	6.66836	0.000879587	0.0214583
ENSMUSG00000050730	71544	Rho GTPase activating protein 42	Arhgap42	0.801688	5.90216	0.000882781	0.0214864
ENSMUSG00000022906	80285	poly (ADP-ribose) polymerase family, member 9	Parp9	0.71036	3.17505	0.000889653	0.0216038
ENSMUSG00000064105	94219	cyclin M2	Cnnm2	0.889013	2.36332	0.000897892	0.0217538
ENSMUSG00000097772	100503199	RIKEN cDNA 5430416N02 gene	5430416N02Rik	-0.543854	4.78559	0.000911964	0.022044
ENSMUSG00000022146	18414	oncostatin M receptor	Osmr	0.771576	3.9782	0.00093036	0.0224372
ENSMUSG00000042312	20196	S100 calcium binding protein A13	S100a13	0.845249	2.83351	0.000935645	0.0225132
ENSMUSG00000078532	67149	Na+/K+ transporting ATPase interacting 1	Nkain1	-0.564485	4.59285	0.000947941	0.0227138
ENSMUSG00000044551	268759	RIKEN cDNA 9930012K11 gene	9930012K11Rik	1.10905	1.88507	0.000948296	0.0227138
ENSMUSG00000018001	19159	cytohesin 3	Cyth3	0.506577	5.13171	0.00095756	0.0228837
ENSMUSG00000039385	12563	cadherin 6	Cdh6	2.31387	3.41365	0.000976303	0.0232789
ENSMUSG00000038495	229603	OTU domain containing 7B	Otud7b	0.577152	6.50842	0.00100947	0.0240153
ENSMUSG00000042793	329252	leucine-rich repeat-containing G protein-coupled receptor 6	Lgr6	0.841392	7.04386	0.00101878	0.0241822
ENSMUSG00000038291	102141	sorting nexin 25	Snx25	0.724586	3.21018	0.00106354	0.0251879
ENSMUSG00000008540	56615	microsomal glutathione S-transferase 1	Mgst1	0.714039	4.89169	0.00106623	0.025195
ENSMUSG00000030409	13400	dystrophia myotonica-protein kinase	Dmpk	0.768611	5.68183	0.00112834	0.026603
ENSMUSG00000054555	11489	a disintegrin and metallopeptidase domain 12 (meltrin alpha)	Adam12	-0.572684	7.18361	0.0011437	0.0269051
ENSMUSG00000059878	67255	zinc finger protein 422	Zfp422	1.50631	1.78306	0.00115394	0.0270082
ENSMUSG00000026234	17975	nucleolin	Ncl	-0.576308	8.63466	0.00115527	0.0270082
ENSMUSG00000016382	102866	plastin 3 (T-isoform)	Pls3	0.545694	7.22248	0.00115577	0.0270082
ENSMUSG00000035439	76478	4HAUS augmin-like complex, subunit 8	Haus8	0.841187	1.9659	0.0011613	0.0270773
ENSMUSG00000034520	14615	gap junction protein, gamma 1	Gjc1	0.937815	2.20583	0.00116708	0.027152
ENSMUSG00000025185	67573	lysyl oxidase-like 4	Loxl4	0.92926	5.97392	0.00118701	0.0275549
ENSMUSG00000022353	211401	metastasis suppressor 1	Mtss1	0.487453	6.07944	0.00119407	0.0276579
ENSMUSG00000031378	11666	ATP-binding cassette, sub-family D (ALD), member 1	Abcd1	0.879105	2.58975	0.00121424	0.0280633
ENSMUSG00000040152	21825	thrombospondin 1	Thbs1	0.892122	10.6155	0.00122919	0.0283466
ENSMUSG00000010660	18799	phospholipase C, delta 1	Plcd1	0.984484	3.30868	0.00123293	0.0283708
ENSMUSG00000037035	16324	inhibin beta-B	Inhbb	0.865056	3.21123	0.00126268	0.0289921
ENSMUSG00000025887	12364	caspase 12	Casp12	1.17464	3.4379	0.001276	0.0292344
ENSMUSG00000032194	235041	KN motif and ankyrin repeat domains 2	Kank2	0.687906	4.48278	0.00130281	0.0297837
ENSMUSG00000003033	11767	adaptor-related protein complex AP-1, mu subunit 1	Ap1m1	0.590104	4.4231	0.00131181	0.0299246
ENSMUSG00000037712	218952	fermitin family member 2	Fermt2	0.573699	5.78893	0.00131774	0.029995
ENSMUSG00000086968	329735	RIKEN cDNA 4933431E20 gene	4933431E20Rik	0.989666	2.04544	0.00132959	0.0301994
ENSMUSG00000047443	227358	erythroferrone	Erfe	1.14738	1.72829	0.00134149	0.0303032
ENSMUSG00000040648	227399	diphosphoinositol pentakisphosphate kinase 2	Ppip5k2	-0.656403	7.4488	0.00134417	0.0303032
ENSMUSG00000033356	78895	pseudouridylate synthase 7-like	Pus7l	-0.666327	3.58552	0.0013455	0.0303032
ENSMUSG00000096210	14958	H1 histone family, member 0	H1f0	0.562977	6.6179	0.00134566	0.0303032
ENSMUSG00000040943	214133	tet methylcytosine dioxygenase 2	Tet2	0.687427	4.40629	0.00135101	0.0303587
ENSMUSG00000034235	78787	ubiquitin specific peptidase 54	Usp54	0.55282	4.90187	0.00136327	0.0305692
ENSMUSG00000006638	57742	abhydrolase domain containing 1	Abhd1	0.827485	2.20961	0.00136739	0.0305965
ENSMUSG00000033192	270084	lysophosphatidylcholine acyltransferase 2	Lpcat2	0.84771	3.23286	0.00140141	0.0312912
ENSMUSG00000036046	223739	RIKEN cDNA 5031439G07 gene	5031439G07Rik	0.45934	6.88978	0.00141304	0.0314843
ENSMUSG00000055737	14600	growth hormone receptor	Ghr	0.570051	5.66976	0.0014205	0.0315649
ENSMUSG00000039307	238023	hexosaminidase (glycosyl hydrolase family 20, catalytic domain) containing	Hexdc	0.732358	2.938	0.00142607	0.0315649
ENSMUSG00000028540	67728	DPH2 homolog	Dph2	-0.619148	3.63756	0.00142664	0.0315649
ENSMUSG00000021710	75805	neurolysin (metallopeptidase M3 family)	Nln	-0.581482	6.631	0.00142864	0.0315649
ENSMUSG00000057561	13664	eukaryotic translation initiation factor 1A	Eif1a	-0.547074	7.77557	0.00145135	0.0319691
ENSMUSG00000028756	68943	PTEN induced putative kinase 1	Pink1	0.637667	4.66627	0.001453	0.0319691
ENSMUSG00000020682	118453	matrix metallopeptidase 28 (epilysin)	Mmp28	1.27222	2.08843	0.00147592	0.0324057
ENSMUSG00000063531	20349	sema domain, immunoglobulin domain (Ig), short basic domain, secreted, (semaphorin) 3E	Sema3e	-0.637813	4.6539	0.00148461	0.032489
ENSMUSG00000047045	209497	transmembrane protein 164	Tmem164	0.516918	5.38596	0.00148822	0.032489
ENSMUSG00000008575	18028	nuclear factor I/B	Nfib	0.513916	7.06488	0.00149019	0.032489
ENSMUSG00000024074	50766	cysteine rich transmembrane BMP regulator 1 (chordin like)	Crim1	0.832355	5.95112	0.00149205	0.032489
ENSMUSG00000021701	20620	polo like kinase 2	Plk2	-0.57772	8.17967	0.00150052	0.0326062
ENSMUSG00000015202	215748	Cnksr family member 3	Cnksr3	0.713918	3.09915	0.0015182	0.0329225
ENSMUSG00000001707	66143	eukaryotic translation elongation factor 1 epsilon 1	Eef1e1	-0.545244	5.82879	0.00154755	0.03349
ENSMUSG00000037172	243780	RIKEN cDNA E330009J07 gene	E330009J07Rik	-0.585056	4.99906	0.00158081	0.0341396
ENSMUSG00000030102	16438	inositol 1,4,5-trisphosphate receptor 1	Itpr1	0.518875	5.29055	0.00160039	0.0344919
ENSMUSG00000070047	14107	FAT atypical cadherin 1	Fat1	0.530004	8.45481	0.00160756	0.0345335
ENSMUSG00000032834	110816	PWP2 periodic tryptophan protein homolog (yeast)	Pwp2	-0.451151	6.6837	0.00160888	0.0345335
ENSMUSG00000028007	76561	sorting nexin 7	Snx7	0.724811	2.69762	0.00166175	0.0355841
ENSMUSG00000086841	69221	RIKEN cDNA 2410006H16 gene	2410006H16Rik	-0.606177	5.99109	0.00166457	0.0355841
ENSMUSG00000031274	12830	collagen, type IV, alpha 5	Col4a5	0.794855	5.92668	0.00167397	0.0357125
ENSMUSG00000028789	242669	antizyme inhibitor 2	Azin2	1.23034	1.98147	0.00169949	0.0361837
ENSMUSG00000025986	227059	solute carrier family 39 (zinc transporter), member 10	Slc39a10	0.566211	5.11706	0.00171205	0.0363776
ENSMUSG00000025875	74257	tetraspanin 17	Tspan17	0.701493	3.45395	0.00177996	0.0377444
ENSMUSG00000019853	56016	heme binding protein 2	Hebp2	0.787928	2.47182	0.00180129	0.0381202
ENSMUSG00000026020	55989	NOP58 ribonucleoprotein	Nop58	-0.596881	7.3083	0.00181936	0.0384253
ENSMUSG00000024097	225027	serine/arginine-rich splicing factor 7	Srsf7	-0.465452	6.07063	0.00183093	0.0385923
ENSMUSG00000022389	21685	thyrotroph embryonic factor	Tef	0.586371	4.74115	0.00184493	0.0388098
ENSMUSG00000105827	319189	histone cluster 2, H2bb	Hist2h2bb	0.943182	3.48109	0.00185375	0.0389164
ENSMUSG00000036120	19727	regulatory factor X-associated ankyrin-containing protein	Rfxank	0.820964	2.67996	0.00186054	0.0389164
ENSMUSG00000027634	29812	N-myc downstream regulated gene 3	Ndrg3	0.52859	5.08535	0.00186108	0.0389164
ENSMUSG00000021149	69237	GTP binding protein 4	Gtpbp4	-0.551213	7.39798	0.00190377	0.0397304
ENSMUSG00000024999	57753	NOC3 like DNA replication regulator	Noc3l	-0.552695	6.48208	0.00190824	0.039745
ENSMUSG00000022340	319613	syntabulin (syntaxin-interacting)	Sybu	0.901718	1.72912	0.00194864	0.0405064
ENSMUSG00000038967	18604	pyruvate dehydrogenase kinase, isoenzyme 2	Pdk2	0.826309	2.52761	0.00197254	0.0409152
ENSMUSG00000038022	330323	MINDY lysine 48 deubiquitinase 4	Mindy4	0.796023	2.14552	0.00197607	0.0409152
ENSMUSG00000047649	70333	CD3E antigen, epsilon polypeptide associated protein	Cd3eap	-0.486352	4.80682	0.00198641	0.0410485
ENSMUSG00000090399				0.934234	1.25976	0.00199594	0.0411649
ENSMUSG00000018427	77864	yippee like 2	Ypel2	0.693741	2.84658	0.00203704	0.0419303
ENSMUSG00000020075	56200	DEAD (Asp-Glu-Ala-Asp) box polypeptide 21	Ddx21	-0.478057	8.66703	0.00204502	0.0419902
ENSMUSG00000039985	56306	SIN3-HDAC complex associated factor	Sinhcaf	-0.549955	4.94944	0.00204792	0.0419902
ENSMUSG00000068246	71898	apolipoprotein L 9b	Apol9b	1.13687	1.98983	0.00207383	0.042439
ENSMUSG00000024317	56515	ring finger protein 138	Rnf138	-0.558085	4.71635	0.00208004	0.0424836
ENSMUSG00000027878	18129	notch 2	Notch2	0.537902	6.7199	0.00209371	0.0426609
ENSMUSG00000071176	234094	Rho guanine nucleotide exchange factor (GEF) 10	Arhgef10	1.25146	2.4627	0.00209713	0.0426609
ENSMUSG00000032898	231670	F-box protein 21	Fbxo21	0.947489	3.42593	0.00210086	0.0426609
ENSMUSG00000054277	66251	ADP-ribosylation factor GTPase activating protein 3	Arfgap3	0.552675	4.87877	0.00211096	0.0427836
ENSMUSG00000030313	320560	DENN/MADD domain containing 5B	Dennd5b	1.13668	1.2591	0.0021263	0.0430117
ENSMUSG00000041360	52874	pumilio RNA-binding family member 3	Pum3	-0.521659	7.35849	0.0021663	0.0437368
ENSMUSG00000038256	77578	B cell CLL/lymphoma 9	Bcl9	0.773235	2.87004	0.0022027	0.0443867
ENSMUSG00000028028	71481	alpha-kinase 1	Alpk1	0.982186	2.50324	0.00221352	0.0445197
ENSMUSG00000034771	21886	transducin-like enhancer of split 2	Tle2	1.10526	1.5247	0.00222057	0.0445765
ENSMUSG00000079084	66396	coiled-coil domain containing 82	Ccdc82	0.890131	2.29422	0.00222522	0.0445848
ENSMUSG00000032409	245000	ataxia telangiectasia and Rad3 related	Atr	-0.62601	6.40335	0.00223411	0.0445951
ENSMUSG00000006720	193452	zinc finger protein 184 (Kruppel-like)	Zfp184	-0.654236	3.81235	0.0022342	0.0445951
ENSMUSG00000074364	259300	EH-domain containing 2	Ehd2	0.491102	6.13421	0.00224843	0.0447943
ENSMUSG00000026806	227674	DEAD/H (Asp-Glu-Ala-Asp/His) box polypeptide 31	Ddx31	-0.488083	5.07506	0.00227087	0.0450657
ENSMUSG00000030256	79362	basic helix-loop-helix family, member e41	Bhlhe41	0.779692	3.77703	0.00227151	0.0450657
ENSMUSG00000045005	14367	frizzled class receptor 5	Fzd5	0.613484	3.61628	0.00227488	0.0450657
ENSMUSG00000007656	59046	cAMP-regulated phosphoprotein 19	Arpp19	-0.44636	6.82016	0.0022809	0.0451002
ENSMUSG00000028347	230157	transmembrane protein with EGF-like and two follistatin-like domains 1	Tmeff1	-0.577764	6.63908	0.0022899	0.0451815
ENSMUSG00000027778	68259	intraflagellar transport 80	Ift80	0.594073	4.32281	0.00229359	0.0451815
ENSMUSG00000026853	12908	carnitine acetyltransferase	Crat	0.50094	5.49879	0.00230216	0.0451958
ENSMUSG00000040093	171543	BCL2 modifying factor	Bmf	0.889989	4.57944	0.00230289	0.0451958
ENSMUSG00000106121				1.01176	1.59005	0.00231958	0.0454012
ENSMUSG00000030753	72981	THAP domain containing 12	Thap12	-0.443568	7.87599	0.00232197	0.0454012
ENSMUSG00000016637	67042	intraflagellar transport 27	Ift27	1.0347	1.89352	0.00235449	0.0459518
ENSMUSG00000009739	19009	POU domain, class 6, transcription factor 1	Pou6f1	1.05137	2.07074	0.00238561	0.0464731
ENSMUSG00000035954	238130	dedicator of cytokinesis 4	Dock4	0.583741	4.66754	0.00243703	0.0473872
ENSMUSG00000001864	108897	allograft inflammatory factor 1-like	Aif1l	0.760186	3.84213	0.00247044	0.0479485
ENSMUSG00000015143	109711	actinin, alpha 1	Actn1	0.482319	7.93218	0.00247913	0.0480286
ENSMUSG00000005514	18984	P450 (cytochrome) oxidoreductase	Por	0.601463	6.01868	0.00248546	0.048063
ENSMUSG00000045294	231070	insulin induced gene 1	Insig1	0.74047	6.31135	0.00255986	0.049411
ENSMUSG00000031295	110094	phosphorylase kinase alpha 2	Phka2	0.527649	4.21923	0.0026367	0.050801
ENSMUSG00000058454	13360	7-dehydrocholesterol reductase	Dhcr7	0.491266	6.30927	0.00265601	0.0510798
ENSMUSG00000006273	11966	ATPase, H+ transporting, lysosomal V1 subunit B2	Atp6v1b2	0.426097	6.45248	0.00269375	0.0516992
ENSMUSG00000010554	67493	methyltransferase like 16	Mettl16	-0.462504	6.18446	0.00269803	0.0516992
ENSMUSG00000042035	78908	immunoglobulin superfamily, member 3	Igsf3	0.7081	2.96234	0.00270304	0.0517012
ENSMUSG00000039903	70967	eva-1 homolog C (C. elegans)	Eva1c	0.687753	3.31957	0.00273366	0.0521922
ENSMUSG00000031403	245474	dyskeratosis congenita 1, dyskerin	Dkc1	-0.525307	6.41164	0.00275361	0.0524275
ENSMUSG00000060012	16554	kinesin family member 13B	Kif13b	0.514524	4.49465	0.00275712	0.0524275
ENSMUSG00000039208	210029	meteorin, glial cell differentiation regulator-like	Metrnl	0.659415	3.14024	0.00276091	0.0524275
ENSMUSG00000001891	216558	UDP-glucose pyrophosphorylase 2	Ugp2	0.612228	4.87084	0.00280324	0.0531044
ENSMUSG00000039835	215819	NHS-like 1	Nhsl1	0.441485	5.91492	0.00280664	0.0531044
ENSMUSG00000039270	230316	multiple EGF-like-domains 9	Megf9	0.838767	2.87937	0.00281531	0.0531045
ENSMUSG00000040363	71458	BCL6 interacting corepressor	Bcor	0.532429	4.08547	0.00281672	0.0531045
ENSMUSG00000056216	12611	CCAAT/enhancer binding protein (C/EBP), gamma	Cebpg	-0.522384	6.17891	0.00290207	0.054616
ENSMUSG00000000126	216795	wingless-type MMTV integration site family, member 9A	Wnt9a	0.764717	3.57955	0.00291627	0.0547853
ENSMUSG00000000078	23849	Kruppel-like factor 6	Klf6	-0.532625	8.6773	0.00297972	0.0558778
ENSMUSG00000026307	50880	selenocysteine lyase	Scly	0.826053	2.52109	0.00299529	0.05607
ENSMUSG00000024059	78785	CAP-GLY domain containing linker protein family, member 4	Clip4	1.34417	2.55363	0.0030243	0.0565125
ENSMUSG00000036968	66455	canopy FGF signaling regulator 4	Cnpy4	0.548468	4.08529	0.00307315	0.0572252
ENSMUSG00000003847	54446	nuclear factor of activated T cells 5	Nfat5	0.510857	7.1352	0.00307841	0.0572252
ENSMUSG00000031976	382038	URB2 ribosome biogenesis 2 homolog (S. cerevisiae)	Urb2	-0.415845	6.0603	0.00307872	0.0572252
ENSMUSG00000034807	234407	collagen beta(1-O)galactosyltransferase 1	Colgalt1	0.446964	5.65458	0.00310122	0.0575417
ENSMUSG00000029246	231327	phosphoribosyl pyrophosphate amidotransferase	Ppat	-0.447224	5.55808	0.00313162	0.0580038
ENSMUSG00000028076	12479	CD1d1 antigen	Cd1d1	1.03686	2.00645	0.00313994	0.0580559
ENSMUSG00000010025	11671	aldehyde dehydrogenase family 3, subfamily A2	Aldh3a2	0.448893	6.10617	0.0031778	0.0586529
ENSMUSG00000075415	14269	formin binding protein 1	Fnbp1	0.753262	1.80072	0.00319722	0.0589083
ENSMUSG00000047221	330050	family with sequence similarity 185, member A	Fam185a	-0.527576	4.62524	0.00322657	0.0592453
ENSMUSG00000021638	18260	occludin	Ocln	-0.574616	5.41483	0.00322676	0.0592453
ENSMUSG00000078700	319371	RIKEN cDNA D030028A08 gene	D030028A08Rik	-0.582469	4.34028	0.0033127	0.0607175
ENSMUSG00000042726	231712	TRAF type zinc finger domain containing 1	Trafd1	0.534314	4.68539	0.00333153	0.0608706
ENSMUSG00000010663	76267	fatty acid desaturase 1	Fads1	0.608469	4.36258	0.00333261	0.0608706
ENSMUSG00000025869	28126	NOP16 nucleolar protein	Nop16	-0.489979	5.69701	0.00334801	0.0610462
ENSMUSG00000093565	75614	RAB26, member RAS oncogene family, opposite strand	Rab26os	-0.729953	1.83352	0.0033673	0.0612075
ENSMUSG00000047409	69274	CTD (carboxy-terminal domain, RNA polymerase II, polypeptide A) small phosphatase-like	Ctdspl	0.716782	2.48086	0.00336847	0.0612075
ENSMUSG00000024395	225341	LIM and senescent cell antigen like domains 2	Lims2	1.25336	1.7036	0.00338096	0.0613286
ENSMUSG00000097769	100503380	small nucleolar RNA host gene 4	Snhg4	-0.549686	5.25905	0.00340849	0.0616611
ENSMUSG00000021598	28077	mediator complex subunit 10	Med10	-0.413138	5.87198	0.00341099	0.0616611
ENSMUSG00000059327	13607	ectodysplasin-A	Eda	0.87382	1.43019	0.00342739	0.0618417
ENSMUSG00000037104	56468	suppressor of cytokine signaling 5	Socs5	0.457087	5.7476	0.00343468	0.0618417
ENSMUSG00000057541	78697	pseudouridylate synthase 7	Pus7	-0.504524	5.89353	0.00343859	0.0618417
ENSMUSG00000075054	67008	Yae1 domain containing 1	Yae1d1	-0.542019	4.95421	0.00346803	0.062265
ENSMUSG00000062393	331374	diacylglycerol kinase kappa	Dgkk	1.1871	1.52876	0.00348238	0.0624163
ENSMUSG00000027985	16842	lymphoid enhancer binding factor 1	Lef1	-0.682695	3.59218	0.00350655	0.0626607
ENSMUSG00000038121	108654	family with sequence similarity 210, member A	Fam210a	-0.497611	6.38635	0.00350791	0.0626607
ENSMUSG00000029575	77697	methylmalonic aciduria (cobalamin deficiency) cblB type homolog (human)	Mmab	0.698397	3.39142	0.00356257	0.0635295
ENSMUSG00000066406	75547	A kinase (PRKA) anchor protein 13	Akap13	0.44414	5.91362	0.00358302	0.0637863
ENSMUSG00000029598	71772	phospholipase B domain containing 2	Plbd2	0.55551	5.15952	0.00365615	0.0649783
ENSMUSG00000073147	269630	RIKEN cDNA 5031425E22 gene	5031425E22Rik	0.611586	3.94785	0.00366264	0.064984
ENSMUSG00000048677	233979	two pore segment channel 2	Tpcn2	0.765037	1.98931	0.00369882	0.0654284
ENSMUSG00000031548	20377	secreted frizzled-related protein 1	Sfrp1	1.14264	1.21468	0.00370133	0.0654284
ENSMUSG00000005732	19385	RAN binding protein 1	Ranbp1	-0.426715	6.87844	0.00370649	0.0654284
ENSMUSG00000020473	11568	AE binding protein 1	Aebp1	0.789986	5.62416	0.00371251	0.0654284
ENSMUSG00000040584	18671	ATP-binding cassette, sub-family B (MDR/TAP), member 1A	Abcb1a	0.872751	3.88698	0.00372448	0.0655296
ENSMUSG00000003316	20340	golgi apparatus protein 1	Glg1	0.454609	7.10493	0.00375944	0.0659753
ENSMUSG00000005580	11515	adenylate cyclase 9	Adcy9	0.721662	3.08893	0.00376698	0.0659753
ENSMUSG00000033060	380928	LIM domain only 7	Lmo7	0.968849	2.92024	0.00378264	0.0659753
ENSMUSG00000054766	56086	SET nuclear oncogene	Set	-0.478212	8.0552	0.00378392	0.0659753
ENSMUSG00000038335	104662	TSR1 20S rRNA accumulation	Tsr1	-0.445193	6.85236	0.0037868	0.0659753
ENSMUSG00000022206	18162	natriuretic peptide receptor 3	Npr3	1.11263	4.97151	0.00378737	0.0659753
ENSMUSG00000000957	17387	matrix metallopeptidase 14 (membrane-inserted)	Mmp14	0.5755	5.43015	0.00382085	0.0664487
ENSMUSG00000021635	19356	RAD17 checkpoint clamp loader component	Rad17	-0.528481	5.38008	0.00385101	0.0668629
ENSMUSG00000000538	216810	target of myb1-like 2 (chicken)	Tom1l2	0.446168	5.3566	0.00386842	0.0670548
ENSMUSG00000073889	16157	interleukin 11 receptor, alpha chain 1	Il11ra1	1.01941	1.42011	0.00391442	0.0677408
ENSMUSG00000040699	67803	LIM domain containing 2	Limd2	0.903051	3.24091	0.00392679	0.0678433
ENSMUSG00000039765	231214	coiled-coil and C2 domain containing 2A	Cc2d2a	0.689121	2.89361	0.00393404	0.0678573
ENSMUSG00000055560	328274	zinc finger protein 459	Zfp459	-0.725638	2.30043	0.00397278	0.0684136
ENSMUSG00000019066	19340	RAB3D, member RAS oncogene family	Rab3d	1.0302	1.51375	0.00398243	0.0684678
ENSMUSG00000049658	544971	B double prime 1, subunit of RNA polymerase III transcription initiation factor IIIB	Bdp1	-0.630106	6.99923	0.00405712	0.0695622
ENSMUSG00000060487	320825	sterile alpha motif domain containing 5	Samd5	-0.778185	3.90616	0.00405928	0.0695622
ENSMUSG00000050714	320633	zinc finger and BTB domain containing 26	Zbtb26	-0.574426	5.04995	0.00408144	0.0698283
ENSMUSG00000030421	19777	URI1, prefoldin-like chaperone	Uri1	-0.472981	6.04559	0.00409362	0.0698477
ENSMUSG00000022306	22762	zinc finger protein, multitype 2	Zfpm2	0.743322	3.40943	0.00409582	0.0698477
ENSMUSG00000044018	28028	mitochondrial ribosomal protein L50	Mrpl50	-0.484659	4.75525	0.00413296	0.0703672
ENSMUSG00000027995	24088	toll-like receptor 2	Tlr2	0.700808	2.88509	0.00415949	0.0706047
ENSMUSG00000044976	546144	WD repeat domain 72	Wdr72	0.941324	1.91882	0.00416031	0.0706047
ENSMUSG00000036371	66870	serpine1 mRNA binding protein 1	Serbp1	-0.478754	8.66038	0.00418334	0.0708814
ENSMUSG00000045934	194126	myotubularin related protein 11	Mtmr11	0.693711	3.3939	0.00420984	0.0712159
ENSMUSG00000021643	20365	small EDRK-rich factor 1	Serf1	-0.637162	4.18288	0.00423945	0.0716019
ENSMUSG00000063334	52705	KRR1, small subunit (SSU) processome component, homolog (yeast)	Krr1	-0.541316	6.36098	0.00425378	0.0717289
ENSMUSG00000013736	70047	tRNA nucleotidyl transferase, CCA-adding, 1	Trnt1	-0.544681	6.4486	0.00428404	0.0721238
ENSMUSG00000032103	67049	pseudouridine synthase 3	Pus3	-0.532264	4.73007	0.00429511	0.0721949
ENSMUSG00000030521	67973	M-phase phosphoprotein 10 (U3 small nucleolar ribonucleoprotein)	Mphosph10	-0.611205	5.93936	0.00432929	0.0725925
ENSMUSG00000036561	71474	protein phosphatase 6, regulatory subunit 2	Ppp6r2	0.554193	4.96979	0.00433254	0.0725925
ENSMUSG00000037851	105148	isoleucine-tRNA synthetase	Iars	-0.448404	8.12439	0.00434975	0.072765
ENSMUSG00000069184	238722	zinc finger protein 72	Zfp72	-0.799182	2.05382	0.00444612	0.074168
ENSMUSG00000022108	16432	integral membrane protein 2B	Itm2b	0.446932	8.69511	0.00444769	0.074168
ENSMUSG00000038776	13849	epoxide hydrolase 1, microsomal	Ephx1	0.627029	7.99021	0.00450006	0.0749228
ENSMUSG00000003779	19348	kinesin family member 20A	Kif20a	1.01646	3.64128	0.00455312	0.0756866
ENSMUSG00000033590	208943	myosin VC	Myo5c	0.691228	5.00213	0.00460984	0.0765088
ENSMUSG00000024580	17714	GrpE-like 2, mitochondrial	Grpel2	-0.416946	6.16769	0.00462947	0.0767103
ENSMUSG00000020836	216961	coronin 6	Coro6	0.650575	3.21534	0.00463654	0.0767103
ENSMUSG00000022637	208650	Casitas B-lineage lymphoma b	Cblb	0.448204	5.28333	0.0046616	0.076995
ENSMUSG00000063884	69956	pentatricopeptide repeat domain 3	Ptcd3	-0.468602	6.79109	0.00466836	0.076995
ENSMUSG00000026421	13007	cysteine and glycine-rich protein 1	Csrp1	0.574201	5.66943	0.00469082	0.0772447
ENSMUSG00000053886	72281	SH2 domain containing 4A	Sh2d4a	0.803636	2.52048	0.00470538	0.0773522
ENSMUSG00000017390	11676	aldolase C, fructose-bisphosphate	Aldoc	0.959559	2.5542	0.00471203	0.0773522
ENSMUSG00000042428	17309	mannoside acetylglucosaminyltransferase 3	Mgat3	1.33401	3.35729	0.00478553	0.0784338
ENSMUSG00000024732	108673	coiled-coil domain containing 86	Ccdc86	-0.502462	4.8538	0.00479281	0.0784338
ENSMUSG00000022704	106248	queuine tRNA-ribosyltransferase accessory subunit 2	Qtrt2	-0.470857	5.39829	0.00482295	0.0788047
ENSMUSG00000074480	72640	mex3 RNA binding family member A	Mex3a	-0.430195	5.58297	0.00485732	0.0792435
ENSMUSG00000032440	21813	transforming growth factor, beta receptor II	Tgfbr2	0.52521	7.02219	0.00488817	0.0795439
ENSMUSG00000033213	433470	expressed sequence AA467197	AA467197	1.12997	1.30501	0.00489083	0.0795439
ENSMUSG00000027952	68603	phosphomevalonate kinase	Pmvk	0.767842	3.65461	0.00491415	0.0798001
ENSMUSG00000019302	11975	ATPase, H+ transporting, lysosomal V0 subunit A1	Atp6v0a1	0.500251	5.17479	0.0049418	0.0801257
ENSMUSG00000030592	20190	ryanodine receptor 1, skeletal muscle	Ryr1	0.799961	2.98215	0.00495674	0.0801366
ENSMUSG00000096916	100043772	zinc finger protein 850	Zfp850	-0.695954	3.89265	0.00495768	0.0801366
ENSMUSG00000020319	216560	WD repeat containing planar cell polarity effector	Wdpcp	0.733409	2.27892	0.00496853	0.080189
ENSMUSG00000014226	12301	calcyclin binding protein	Cacybp	-0.531906	6.3598	0.0050042	0.0806412
ENSMUSG00000004056	11652	thymoma viral proto-oncogene 2	Akt2	0.413336	5.72805	0.00502316	0.080823
ENSMUSG00000031983	69551	RIKEN cDNA 2310022B05 gene	2310022B05Rik	0.615095	4.30489	0.00507369	0.0815116
ENSMUSG00000020828	18806	phospholipase D2	Pld2	0.470147	4.99056	0.00508848	0.0816248
ENSMUSG00000025757	18415	heat shock protein 4 like	Hspa4l	0.698899	6.32291	0.00512437	0.0820756
ENSMUSG00000034330	234779	phospholipase C, gamma 2	Plcg2	0.401099	7.18779	0.00515895	0.082504
ENSMUSG00000061981	14252	flotillin 2	Flot2	1.01014	3.5194	0.00517291	0.082602
ENSMUSG00000028684	22275	uroporphyrinogen decarboxylase	Urod	0.53988	4.17692	0.00525146	0.0837294
ENSMUSG00000036693	75416	NOP14 nucleolar protein	Nop14	-0.398255	6.06763	0.0052693	0.0838869
ENSMUSG00000039191	19664	recombination signal binding protein for immunoglobulin kappa J region	Rbpj	0.49001	5.65213	0.00529833	0.0840924
ENSMUSG00000019843	14360	Fyn proto-oncogene	Fyn	0.857664	3.18626	0.00530071	0.0840924
ENSMUSG00000021431	67797	small nuclear ribonucleoprotein 48 (U11/U12)	Snrnp48	-0.538641	4.81438	0.00530615	0.0840924
ENSMUSG00000037235	17122	Max dimerization protein 4	Mxd4	0.466875	5.8498	0.00538932	0.0852823
ENSMUSG00000036206	98402	SH3-domain binding protein 4	Sh3bp4	0.517468	7.33618	0.00547742	0.0865465
ENSMUSG00000031565	14182	fibroblast growth factor receptor 1	Fgfr1	0.549956	6.80912	0.00548687	0.0865661
ENSMUSG00000021595	28114	NOL1/NOP2/Sun domain family member 2	Nsun2	-0.457056	8.24012	0.00552721	0.0870722
ENSMUSG00000056313	69068	transcriptional and immune response regulator	Tcim	0.461054	5.94181	0.00558442	0.0878421
ENSMUSG00000075284	215280	WAS/WASL interacting protein family, member 1	Wipf1	-0.586939	4.12111	0.00559819	0.0879275
ENSMUSG00000071103	69479	RIKEN cDNA 1700029J07 gene	1700029J07Rik	-0.711827	1.82949	0.00562987	0.0882934
ENSMUSG00000022247	67832	BRX1, biogenesis of ribosomes	Brix1	-0.4972	5.02057	0.00566189	0.0886636
ENSMUSG00000060002	212862	choline phosphotransferase 1	Chpt1	0.671515	3.29209	0.00569549	0.0890576
ENSMUSG00000024277	212307	microtubule-associated protein, RP/EB family, member 2	Mapre2	0.541762	3.61744	0.00572854	0.0894416
ENSMUSG00000051359	52589	neurocalcin delta	Ncald	1.06801	0.999585	0.00578907	0.090253
ENSMUSG00000023277	23999	twinfilin actin binding protein 2	Twf2	0.637087	2.98035	0.00580592	0.090382
ENSMUSG00000022032	71145	scavenger receptor class A, member 5	Scara5	0.783703	2.58259	0.00582292	0.0905129
ENSMUSG00000071172	20383	serine/arginine-rich splicing factor 3	Srsf3	-0.409058	7.31083	0.00583414	0.0905537
ENSMUSG00000024785	59028	RNA terminal phosphate cyclase-like 1	Rcl1	-0.44878	5.36902	0.00584694	0.090619
ENSMUSG00000020902	18208	netrin 1	Ntn1	0.890047	5.46425	0.00586357	0.0907432
ENSMUSG00000051790	216856	neuroligin 2	Nlgn2	0.681015	3.5501	0.00589396	0.0907763
ENSMUSG00000031737	54352	Iroquois homeobox 5	Irx5	0.71868	3.25907	0.00589734	0.0907763
ENSMUSG00000031453	19414	RAS p21 protein activator 3	Rasa3	0.521092	6.25307	0.00589925	0.0907763
ENSMUSG00000028041	11490	a disintegrin and metallopeptidase domain 15 (metargidin)	Adam15	0.731219	4.96314	0.00590016	0.0907763
ENSMUSG00000032218	12442	cyclin B2	Ccnb2	1.14905	1.67603	0.00594715	0.091366
ENSMUSG00000020649	20135	ribonucleotide reductase M2	Rrm2	1.01661	2.40076	0.00595715	0.0913863
ENSMUSG00000095432	212276	zinc finger protein 748	Zfp748	-0.533281	4.91479	0.00597204	0.0914815
ENSMUSG00000033065	18642	phosphofructokinase, muscle	Pfkm	0.607972	4.49415	0.0060047	0.0918484
ENSMUSG00000034218	11920	ataxia telangiectasia mutated	Atm	-0.546857	6.57685	0.00609798	0.0931401
ENSMUSG00000087590	69749	erythrocyte membrane protein band 4.1 like 4a, opposite strand	Epb41l4aos	-0.705739	2.6479	0.00612657	0.0934413
ENSMUSG00000030272	52163	calcium/calmodulin-dependent protein kinase I	Camk1	-0.446685	5.82301	0.00622504	0.0948059
ENSMUSG00000028057	19769	Ras-like without CAAX 1	Rit1	0.544626	4.35842	0.00629557	0.0957418
ENSMUSG00000001020	20198	S100 calcium binding protein A4	S100a4	0.860278	5.64886	0.00633067	0.0961368
ENSMUSG00000102918	93706	protocadherin gamma subfamily C, 3	Pcdhgc3	0.5261	4.9078	0.00639863	0.097029
ENSMUSG00000023050	26404	mitogen-activated protein kinase kinase kinase 12	Map3k12	0.803223	3.60275	0.00645421	0.0977312
ENSMUSG00000059288	12593	chromodomain protein, Y chromosome-like	Cdyl	-0.504154	5.01522	0.00649335	0.0981828
ENSMUSG00000040728	207920	epithelial splicing regulatory protein 1	Esrp1	-0.397871	6.74396	0.00651537	0.0983746
ENSMUSG00000028982	70556	solute carrier family 25, member 33	Slc25a33	-0.572489	3.52529	0.00654281	0.0986476
ENSMUSG00000045672	373864	collagen, type XXVII, alpha 1	Col27a1	1.65934	1.83903	0.00656625	0.0988596
ENSMUSG00000025169	66179	2-oxoglutarate and iron-dependent oxygenase domain containing 3	Ogfod3	0.728657	2.07985	0.0065947	0.0991463
ENSMUSG00000015354	76477	procollagen C-endopeptidase enhancer 2	Pcolce2	0.417549	5.13681	0.00665312	0.0997491
ENSMUSG00000028101	229615	protein inhibitor of activated STAT 3	Pias3	0.864624	2.901	0.00665373	0.0997491
ENSMUSG00000038510	67239	ribosome production factor 2 homolog	Rpf2	-0.540824	5.34737	0.00668804	0.100121
ENSMUSG00000039887	66789	asparagine-linked glycosylation 14	Alg14	0.547435	3.51228	0.00671313	0.100354
ENSMUSG00000021884	56794	2-hydroxyacyl-CoA lyase 1	Hacl1	0.741127	1.86992	0.00673826	0.100522
ENSMUSG00000032714	71709	synapse defective 1, Rho GTPase, homolog 1 (C. elegans)	Syde1	0.562588	3.85791	0.00675297	0.100522
ENSMUSG00000039182	105351	expressed sequence AW209491	AW209491	-0.477765	4.3084	0.006753	0.100522
ENSMUSG00000048486	228859	fat storage-inducing transmembrane protein 2	Fitm2	-0.43358	4.9746	0.00679775	0.101046
ENSMUSG00000015522	11863	aryl hydrocarbon receptor nuclear translocator	Arnt	0.44017	4.73416	0.00685979	0.101629
ENSMUSG00000004040	20848	signal transducer and activator of transcription 3	Stat3	0.397827	6.30756	0.00686885	0.101629
ENSMUSG00000008090	116701	fibroblast growth factor receptor-like 1	Fgfrl1	0.593915	3.68002	0.00687246	0.101629
ENSMUSG00000056054	20201	S100 calcium binding protein A8 (calgranulin A)	S100a8	1.02496	1.69554	0.00687558	0.101629
ENSMUSG00000043542	67306	zinc finger, C2HC-type containing 1A	Zc2hc1a	0.474443	5.39939	0.00692108	0.102042
ENSMUSG00000049950	227522	ribonuclease P/MRP 38 subunit	Rpp38	-0.588727	3.75793	0.00692285	0.102042
ENSMUSG00000059901	237360	a disintegrin-like and metallopeptidase (reprolysin type) with thrombospondin type 1 motif, 14	Adamts14	1.17261	1.85538	0.00702119	0.103305
ENSMUSG00000025278	286940	filamin, beta	Flnb	0.461486	9.0152	0.00702948	0.103305
ENSMUSG00000023505	14793	cell division cycle associated 3	Cdca3	0.971856	1.81215	0.00703792	0.103305
ENSMUSG00000042354	30877	guanine nucleotide binding protein-like 3 (nucleolar)	Gnl3	-0.463175	6.64234	0.00704944	0.10333
ENSMUSG00000051557	433813	pseudouridylate synthase-like 1	Pusl1	-0.501367	3.65524	0.00705952	0.103334
ENSMUSG00000030505	71974	protein arginine N-methyltransferase 3	Prmt3	-0.423804	5.92111	0.00708155	0.103512
ENSMUSG00000013419	270210	zinc finger protein 651	Zfp651	0.981698	2.96201	0.00711201	0.103814
ENSMUSG00000020181	260315	neuron navigator 3	Nav3	0.647901	3.34525	0.00714936	0.104214
ENSMUSG00000040249	16971	low density lipoprotein receptor-related protein 1	Lrp1	0.690424	8.50419	0.0071746	0.104438
ENSMUSG00000038497	234076	transmembrane and coiled-coil domains 3	Tmco3	0.485521	4.92236	0.0071969	0.104491
ENSMUSG00000034203	72170	coiled-coil-helix-coiled-coil-helix domain containing 4	Chchd4	-0.4731	4.984	0.00719804	0.104491
ENSMUSG00000015850	229595	ADAMTS-like 4	Adamtsl4	1.03829	1.45547	0.00722802	0.104781
ENSMUSG00000021636	218518	MARVEL (membrane-associating) domain containing 2	Marveld2	-0.465177	4.30488	0.00731548	0.105852
ENSMUSG00000026617	23827	bisphosphate 3'-nucleotidase 1	Bpnt1	-0.413547	6.02221	0.00732198	0.105852
ENSMUSG00000020841	12874	carboxypeptidase D	Cpd	0.474632	6.70644	0.00739344	0.106739
ENSMUSG00000035776	171486	CD99 antigen-like 2	Cd99l2	0.43808	5.76019	0.00743119	0.107137
ENSMUSG00000059436	17187	Max protein	Max	-0.393251	5.821	0.00746129	0.107298
ENSMUSG00000034110	212919	potassium channel tetramerisation domain containing 7	Kctd7	0.880928	1.51067	0.00746268	0.107298
ENSMUSG00000021665	15212	hexosaminidase B	Hexb	0.49697	4.97994	0.0074815	0.107422
ENSMUSG00000024081	12607	CCAAT/enhancer binding protein zeta	Cebpz	-0.447965	6.84507	0.00754221	0.108114
ENSMUSG00000020674	69675	peroxidasin	Pxdn	0.423808	6.06555	0.00755153	0.108114
ENSMUSG00000018800	217265	ATP-binding cassette, sub-family A (ABC1), member 5	Abca5	0.567651	4.57018	0.00757029	0.108114
ENSMUSG00000027602	66734	microtubule-associated protein 1 light chain 3 alpha	Map1lc3a	0.719518	2.92255	0.00757074	0.108114
ENSMUSG00000037434	22782	solute carrier family 30 (zinc transporter), member 1	Slc30a1	-0.580125	4.04427	0.00758887	0.108226
ENSMUSG00000020261	215335	solute carrier family 36 (proton/amino acid symporter), member 1	Slc36a1	0.604771	2.91566	0.00768	0.109378
ENSMUSG00000000627	20355	sema domain, immunoglobulin domain (Ig), TM domain, and short cytoplasmic domain	Sema4f	1.05702	2.93417	0.00774758	0.110191
ENSMUSG00000026308	70788	kelch-like 30	Klhl30	1.31077	2.47386	0.0077775	0.11046
ENSMUSG00000009535	67897	RNA (guanine-7-) methyltransferase	Rnmt	-0.404566	6.38375	0.00778742	0.11046
ENSMUSG00000058290	105988	extra spindle pole bodies 1, separase	Espl1	1.08473	1.70683	0.00784736	0.11116
ENSMUSG00000034055	18679	phosphorylase kinase alpha 1	Phka1	0.610625	3.41227	0.00791219	0.111928
ENSMUSG00000027330	12531	cell division cycle 25B	Cdc25b	0.704297	3.02954	0.00794614	0.112258
ENSMUSG00000056153	54607	suppressor of cytokine signaling 6	Socs6	-0.432846	6.22474	0.00797929	0.112563
ENSMUSG00000028551	12580	cyclin dependent kinase inhibitor 2C	Cdkn2c	0.837923	2.25821	0.00798912	0.112563
ENSMUSG00000028630	69181	dual-specificity tyrosine-(Y)-phosphorylation regulated kinase 2	Dyrk2	0.823155	4.71727	0.00803408	0.112913
ENSMUSG00000002325	16391	interferon regulatory factor 9	Irf9	0.675085	3.09052	0.0080354	0.112913
ENSMUSG00000002020	16997	latent transforming growth factor beta binding protein 2	Ltbp2	0.752285	5.63673	0.00808891	0.113514
ENSMUSG00000020491	69944	RIKEN cDNA 2810021J22 gene	2810021J22Rik	0.955975	1.20933	0.00829312	0.116225
ENSMUSG00000042524	223697	Sad1 and UNC84 domain containing 2	Sun2	0.453062	6.19017	0.00834332	0.116773
ENSMUSG00000060935	103266	transmembrane protein 263	Tmem263	0.575042	4.62806	0.00838603	0.117195
ENSMUSG00000025894	67618	aminoadipate-semialdehyde dehydrogenase-phosphopantetheinyl transferase	Aasdhppt	-0.423856	5.10656	0.00840074	0.117195
ENSMUSG00000022620	11883	arylsulfatase A	Arsa	0.516929	4.1208	0.00843014	0.117195
ENSMUSG00000019987	11846	arginase, liver	Arg1	1.09995	1.63884	0.00843396	0.117195
ENSMUSG00000057113	18148	nucleophosmin 1	Npm1	-0.504028	9.76713	0.008435	0.117195
ENSMUSG00000027076	30059	translocase of inner mitochondrial membrane 10	Timm10	-0.528256	4.15394	0.00844019	0.117195
ENSMUSG00000021519	66410	mitochondrial transcription termination factor 3	Mterf3	-0.438665	5.04741	0.00845384	0.11723
ENSMUSG00000039470	70546	zinc finger, DHHC domain containing 2	Zdhhc2	0.808076	1.87384	0.0084967	0.11767
ENSMUSG00000026478	226519	laminin, gamma 1	Lamc1	0.428505	6.18719	0.00866335	0.119724
ENSMUSG00000097209	105975	expressed sequence AU022754	AU022754	0.827217	1.33983	0.00866774	0.119724
ENSMUSG00000028403	68268	zinc finger, DHHC domain containing 21	Zdhhc21	-0.488189	5.73712	0.0087049	0.12008
ENSMUSG00000006464	52028	Bardet-Biedl syndrome 1 (human)	Bbs1	0.701707	2.02047	0.00872846	0.120247
ENSMUSG00000097039	19296	Pvt1 oncogene	Pvt1	-0.721139	10.2806	0.00875455	0.120449
ENSMUSG00000021133	217684	sushi domain containing 6	Susd6	0.398071	6.93624	0.00877535	0.120578
ENSMUSG00000020328	52653	NudC domain containing 2	Nudcd2	-0.38029	5.7858	0.00878681	0.120578
ENSMUSG00000106744				-0.472786	6.00948	0.00883358	0.120912
ENSMUSG00000020614	208659	family with sequence similarity 20, member A	Fam20a	0.947387	2.37247	0.0088341	0.120912
ENSMUSG00000033952	12316	abnormal spindle microtubule assembly	Aspm	1.09669	2.59964	0.00884572	0.120914
ENSMUSG00000053158	14159	feline sarcoma oncogene	Fes	0.632132	2.97505	0.00889168	0.121385
ENSMUSG00000027010	78830	solute carrier family 25 (mitochondrial carrier, Aralar), member 12	Slc25a12	0.509655	4.02771	0.00895124	0.12204
ENSMUSG00000022508	12053	B cell leukemia/lymphoma 6	Bcl6	0.408071	4.77012	0.00900252	0.122581
ENSMUSG00000028378	67103	prostaglandin reductase 1	Ptgr1	0.723149	2.5796	0.00905717	0.123166
ENSMUSG00000055612	66953	cell division cycle associated 7	Cdca7	-0.537737	4.19088	0.00911972	0.123826
ENSMUSG00000030796	21677	TEA domain family member 2	Tead2	0.424764	5.5313	0.00913081	0.123826
ENSMUSG00000037544	218977	DLG associated protein 5	Dlgap5	1.09999	1.68674	0.00916144	0.123826
ENSMUSG00000031931	56503	ankyrin repeat domain 49	Ankrd49	-0.444288	4.74429	0.009163	0.123826
ENSMUSG00000032076	54725	cell adhesion molecule 1	Cadm1	0.41126	7.30671	0.00916447	0.123826
ENSMUSG00000024539	19255	protein tyrosine phosphatase, non-receptor type 2	Ptpn2	-0.489569	5.07092	0.00917816	0.123836
ENSMUSG00000061838	20917	succinate-Coenzyme A ligase, GDP-forming, beta subunit	Suclg2	-0.494369	5.7143	0.00918872	0.123836
ENSMUSG00000059005	229279	heterogeneous nuclear ribonucleoprotein A3	Hnrnpa3	-0.407239	5.36681	0.00924552	0.124287
ENSMUSG00000021607	94066	mitochondrial ribosomal protein L36	Mrpl36	-0.487978	4.31421	0.00925513	0.124287
ENSMUSG00000023169	105727	solute carrier family 38, member 1	Slc38a1	-0.412255	7.41603	0.00925752	0.124287
ENSMUSG00000050567	103806	mastermind like transcriptional coactivator 1	Maml1	0.449146	4.65915	0.00934085	0.125073
ENSMUSG00000002504	65962	solute carrier family 9 (sodium/hydrogen exchanger), member 3 regulator 2	Slc9a3r2	0.789839	2.55462	0.00935162	0.125073
ENSMUSG00000026315	20725	serine (or cysteine) peptidase inhibitor, clade B, member 8	Serpinb8	0.734872	2.72029	0.00935167	0.125073
ENSMUSG00000018796	14081	acyl-CoA synthetase long-chain family member 1	Acsl1	0.67999	1.83099	0.00937573	0.125177
ENSMUSG00000048482	12064	brain derived neurotrophic factor	Bdnf	0.627665	3.88617	0.00938763	0.125177
ENSMUSG00000026131	13518	dystonin	Dst	0.439591	5.08935	0.00939749	0.125177
ENSMUSG00000022358	67731	F-box protein 32	Fbxo32	-0.394363	6.72302	0.009407	0.125177
ENSMUSG00000024892	18563	pyruvate carboxylase	Pcx	0.747011	1.67779	0.00942169	0.125215
ENSMUSG00000029804	73998	hect domain and RLD 3	Herc3	0.591788	5.59957	0.00949052	0.125971
ENSMUSG00000071456	100043040	RIKEN cDNA 1110002L01 gene	1110002L01Rik	-0.437631	4.77484	0.00952536	0.126152
ENSMUSG00000042510	212439	expressed sequence AA986860	AA986860	0.726558	2.90867	0.00952814	0.126152
ENSMUSG00000031939	75316	TATA-box binding protein associated factor, RNA polymerase I, D	Taf1d	-0.479568	6.22491	0.00963343	0.127386
ENSMUSG00000025591	66282	translation machinery associated 16	Tma16	-0.487243	4.49132	0.00970048	0.128112
ENSMUSG00000058392	72462	ribosomal RNA processing 1 homolog B (S. cerevisiae)	Rrp1b	-0.444924	5.59494	0.00977632	0.128952
ENSMUSG00000069206	238692	zinc finger protein 874a	Zfp874a	-0.613875	3.46188	0.00981861	0.129348
ENSMUSG00000034109	73124	golgi integral membrane protein 4	Golim4	0.557877	7.08735	0.00990693	0.130314
ENSMUSG00000071470	239083	cyclin B1 interacting protein 1	Ccnb1ip1	-0.747509	1.43248	0.00991668	0.130314
ENSMUSG00000049957	67291	coiled-coil domain containing 137	Ccdc137	-0.387975	5.30276	0.010008	0.131351
ENSMUSG00000029122	59056	EvC ciliary complex subunit 1	Evc	0.630119	2.58678	0.0100648	0.13193
ENSMUSG00000066232	233726	importin 7	Ipo7	-0.479938	8.18264	0.0100772	0.13193
ENSMUSG00000026083	226982	eukaryotic translation initiation factor 5B	Eif5b	-0.409618	6.05909	0.0101061	0.132144
ENSMUSG00000075705	27361	methionine sulfoxide reductase B1	Msrb1	0.533246	3.56406	0.0101725	0.132848
ENSMUSG00000021662	110596	Rho guanine nucleotide exchange factor (GEF) 28	Arhgef28	-0.524175	3.58333	0.0102673	0.13392
ENSMUSG00000030138	213895	BMS1, ribosome biogenesis factor	Bms1	-0.410405	6.94388	0.0104019	0.135507
ENSMUSG00000024544	52662	low density lipoprotein receptor class A domain containing 4	Ldlrad4	0.560483	3.61098	0.0104225	0.135608
ENSMUSG00000049502	209200	deltex 3-like, E3 ubiquitin ligase	Dtx3l	0.572336	3.32288	0.01045	0.135798
ENSMUSG00000018574	11370	acyl-Coenzyme A dehydrogenase, very long chain	Acadvl	0.451111	6.09103	0.0104935	0.136109
ENSMUSG00000040339	329739	family with sequence similarity 102, member B	Fam102b	0.366991	6.7668	0.0104997	0.136109
ENSMUSG00000072568	399603	family with sequence similarity 84, member B	Fam84b	-0.392914	6.27097	0.0105492	0.136582
ENSMUSG00000038279	110109	NOP2 nucleolar protein	Nop2	-0.426494	7.40016	0.0105906	0.13695
ENSMUSG00000024078	74196	tetratricopeptide repeat domain 27	Ttc27	-0.424331	5.62132	0.0106358	0.137273
ENSMUSG00000028211	60599	transformation related protein 53 inducible nuclear protein 1	Trp53inp1	-0.606473	8.362	0.0106416	0.137273
ENSMUSG00000045690	72338	WD repeat domain 89	Wdr89	-0.564274	2.85454	0.0107014	0.137789
ENSMUSG00000031438	66889	ring finger protein 128	Rnf128	-0.541262	4.25134	0.0107187	0.137789
ENSMUSG00000022962	14450	phosphoribosylglycinamide formyltransferase	Gart	-0.442758	7.30413	0.0107209	0.137789
ENSMUSG00000037855	216049	zinc finger protein 365	Zfp365	-0.418371	5.27775	0.0107792	0.138247
ENSMUSG00000034617	210009	5-methyltetrahydrofolate-homocysteine methyltransferase reductase	Mtrr	-0.427063	5.37788	0.0107827	0.138247
ENSMUSG00000106951	319982	RIKEN cDNA 5930430L01 gene	5930430L01Rik	0.648792	2.41044	0.0108325	0.138717
ENSMUSG00000079614	72124	SEH1-like (S. cerevisiae	Seh1l	-0.382219	6.51104	0.0108563	0.138728
ENSMUSG00000028180	53861	zinc finger, RAN-binding domain containing 2	Zranb2	-0.468173	6.82502	0.0108597	0.138728
ENSMUSG00000020089	67895	pyrophosphatase (inorganic) 1	Ppa1	-0.434213	6.51407	0.0109704	0.139972
ENSMUSG00000043190	218341	Rieske (Fe-S) domain containing	Rfesd	-0.513605	3.49743	0.0110062	0.14026
ENSMUSG00000027395	20017	polymerase (RNA) I polypeptide B	Polr1b	-0.426927	6.20221	0.0110415	0.140539
ENSMUSG00000028676	14105	serine/arginine-rich splicing factor 10	Srsf10	-0.458861	6.49565	0.0110654	0.140607
ENSMUSG00000024479	105853	mal, T cell differentiation protein 2	Mal2	-0.577911	4.04043	0.0110736	0.140607
ENSMUSG00000071281	235907	zinc finger protein 65	Zfp65	-0.632705	4.5767	0.0111002	0.140776
ENSMUSG00000043067	244745	dpy-19-like 1 (C. elegans)	Dpy19l1	0.417118	5.43454	0.0112069	0.141843
ENSMUSG00000001305	67223	ribosomal RNA processing 15 homolog (S. cerevisiae)	Rrp15	-0.432615	5.14461	0.0112112	0.141843
ENSMUSG00000021645	20595	survival motor neuron 1	Smn1	-0.434178	4.88685	0.011243	0.142074
ENSMUSG00000003309	11768	adaptor protein complex AP-1, mu 2 subunit	Ap1m2	-0.429817	5.84456	0.0112683	0.142224
ENSMUSG00000032064	330938	DIX domain containing 1	Dixdc1	0.709842	3.76315	0.0113167	0.142663
ENSMUSG00000015944	80909	cytosolic arginine sensor for mTORC1 subunit 2	Castor2	0.414966	4.88208	0.0114224	0.143823
ENSMUSG00000039384	63953	dual specificity phosphatase 10	Dusp10	0.452594	5.17785	0.0114554	0.144068
ENSMUSG00000074578				-0.411128	6.62123	0.0114738	0.144127
ENSMUSG00000024120	72416	leucine-rich PPR-motif containing	Lrpprc	-0.382149	7.35457	0.0115227	0.144568
ENSMUSG00000000056	67608	nuclear prelamin A recognition factor	Narf	0.438254	4.92987	0.0115408	0.144623
ENSMUSG00000032470	17532	muscle and microspikes RAS	Mras	0.44056	4.71231	0.0116078	0.144984
ENSMUSG00000055900	230657	transmembrane protein 69	Tmem69	-0.515807	3.44132	0.0116104	0.144984
ENSMUSG00000031371	73738	HAUS augmin-like complex, subunit 7	Haus7	0.571494	3.4111	0.0116108	0.144984
ENSMUSG00000032511	20271	sodium channel, voltage-gated, type V, alpha	Scn5a	0.671167	3.80103	0.0116587	0.145409
ENSMUSG00000025086	72133	TruB pseudouridine (psi) synthase family member 1	Trub1	-0.513985	4.0213	0.0116914	0.145464
ENSMUSG00000094870	72465	zinc finger protein 131	Zfp131	-0.496969	6.49823	0.0116976	0.145464
ENSMUSG00000035649	319885	zinc finger, CCHC domain containing 7	Zcchc7	-0.489553	5.95361	0.0117045	0.145464
ENSMUSG00000022656	58998	nectin cell adhesion molecule 3	Nectin3	0.619634	5.50215	0.0117283	0.145588
ENSMUSG00000032280	21887	transducin-like enhancer of split 3	Tle3	0.508835	4.70293	0.0117691	0.145734
ENSMUSG00000043587	235534	2-phosphoxylose phosphatase 1	Pxylp1	0.524382	4.13562	0.0117692	0.145734
ENSMUSG00000037315	382207	jade family PHD finger 3	Jade3	-0.506427	5.67937	0.0117815	0.145734
ENSMUSG00000042743	218544	small glutamine-rich tetratricopeptide repeat (TPR)-containing, beta	Sgtb	0.625291	2.83064	0.0118803	0.146677
ENSMUSG00000013662	67979	ATPase family, AAA domain containing 1	Atad1	-0.455272	7.42216	0.0118894	0.146677
ENSMUSG00000010307	67893	transmembrane protein 86A	Tmem86a	0.739782	3.95177	0.0118995	0.146677
ENSMUSG00000026014	77300	Ras association (RalGDS/AF-6) and pleckstrin homology domains 1	Raph1	0.427214	5.86487	0.0119262	0.146834
ENSMUSG00000057497	66488	family with sequence similarity 136, member A	Fam136a	-0.411245	4.88517	0.0119584	0.147058
ENSMUSG00000020914	21973	topoisomerase (DNA) II alpha	Top2a	1.07047	5.15141	0.0119827	0.147096
ENSMUSG00000028234	67427	ribosomal protein S20	Rps20	-0.41783	8.52586	0.0119972	0.147096
ENSMUSG00000032374	26432	procollagen lysine, 2-oxoglutarate 5-dioxygenase 2	Plod2	-0.533379	6.30891	0.0120033	0.147096
ENSMUSG00000006599	14884	general transcription factor II H, polypeptide 1	Gtf2h1	-0.445666	6.91265	0.012049	0.14739
ENSMUSG00000030630	14085	fumarylacetoacetate hydrolase	Fah	0.517626	4.37482	0.0120553	0.14739
ENSMUSG00000055415	319767	ATPase, class V, type 10B	Atp10b	0.683549	3.55402	0.0120983	0.147745
ENSMUSG00000090145	394435	UDP glucuronosyltransferase 1 family, polypeptide A6B	Ugt1a6b	0.742558	1.31905	0.0121867	0.148653
ENSMUSG00000045777	320802	interferon induced transmembrane protein 10	Ifitm10	0.902908	2.081	0.0122092	0.148755
ENSMUSG00000019055	18822	procollagen-lysine, 2-oxoglutarate 5-dioxygenase 1	Plod1	0.487188	4.23424	0.0122992	0.149678
ENSMUSG00000070520	66647	NSE3 homolog, SMC5-SMC6 complex component	Nsmce3	-0.398074	5.09428	0.012436	0.151168
ENSMUSG00000041688	27494	angiomotin	Amot	-0.452974	7.24446	0.012505	0.151832
ENSMUSG00000018750	75580	zinc finger and BTB domain containing 4	Zbtb4	0.428896	5.31188	0.0125708	0.152201
ENSMUSG00000079491	15024	histocompatibility 2, T region locus 10	H2-T10	0.744483	1.42029	0.0125756	0.152201
ENSMUSG00000054509	328417	poly (ADP-ribose) polymerase family, member 4	Parp4	0.481	3.82422	0.0125788	0.152201
ENSMUSG00000021760	69590	glutathione peroxidase 8 (putative)	Gpx8	0.680235	2.87247	0.0126499	0.152722
ENSMUSG00000047123	106759	toll-like receptor adaptor molecule 1	Ticam1	0.628083	2.54285	0.0126507	0.152722
ENSMUSG00000047766	102747	leucine rich repeat containing 49	Lrrc49	0.618672	3.12776	0.0126824	0.152887
ENSMUSG00000055926	623781	predicted gene 14137	Gm14137	0.415372	4.69599	0.0127035	0.152887
ENSMUSG00000026615	107508	glutamyl-prolyl-tRNA synthetase	Eprs	-0.424455	9.33186	0.012708	0.152887
ENSMUSG00000032892	57785	RAN guanine nucleotide release factor	Rangrf	-0.675667	1.67479	0.0127418	0.15312
ENSMUSG00000031753	102339	component of oligomeric golgi complex 4	Cog4	0.362562	6.1358	0.0128011	0.153657
ENSMUSG00000020474	54125	polymerase (DNA directed), mu	Polm	0.620624	2.91359	0.0128256	0.153776
ENSMUSG00000041506	27966	RRP9, small subunit (SSU) processome component, homolog (yeast)	Rrp9	-0.566547	5.24198	0.0129257	0.1548
ENSMUSG00000020253	67905	protein phosphatase 1M	Ppm1m	0.630345	2.23496	0.0129554	0.15498
ENSMUSG00000026104	20846	signal transducer and activator of transcription 1	Stat1	0.59379	2.60178	0.0130261	0.155649
ENSMUSG00000021767	54169	K(lysine) acetyltransferase 6B	Kat6b	0.472768	4.843	0.0131106	0.156295
ENSMUSG00000028683	108067	eukaryotic translation initiation factor 2B, subunit 3	Eif2b3	-0.441504	5.07818	0.0131285	0.156295
ENSMUSG00000061533	75216	centrosomal protein 128	Cep128	0.742905	2.12528	0.0131508	0.156295
ENSMUSG00000028869	230737	guanine nucleotide binding protein-like 2 (nucleolar)	Gnl2	-0.357788	6.64809	0.0131522	0.156295
ENSMUSG00000063605	234582	coiled-coil domain containing 102A	Ccdc102a	0.695249	2.85942	0.0131544	0.156295
ENSMUSG00000079018	17067	lymphocyte antigen 6 complex, locus C1	Ly6c1	0.80248	3.60144	0.0131942	0.156592
ENSMUSG00000073557	329251	protein phosphatase 1, regulatory subunit 12B	Ppp1r12b	0.634187	2.86746	0.0132409	0.156949
ENSMUSG00000026622	18005	NIMA (never in mitosis gene a)-related expressed kinase 2	Nek2	0.973643	1.95158	0.0132541	0.156949
ENSMUSG00000032252	93683	glucuronyl C5-epimerase	Glce	-0.457974	7.25058	0.0133151	0.157458
ENSMUSG00000027864	19221	prostaglandin F2 receptor negative regulator	Ptgfrn	0.388626	7.14418	0.013327	0.157458
ENSMUSG00000030264	14911	THUMP domain containing 3	Thumpd3	-0.401552	6.24021	0.013447	0.158699
ENSMUSG00000030029	16206	leucine-rich repeats and immunoglobulin-like domains 1	Lrig1	0.43339	7.57249	0.0134768	0.158872
ENSMUSG00000037706	12520	CD81 antigen	Cd81	0.394654	7.46351	0.0137298	0.161655
ENSMUSG00000039756	99480	deoxynucleotidyltransferase, terminal, interacting protein 2	Dnttip2	-0.400372	6.52543	0.0137435	0.161655
ENSMUSG00000042111	69668	coiled-coil domain containing 115	Ccdc115	-0.436885	3.86803	0.0138311	0.162368
ENSMUSG00000058799	53605	nucleosome assembly protein 1-like 1	Nap1l1	-0.390312	7.66422	0.0138517	0.162368
ENSMUSG00000040521	66399	Ts translation elongation factor, mitochondrial	Tsfm	-0.456818	4.17037	0.013865	0.162368
ENSMUSG00000027496	20878	aurora kinase A	Aurka	0.819083	2.67843	0.0138794	0.162368
ENSMUSG00000032449	192287	solute carrier family 25, member 36	Slc25a36	-0.426999	6.68046	0.0138812	0.162368
ENSMUSG00000069089	12572	cyclin-dependent kinase 7	Cdk7	-0.360928	6.14828	0.0139131	0.162475
ENSMUSG00000025268	80884	melanoma antigen, family D, 2	Maged2	0.494697	4.60499	0.0139325	0.162475
ENSMUSG00000054079	217109	UTP18 small subunit processome component	Utp18	-0.394282	5.96955	0.0139365	0.162475
ENSMUSG00000024188	66978	Luc7-like	Luc7l	-0.347445	6.33981	0.0140402	0.163502
ENSMUSG00000015176	70769	nucleolar and coiled-body phosphoprotein 1	Nolc1	-0.394857	7.50287	0.0140739	0.163714
ENSMUSG00000020303	20856	stanniocalcin 2	Stc2	0.834271	1.78054	0.0141782	0.164354
ENSMUSG00000016018	72198	Mtr4 exosome RNA helicase	Mtrex	-0.420596	7.23108	0.0141858	0.164354
ENSMUSG00000032423	56403	synaptotagmin binding, cytoplasmic RNA interacting protein	Syncrip	-0.444248	7.46325	0.0141873	0.164354
ENSMUSG00000022361	22770	zinc fingers and homeoboxes 1	Zhx1	0.50399	4.42472	0.0141913	0.164354
ENSMUSG00000024359	15526	heat shock protein 9	Hspa9	-0.410068	9.84683	0.0142308	0.16463
ENSMUSG00000025602	80902	zinc finger protein 202	Zfp202	-0.550529	3.46826	0.0142832	0.165055
ENSMUSG00000053819	108058	calcium/calmodulin-dependent protein kinase II, delta	Camk2d	0.412017	5.71757	0.014321	0.165311
ENSMUSG00000042787	208194	endo/exonuclease (5'-3'), endonuclease G-like	Exog	-0.486859	3.90707	0.0143463	0.165422
ENSMUSG00000028430	230082	nucleolar protein family 6 (RNA-associated)	Nol6	-0.381285	5.68592	0.0143827	0.165661
ENSMUSG00000034312	232227	IQ motif and Sec7 domain 1	Iqsec1	0.528098	6.11152	0.0144079	0.165734
ENSMUSG00000041459	230908	TAR DNA binding protein	Tardbp	-0.414555	7.02147	0.0144205	0.165734
ENSMUSG00000004609	12489	CD33 antigen	Cd33	1.20685	1.62456	0.0145018	0.16637
ENSMUSG00000038507	243771	poly (ADP-ribose) polymerase family, member 12	Parp12	0.612174	2.68761	0.0145235	0.16637
ENSMUSG00000024587	70223	asparaginyl-tRNA synthetase	Nars	-0.391366	8.80297	0.0145291	0.16637
ENSMUSG00000041362	71653	shootin 1	Shtn1	-0.382544	6.79109	0.014539	0.16637
ENSMUSG00000001911	18032	nuclear factor I/X	Nfix	0.752996	4.6996	0.0146676	0.167659
ENSMUSG00000027859	18049	nerve growth factor	Ngf	0.537245	5.69877	0.0147302	0.168109
ENSMUSG00000001056	52530	NHP2 ribonucleoprotein	Nhp2	-0.378411	6.43308	0.0147388	0.168109
ENSMUSG00000074625	545481	Rho GTPase activating protein 40	Arhgap40	0.7738	2.05806	0.0147832	0.168394
ENSMUSG00000057396	268670	zinc finger protein 759	Zfp759	-0.577235	2.94878	0.0147958	0.168394
ENSMUSG00000032014	102644	out at first homolog	Oaf	0.503755	4.39379	0.0148379	0.168691
ENSMUSG00000024843	12660	choline kinase alpha	Chka	-0.371666	6.90794	0.0148708	0.168883
ENSMUSG00000059474	103537	mbt domain containing 1	Mbtd1	-0.425722	5.84632	0.014906	0.169101
ENSMUSG00000027639	56045	SAM domain and HD domain, 1	Samhd1	0.470285	3.94687	0.0149645	0.169582
ENSMUSG00000024493	107045	leucyl-tRNA synthetase	Lars	-0.39633	8.57169	0.015042	0.170272
ENSMUSG00000027883	76123	G-protein signalling modulator 2 (AGS3-like, C. elegans)	Gpsm2	0.388125	5.29858	0.0150578	0.170272
ENSMUSG00000029135	14284	fos-like antigen 2	Fosl2	0.420634	6.54627	0.0150806	0.170348
ENSMUSG00000003363	18807	phospholipase D family, member 3	Pld3	0.541659	5.50841	0.0151639	0.171007
ENSMUSG00000031666	19651	RB transcriptional corepressor like 2	Rbl2	0.417173	4.71726	0.0151715	0.171007
ENSMUSG00000027630	81004	transducin (beta)-like 1X-linked receptor 1	Tbl1xr1	0.356099	6.50397	0.0152567	0.171653
ENSMUSG00000033124	245860	autophagy related 9A	Atg9a	0.502849	3.80389	0.015281	0.171653
ENSMUSG00000054942	215708	mitoguardin 1	Miga1	-0.647711	3.55795	0.0153043	0.171653
ENSMUSG00000033102	218294	CDC14 cell division cycle 14B	Cdc14b	-0.399717	5.25907	0.0153068	0.171653
ENSMUSG00000026102	16329	inositol polyphosphate-1-phosphatase	Inpp1	0.548791	3.31044	0.0153103	0.171653
ENSMUSG00000089726				-0.540491	4.54319	0.0153264	0.171653
ENSMUSG00000022865	13052	coxsackie virus and adenovirus receptor	Cxadr	-0.374822	7.84821	0.0155008	0.173384
ENSMUSG00000022307	170719	oxidation resistance 1	Oxr1	0.496088	6.55265	0.0155139	0.173384
ENSMUSG00000022752	28185	translocase of outer mitochondrial membrane 70A	Tomm70a	-0.373622	7.95646	0.0155504	0.173608
ENSMUSG00000071267	73233	zinc finger protein 942	Zfp942	-0.522161	4.88058	0.0156307	0.174319
ENSMUSG00000024528	67222	serum response factor binding protein 1	Srfbp1	-0.414959	5.19612	0.0157464	0.175425
ENSMUSG00000020224	66225	LLP homolog, long-term synaptic facilitation (Aplysia)	Llph	-0.401924	4.49357	0.0158181	0.175897
ENSMUSG00000031808	26457	solute carrier family 27 (fatty acid transporter), member 1	Slc27a1	0.590219	4.53124	0.0158222	0.175897
ENSMUSG00000091537	66167	translational machinery associated 7	Tma7	-0.451328	3.78648	0.015931	0.17692
ENSMUSG00000038702	319901	dermatan sulfate epimerase-like	Dsel	0.518498	4.33501	0.0159817	0.177296
ENSMUSG00000025995	73674	WD repeat domain 75	Wdr75	-0.346188	6.63358	0.0160125	0.177451
ENSMUSG00000033400	77559	amylo-1,6-glucosidase, 4-alpha-glucanotransferase	Agl	0.403877	4.64333	0.0161516	0.178805
ENSMUSG00000078713	68512	translocase of outer mitochondrial membrane 5	Tomm5	-0.487375	3.91739	0.0162048	0.179043
ENSMUSG00000024276	69256	zinc finger protein 397	Zfp397	-0.475308	5.90885	0.0162107	0.179043
ENSMUSG00000048706	52829	leucine rich adaptor protein 1-like	Lurap1l	0.624566	3.38596	0.0162242	0.179043
ENSMUSG00000034247	353047	pleckstrin homology domain containing, family M (with RUN domain) member 1	Plekhm1	0.460377	4.16308	0.0162611	0.179264
ENSMUSG00000045624	66580	ESF1 nucleolar pre-rRNA processing protein homolog	Esf1	-0.653948	6.01985	0.0162847	0.17931
ENSMUSG00000025950	15926	isocitrate dehydrogenase 1 (NADP+), soluble	Idh1	0.454901	6.64591	0.0162994	0.17931
ENSMUSG00000047557	17035	latexin	Lxn	0.432199	4.33046	0.0163385	0.179553
ENSMUSG00000022848	224132	disrupted in renal carcinoma 2 (human)	Dirc2	0.425505	4.1638	0.0163701	0.179713
ENSMUSG00000057421	76130	LAS1-like (S. cerevisiae)	Las1l	-0.345619	6.06155	0.0163985	0.179742
ENSMUSG00000046311	22720	zinc finger protein 62	Zfp62	-0.476652	6.80609	0.0164068	0.179742
ENSMUSG00000040663	56708	cardiotrophin-like cytokine factor 1	Clcf1	0.492598	4.62681	0.0164357	0.179872
ENSMUSG00000028729	69072	EBNA1 binding protein 2	Ebna1bp2	-0.357486	6.33812	0.0164596	0.179946
ENSMUSG00000026870	77996	cutA divalent cation tolerance homolog-like	Cutal	-0.487735	3.21674	0.016511	0.180171
ENSMUSG00000026245	23874	phenylalanyl-tRNA synthetase, beta subunit	Farsb	-0.369355	6.69659	0.0165199	0.180171
ENSMUSG00000055670	195018	zinc finger, ZZ-type with EF hand domain 1	Zzef1	0.352104	5.99315	0.0165315	0.180171
ENSMUSG00000018697	56321	apoptosis antagonizing transcription factor	Aatf	-0.38419	6.1992	0.0165566	0.180227
ENSMUSG00000031736	71296	colorectal neoplasia differentially expressed (non-protein coding)	Crnde	0.733259	1.63345	0.0165796	0.180227
ENSMUSG00000027715	12428	cyclin A2	Ccna2	1.1911	2.45296	0.0165976	0.180227
ENSMUSG00000032745	73274	GC-rich promoter binding protein 1	Gpbp1	-0.461579	7.24421	0.0166109	0.180227
ENSMUSG00000095567	57741	NOC2 like nucleolar associated transcriptional repressor	Noc2l	-0.400506	6.79756	0.0166401	0.180227
ENSMUSG00000073016	331487	uracil phosphoribosyltransferase	Uprt	-0.481873	4.87363	0.0166401	0.180227
ENSMUSG00000028223	67460	2,4-dienoyl CoA reductase 1, mitochondrial	Decr1	0.747052	2.63452	0.0166564	0.180227
ENSMUSG00000036745	70892	tubulin tyrosine ligase-like family, member 7	Ttll7	0.548219	5.4641	0.016827	0.181887
ENSMUSG00000025613	12469	chaperonin containing Tcp1, subunit 8 (theta)	Cct8	-0.38455	8.13493	0.0169478	0.182626
ENSMUSG00000022479	22337	vitamin D (1,25-dihydroxyvitamin D3) receptor	Vdr	0.427751	5.79887	0.016969	0.182626
ENSMUSG00000031840	19339	RAB3A, member RAS oncogene family	Rab3a	0.966451	1.42064	0.0169692	0.182626
ENSMUSG00000019814	353258	LTV1 ribosome biogenesis factor	Ltv1	-0.40145	5.95241	0.0169798	0.182626
ENSMUSG00000018569	53624	claudin 7	Cldn7	-0.550074	5.51149	0.016982	0.182626
ENSMUSG00000070522				-0.644218	2.45236	0.0170123	0.182766
ENSMUSG00000025154	71085	Rho GTPase activating protein 19	Arhgap19	0.710823	2.46326	0.0171428	0.183841
ENSMUSG00000044393	13511	desmoglein 2	Dsg2	-0.554447	3.94631	0.0171509	0.183841
ENSMUSG00000028948	74035	nucleolar protein 9	Nol9	-0.392199	5.56083	0.0171647	0.183841
ENSMUSG00000033083	210789	TBC1 domain family, member 4	Tbc1d4	0.689259	2.85634	0.0172205	0.184251
ENSMUSG00000046994	212679	methionine-tRNA synthetase 2 (mitochondrial)	Mars2	-0.41649	4.79626	0.01727	0.184483
ENSMUSG00000020444	14923	guanylate kinase 1	Guk1	-0.414084	4.90283	0.0173031	0.184483
ENSMUSG00000031503	12827	collagen, type IV, alpha 2	Col4a2	0.720714	5.63557	0.0173044	0.184483
ENSMUSG00000027091	69082	zinc finger CCCH-type containing 15	Zc3h15	-0.408787	6.44511	0.0173236	0.184483
ENSMUSG00000026134	19076	DNA primase, p58 subunit	Prim2	0.544897	3.26748	0.0173297	0.184483
ENSMUSG00000054808	60595	actinin alpha 4	Actn4	0.384373	7.23918	0.0174144	0.185197
ENSMUSG00000091474	668572	RIKEN cDNA 2610021A01 gene	2610021A01Rik	-0.57994	4.77737	0.0174548	0.185294
ENSMUSG00000031556	69742	TM2 domain containing 2	Tm2d2	0.479907	4.46586	0.0174587	0.185294
ENSMUSG00000003623	74114	carnitine O-octanoyltransferase	Crot	0.40322	4.8742	0.0175684	0.18627
ENSMUSG00000024190	19252	dual specificity phosphatase 1	Dusp1	0.656778	2.96536	0.0176196	0.18661
ENSMUSG00000045140	70325	phosphatidylinositol glycan anchor biosynthesis, class W	Pigw	-0.540603	2.97247	0.0176358	0.18661
ENSMUSG00000002885	26364	adhesion G protein-coupled receptor E5	Adgre5	0.695593	2.87226	0.0176675	0.186758
ENSMUSG00000004665	12798	calponin 2	Cnn2	0.391447	5.83751	0.0177864	0.187649
ENSMUSG00000038781	106766	signal transducing adaptor family member 2	Stap2	0.523414	3.82426	0.017799	0.187649
ENSMUSG00000035168	66860	tetratricopeptide repeat, ankyrin repeat and coiled-coil containing 1	Tanc1	0.334471	6.47119	0.0178052	0.187649
ENSMUSG00000000901	17385	matrix metallopeptidase 11	Mmp11	0.548095	4.28518	0.0178393	0.18773
ENSMUSG00000032244	14155	feminization 1 homolog b (C. elegans)	Fem1b	-0.361772	7.2518	0.0178486	0.18773
ENSMUSG00000067722	214489	cDNA sequence BC003965	BC003965	-0.396398	4.35904	0.0179258	0.188281
ENSMUSG00000044080	20193	S100 calcium binding protein A1	S100a1	0.418045	4.52263	0.0179495	0.188281
ENSMUSG00000041939	17855	mevalonate kinase	Mvk	0.862012	3.65999	0.0179545	0.188281
ENSMUSG00000040997	105501	abhydrolase domain containing 4	Abhd4	0.448614	6.20348	0.0181086	0.189708
ENSMUSG00000034614	216505	phosphoinositide-3-kinase interacting protein 1	Pik3ip1	0.483457	3.20764	0.0181511	0.189911
ENSMUSG00000037601	18102	NME/NM23 nucleoside diphosphate kinase 1	Nme1	-0.349817	6.25962	0.0181762	0.189911
ENSMUSG00000031538	18791	plasminogen activator, tissue	Plat	0.631241	3.23966	0.018182	0.189911
ENSMUSG00000024312	57315	WD repeat domain 46	Wdr46	-0.382642	5.51668	0.0182179	0.190097
ENSMUSG00000042115	213417	kelch domain containing 8A	Klhdc8a	0.612672	3.45306	0.0182446	0.190188
ENSMUSG00000000561	70465	WD repeat domain 77	Wdr77	-0.354485	5.35875	0.0183838	0.191358
ENSMUSG00000044783	212427	RIKEN cDNA A730008H23 gene	A730008H23Rik	0.443923	4.69465	0.0183965	0.191358
ENSMUSG00000033885	218699	PX domain containing serine/threonine kinase	Pxk	0.444165	4.06852	0.0184113	0.191358
ENSMUSG00000000776	67065	polymerase (RNA) III (DNA directed) polypeptide D	Polr3d	-0.388577	4.69067	0.0184469	0.191539
ENSMUSG00000033931	52202	RNA binding motif protein 34	Rbm34	-0.389987	4.88925	0.0185517	0.192438
ENSMUSG00000046387	93888	protocadherin beta 17	Pcdhb17	0.752476	1.98955	0.0186289	0.192713
ENSMUSG00000050373	101113	sorting nexin family member 21	Snx21	0.726574	2.30969	0.0186311	0.192713
ENSMUSG00000063894	93681	zinc finger with KRAB and SCAN domains 8	Zkscan8	-0.433737	5.87135	0.0186453	0.192713
ENSMUSG00000034311	16571	kinesin family member 4	Kif4	1.04067	2.38494	0.0186514	0.192713
ENSMUSG00000038736	67429	NudC domain containing 1	Nudcd1	-0.408984	5.98638	0.0186923	0.192946
ENSMUSG00000030452	93790	non imprinted in Prader-Willi/Angelman syndrome 2 homolog (human)	Nipa2	-0.398357	5.80769	0.0188781	0.194674
ENSMUSG00000026980	17076	lymphocyte antigen 75	Ly75	0.71758	4.49942	0.018908	0.194791
ENSMUSG00000040463	18432	MYB binding protein (P160) 1a	Mybbp1a	-0.359657	8.16314	0.0190115	0.195602
ENSMUSG00000027223	19099	mitogen-activated protein kinase 8 interacting protein 1	Mapk8ip1	0.77526	2.35743	0.019039	0.195602
ENSMUSG00000001768	74030	Ras and Rab interactor 2	Rin2	0.460988	6.13263	0.0190734	0.195602
ENSMUSG00000020290	103573	exportin 1	Xpo1	-0.416137	7.08442	0.0190752	0.195602
ENSMUSG00000066026	20148	dehydrogenase/reductase (SDR family) member 3	Dhrs3	0.883727	3.12496	0.0190795	0.195602
ENSMUSG00000018995	244141	asparaginyl-tRNA synthetase 2 (mitochondrial)(putative)	Nars2	-0.510648	3.61638	0.0191778	0.196419
ENSMUSG00000021668	27015	polymerase (DNA directed), kappa	Polk	-0.449421	6.20481	0.0192099	0.196556
ENSMUSG00000020228	117599	helicase (DNA) B	Helb	0.43062	3.84828	0.0192585	0.196741
ENSMUSG00000031004	17345	antigen identified by monoclonal antibody Ki 67	Mki67	1.22876	3.801	0.0192653	0.196741
ENSMUSG00000042426	218629	DEAH (Asp-Glu-Ala-His) box polypeptide 29	Dhx29	-0.38504	5.95217	0.0193233	0.197134
ENSMUSG00000058773	56702	histone cluster 1, H1b	Hist1h1b	1.39195	1.71631	0.0193412	0.197134
ENSMUSG00000086859	76972	small nucleolar RNA host gene 20	Snhg20	-0.471817	3.46608	0.0193819	0.197297
ENSMUSG00000045790	100503884	coiled-coil domain containing 149	Ccdc149	0.762091	2.03598	0.0193946	0.197297
ENSMUSG00000020137	66816	THAP domain containing, apoptosis associated protein 2	Thap2	-0.382237	4.77949	0.0194209	0.197374
ENSMUSG00000007836	77134	heterogeneous nuclear ribonucleoprotein A0	Hnrnpa0	-0.369867	5.49906	0.019507	0.197951
ENSMUSG00000024165	52009	Jupiter microtubule associated homolog 2	Jpt2	-0.373201	6.72273	0.0195153	0.197951
ENSMUSG00000028345	269536	testis expressed gene 10	Tex10	-0.348766	5.86738	0.019576	0.198376
ENSMUSG00000028657	19063	palmitoyl-protein thioesterase 1	Ppt1	0.364564	5.30744	0.0196041	0.198471
ENSMUSG00000044600	66818	small integral membrane protein 7	Smim7	0.377552	5.52337	0.0196518	0.198574
ENSMUSG00000008859	56044	v-ral simian leukemia viral oncogene A (ras related)	Rala	-0.393784	6.48328	0.0196521	0.198574
ENSMUSG00000027692	665113	TRAF2 and NCK interacting kinase	Tnik	-0.618346	4.32503	0.0196761	0.198627
ENSMUSG00000003868	20174	RuvB-like protein 2	Ruvbl2	-0.486668	6.3243	0.019706	0.198738
ENSMUSG00000044763	52575	tRNA methyltransferase 10C	Trmt10c	-0.450414	5.62216	0.01973	0.19879
ENSMUSG00000005846	66409	ribosomal L1 domain containing 1	Rsl1d1	-0.366368	7.72496	0.0197811	0.199096
ENSMUSG00000034321	66583	exosome component 1	Exosc1	-0.348338	5.53801	0.0197981	0.199096
ENSMUSG00000040690	107581	collagen, type XVI, alpha 1	Col16a1	0.894252	1.81531	0.0198856	0.199785
ENSMUSG00000039004	12161	bone morphogenetic protein 6	Bmp6	-0.522498	3.08497	0.019919	0.19993
ENSMUSG00000063785	72554	UTP14A small subunit processome component	Utp14a	-0.397119	6.45443	0.0199836	0.200331
ENSMUSG00000022003	67554	solute carrier family 25, member 30	Slc25a30	0.366107	5.42282	0.0199993	0.200331
ENSMUSG00000026761	26428	origin recognition complex, subunit 4	Orc4	-0.420668	5.9151	0.020016	0.200331
ENSMUSG00000045767	78521	RIKEN cDNA B230219D22 gene	B230219D22Rik	-0.408445	7.36518	0.0201678	0.20159
ENSMUSG00000029826	78781	zinc finger CCCH type, antiviral 1	Zc3hav1	-0.35465	7.78115	0.0201801	0.20159
ENSMUSG00000039982	207521	deltex 4, E3 ubiquitin ligase	Dtx4	0.359885	6.59668	0.0202038	0.201637
ENSMUSG00000028896	100088	regulator of chromosome condensation 1	Rcc1	-0.399709	4.8604	0.0202364	0.201668
ENSMUSG00000023284	675812	zinc finger protein 605	Zfp605	-0.587794	4.06756	0.0202453	0.201668
ENSMUSG00000034667	73192	exportin, tRNA (nuclear export receptor for tRNAs)	Xpot	-0.356985	8.14655	0.0202951	0.201974
ENSMUSG00000046873	270669	membrane-bound transcription factor peptidase, site 2	Mbtps2	-0.385001	5.75184	0.0203155	0.201986
ENSMUSG00000039929	207932	URB1 ribosome biogenesis 1 homolog (S. cerevisiae)	Urb1	-0.347656	5.05462	0.0203647	0.202284
ENSMUSG00000030161	57436	gamma-aminobutyric acid (GABA) A receptor-associated protein-like 1	Gabarapl1	0.392435	6.3347	0.0204263	0.202287
ENSMUSG00000030232	11569	AE binding protein 2	Aebp2	-0.380078	6.31931	0.0204304	0.202287
ENSMUSG00000071291	238693	zinc finger protein 58	Zfp58	-0.54995	2.2298	0.0204575	0.202287
ENSMUSG00000025724	56529	SEC11 homolog A, signal peptidase complex subunit	Sec11a	-0.357141	6.04676	0.0204592	0.202287
ENSMUSG00000018661	16834	component of oligomeric golgi complex 1	Cog1	0.369045	4.88352	0.020461	0.202287
ENSMUSG00000005469	18747	protein kinase, cAMP dependent, catalytic, alpha	Prkaca	0.416801	5.20713	0.0205947	0.203418
ENSMUSG00000032715	228775	tribbles pseudokinase 3	Trib3	-0.410251	6.2729	0.0206257	0.203534
ENSMUSG00000079036	211064	alkB homolog 1, histone H2A dioxygenase	Alkbh1	-0.383352	4.59438	0.020649	0.203574
ENSMUSG00000028068	404710	IQ motif containing GTPase activating protein 3	Iqgap3	1.01507	2.21331	0.0206803	0.203692
ENSMUSG00000104475				0.775252	1.65445	0.0207106	0.203799
ENSMUSG00000052794	72254	RIKEN cDNA 1700030K09 gene	1700030K09Rik	0.57588	2.06631	0.0207975	0.204464
ENSMUSG00000061559	66317	WD repeat domain 61	Wdr61	-0.325772	5.92045	0.0208428	0.204718
ENSMUSG00000037493	56506	calcium and integrin binding family member 2	Cib2	0.695194	3.11245	0.020883	0.204922
ENSMUSG00000041734	170643	kirre like nephrin family adhesion molecule 1	Kirrel	0.391144	6.07095	0.0210146	0.206021
ENSMUSG00000069873	73988	RIKEN cDNA 4930438A08 gene	4930438A08Rik	1.07134	3.10237	0.0210574	0.206109
ENSMUSG00000020691	52686	methyltransferase like 2	Mettl2	-0.367978	5.17307	0.0210626	0.206109
ENSMUSG00000030067	108655	forkhead box P1	Foxp1	0.390167	5.71759	0.0211079	0.206151
ENSMUSG00000018848	104458	arginyl-tRNA synthetase	Rars	-0.360719	8.25001	0.0211326	0.206151
ENSMUSG00000046861	76608	HECT domain E3 ubiquitin protein ligase 3	Hectd3	0.410412	4.40042	0.0211359	0.206151
ENSMUSG00000062797	67669	heat shock protein nuclear import factor	Hikeshi	-0.457251	4.37049	0.0211452	0.206151
ENSMUSG00000021692	66254	DIM1 dimethyladenosine transferase 1-like (S. cerevisiae)	Dimt1	-0.459318	4.22335	0.0212621	0.207099
ENSMUSG00000029177	12615	centromere protein A	Cenpa	0.68856	2.47343	0.0213213	0.207484
ENSMUSG00000031776	107566	ADP-ribosylation factor-like 2 binding protein	Arl2bp	0.413537	4.503	0.0213972	0.208031
ENSMUSG00000033799	105203	family with sequence similarity 208, member B	Fam208b	-0.498167	7.3708	0.0214307	0.208164
ENSMUSG00000071359	237336	TATA box binding protein-like 1	Tbpl1	-0.375712	5.7606	0.021557	0.209198
ENSMUSG00000063317	76179	ubiquitin specific peptidase 31	Usp31	-0.41304	6.11542	0.0215985	0.209408
ENSMUSG00000004383	16795	LARGE xylosyl- and glucuronyltransferase 1	Large1	0.358228	5.59335	0.0216938	0.210139
ENSMUSG00000044345	277010	MARVEL (membrane-associating) domain containing 1	Marveld1	0.407785	4.32265	0.0217361	0.210356
ENSMUSG00000014778	234686	formin homology 2 domain containing 1	Fhod1	0.691319	3.10283	0.0217662	0.210454
ENSMUSG00000031639	142980	toll-like receptor 3	Tlr3	0.434387	4.8222	0.0218952	0.211357
ENSMUSG00000043252	100201	transmembrane protein 64	Tmem64	0.417808	4.40078	0.0218998	0.211357
ENSMUSG00000022299	69906	solute carrier family 25, member 32	Slc25a32	-0.429847	4.16544	0.0219255	0.211412
ENSMUSG00000027185	98956	N-acetyltransferase 10	Nat10	-0.411524	5.94866	0.0219595	0.211546
ENSMUSG00000026659	80915	dual specificity phosphatase 12	Dusp12	-0.436326	3.87679	0.0220708	0.21224
ENSMUSG00000004865	20815	serine/arginine-rich protein specific kinase 1	Srpk1	-0.344108	7.34671	0.0220837	0.21224
ENSMUSG00000021500	212880	DEAD (Asp-Glu-Ala-Asp) box polypeptide 46	Ddx46	-0.433113	6.87755	0.0220919	0.21224
ENSMUSG00000100826	16353	imprinted gene in the Prader-Willi syndrome region	Ipw	-0.753456	2.71602	0.0222095	0.21286
ENSMUSG00000028456	22249	unc-13 homolog B	Unc13b	-0.396508	5.03608	0.0222243	0.21286
ENSMUSG00000074802	237436	growth arrest-specific 2 like 3	Gas2l3	0.807496	2.55282	0.022233	0.21286
ENSMUSG00000019647	20358	sema domain, transmembrane domain (TM), and cytoplasmic domain, (semaphorin) 6A	Sema6a	-0.570326	3.50403	0.0222373	0.21286
ENSMUSG00000022474	29858	phosphomannomutase 1	Pmm1	-0.334197	6.31547	0.0223306	0.213486
ENSMUSG00000046152	171167	fucosyltransferase 10	Fut10	0.692551	2.19254	0.0223432	0.213486
ENSMUSG00000094441	77652	zinc finger protein 955A	Zfp955a	-0.54818	3.73433	0.0224275	0.214098
ENSMUSG00000039050	228983	oxysterol binding protein-like 2	Osbpl2	0.374245	6.37001	0.02253	0.214882
ENSMUSG00000040990	58194	SH3-domain kinase binding protein 1	Sh3kbp1	0.469806	4.8346	0.0225538	0.214914
ENSMUSG00000021715	67285	CWC27 spliceosome-associated protein	Cwc27	-0.435404	4.52319	0.0225875	0.214987
ENSMUSG00000023988	53414	bystin-like	Bysl	-0.345306	5.18212	0.0226023	0.214987
ENSMUSG00000048232	269529	F-box protein 10	Fbxo10	0.585786	2.4948	0.0226313	0.215069
ENSMUSG00000036916	208968	zinc finger protein 280C	Zfp280c	-0.463759	5.13162	0.0227388	0.215896
ENSMUSG00000027405	67134	NOP56 ribonucleoprotein	Nop56	-0.381295	7.61195	0.0227711	0.216008
ENSMUSG00000032060	12955	crystallin, alpha B	Cryab	0.561095	5.35597	0.0228272	0.216345
ENSMUSG00000021302	14593	geranylgeranyl diphosphate synthase 1	Ggps1	-0.399153	5.57016	0.0228766	0.216619
ENSMUSG00000035834	67486	polymerase (RNA) III (DNA directed) polypeptide G	Polr3g	-0.499462	4.45816	0.0229523	0.21714
ENSMUSG00000042302	216565	EH domain binding protein 1	Ehbp1	0.369596	4.47892	0.0229855	0.21726
ENSMUSG00000030057	12785	cellular nucleic acid binding protein	Cnbp	-0.341819	8.48273	0.0230276	0.217462
ENSMUSG00000042079	98758	heterogeneous nuclear ribonucleoprotein F	Hnrnpf	-0.33077	6.40197	0.0230578	0.21748
ENSMUSG00000031714	14388	growth factor receptor bound protein 2-associated protein 1	Gab1	0.474657	3.78678	0.0230708	0.21748
ENSMUSG00000035504	70335	receptor accessory protein 6	Reep6	-0.592438	4.69212	0.0231004	0.217507
ENSMUSG00000061024	59014	ribosome biogenesis regulator 1	Rrs1	-0.382723	5.17382	0.0231149	0.217507
ENSMUSG00000035671	212168	zinc finger SWIM-type containing 4	Zswim4	0.52466	4.95084	0.0231923	0.217865
ENSMUSG00000021365	18003	neural precursor cell expressed, developmentally down-regulated gene 9	Nedd9	0.428151	7.04705	0.0231943	0.217865
ENSMUSG00000021712	81003	tripartite motif-containing 23	Trim23	-0.462865	5.54577	0.0232327	0.218031
ENSMUSG00000071369	26408	mitogen-activated protein kinase kinase kinase 5	Map3k5	0.40993	5.23759	0.0233947	0.219179
ENSMUSG00000001482	23854	differentially expressed in FDCP 8	Def8	0.442329	4.24383	0.0233965	0.219179
ENSMUSG00000059493	195727	NHS actin remodeling regulator	Nhs	0.778574	2.2892	0.0234903	0.219862
ENSMUSG00000040711	268396	SH3 and PX domains 2B	Sh3pxd2b	0.423715	6.86508	0.0236035	0.220725
ENSMUSG00000044033	545428	coiled-coil domain containing 141	Ccdc141	0.630508	2.27863	0.0236443	0.220884
ENSMUSG00000026974	67187	zinc finger, MYND domain containing 19	Zmynd19	-0.346994	5.18979	0.0236625	0.220884
ENSMUSG00000021549	218397	RAS p21 protein activator 1	Rasa1	-0.475461	7.86378	0.0237308	0.221309
ENSMUSG00000023011	72393	Fas apoptotic inhibitory molecule 2	Faim2	0.776807	1.43401	0.02375	0.221309
ENSMUSG00000002625	54194	A kinase (PRKA) anchor protein 8-like	Akap8l	0.396838	4.45809	0.0238544	0.222086
ENSMUSG00000005410	17218	minichromosome maintenance complex component 5	Mcm5	0.768349	3.37058	0.0238963	0.222111
ENSMUSG00000064370	17711	cytochrome b	CYTB	-0.355553	11.4894	0.0238992	0.222111
ENSMUSG00000019822	20598	sphingomyelin phosphodiesterase 2, neutral	Smpd2	0.408239	3.89272	0.0239224	0.222131
ENSMUSG00000032908	433323	sphingosine-1-phosphate phosphotase 2	Sgpp2	-0.612287	2.12622	0.0239855	0.22252
ENSMUSG00000029378	11839	amphiregulin	Areg	-0.515188	5.84298	0.0240252	0.222693
ENSMUSG00000097145	414108	RIKEN cDNA 9230114K14 gene	9230114K14Rik	-0.566209	2.76901	0.0240772	0.222978
ENSMUSG00000046721	100040970	ribosomal protein L14, pseudogene 1	Rpl14-ps1	-0.423981	5.78989	0.0240995	0.222989
ENSMUSG00000052698	70549	talin 2	Tln2	0.38172	5.55272	0.0241277	0.223054
ENSMUSG00000000628	15277	hexokinase 2	Hk2	-0.411856	6.97469	0.0241705	0.223254
ENSMUSG00000026670	107652	UDP-N-acetylglucosamine pyrophosphorylase 1	Uap1	0.395522	5.50932	0.0242664	0.223943
ENSMUSG00000021326	19720	tripartite motif-containing 27	Trim27	-0.395355	6.23191	0.0243124	0.224172
ENSMUSG00000007617	26556	homer scaffolding protein 1	Homer1	-0.521949	5.27443	0.0243477	0.2242
ENSMUSG00000038563	101592	elongation factor like GPTase 1	Efl1	-0.33387	6.07957	0.024358	0.2242
ENSMUSG00000025364	18813	proliferation-associated 2G4	Pa2g4	-0.356385	8.52324	0.0244053	0.224289
ENSMUSG00000030770	57342	parvin, alpha	Parva	0.377294	6.1868	0.0244219	0.224289
ENSMUSG00000034161	20289	scleraxis	Scx	0.550188	3.73856	0.0244315	0.224289
ENSMUSG00000021327	72739	zinc finger with KRAB and SCAN domains 3	Zkscan3	-0.350794	6.4974	0.0245159	0.224713
ENSMUSG00000023015	26934	Rac GTPase-activating protein 1	Racgap1	0.559077	3.43597	0.0245452	0.224713
ENSMUSG00000040464	207704	GTP-binding protein 10 (putative)	Gtpbp10	-0.472783	4.3899	0.0245566	0.224713
ENSMUSG00000043940	72145	WD repeat and FYVE domain containing 3	Wdfy3	0.315959	6.52361	0.0245667	0.224713
ENSMUSG00000071660	70387	tetratricopeptide repeat domain 9C	Ttc9c	-0.340791	6.61627	0.0245982	0.224713
ENSMUSG00000040158	76281	Tax1 (human T cell leukemia virus type I) binding protein 3	Tax1bp3	0.429931	4.3833	0.0246056	0.224713
ENSMUSG00000033105	16987	lanosterol synthase	Lss	0.602469	5.95981	0.0246799	0.225196
ENSMUSG00000040570	242819	RUN domain containing 3B	Rundc3b	0.712782	1.58201	0.0247046	0.225227
ENSMUSG00000040128	108767	proline-rich nuclear receptor coactivator 1	Pnrc1	0.36476	6.01278	0.0248762	0.226595
ENSMUSG00000089940				0.795684	1.68661	0.0249121	0.226711
ENSMUSG00000036202	51869	replication timing regulatory factor 1	Rif1	-0.522776	7.5949	0.024932	0.226711
ENSMUSG00000022849	66667	Hspb associated protein 1	Hspbap1	-0.432079	3.7447	0.0250206	0.227201
ENSMUSG00000028383	72479	hydroxysteroid dehydrogenase like 2	Hsdl2	0.42088	4.64907	0.0250289	0.227201
ENSMUSG00000029304	20750	secreted phosphoprotein 1	Spp1	0.601642	11.0332	0.0250757	0.227429
ENSMUSG00000034252	215351	SUMO/sentrin specific peptidase 6	Senp6	-0.398798	7.10501	0.0254146	0.230225
ENSMUSG00000078429	52468	CTD (carboxy-terminal domain, RNA polymerase II, polypeptide A) small phosphatase 2	Ctdsp2	0.389082	6.34915	0.0254277	0.230225
ENSMUSG00000007908	208982	3-hydroxymethyl-3-methylglutaryl-Coenzyme A lyase-like 1	Hmgcll1	1.31377	2.8615	0.025535	0.230899
ENSMUSG00000019734	353499	transmembrane channel-like gene family 4	Tmc4	-0.356598	7.01827	0.0255779	0.230899
ENSMUSG00000031626	234214	sorbin and SH3 domain containing 2	Sorbs2	0.880831	2.98978	0.0255869	0.230899
ENSMUSG00000025794	67115	ribosomal protein L14	Rpl14	-0.36871	8.55599	0.0255987	0.230899
ENSMUSG00000106205				0.581913	2.19336	0.0256116	0.230899
ENSMUSG00000062210	106869	tumor necrosis factor, alpha-induced protein 8	Tnfaip8	0.46883	3.66541	0.0256358	0.230919
ENSMUSG00000065282				-0.638579	1.44119	0.025814	0.232068
ENSMUSG00000038742	70726	angiopoietin-like 6	Angptl6	-0.747351	2.63504	0.0258218	0.232068
ENSMUSG00000031309	110651	ribosomal protein S6 kinase polypeptide 3	Rps6ka3	0.409968	5.35827	0.0258486	0.232068
ENSMUSG00000029414	208628	kinetochore associated 1	Kntc1	0.933121	2.44522	0.0258533	0.232068
ENSMUSG00000059316	26569	solute carrier family 27 (fatty acid transporter), member 4	Slc27a4	0.359888	4.65005	0.0258952	0.232068
ENSMUSG00000045394	17075	epithelial cell adhesion molecule	Epcam	-0.359775	8.364	0.0258955	0.232068
ENSMUSG00000040565	107182	B-TFIID TATA-box binding protein associated factor 1	Btaf1	-0.410361	7.67135	0.0259273	0.232156
ENSMUSG00000035958	56196	tyrosyl-DNA phosphodiesterase 2	Tdp2	-0.407712	4.88806	0.0260496	0.232564
ENSMUSG00000010048	15983	interferon-related developmental regulator 2	Ifrd2	-0.490353	4.53502	0.0260525	0.232564
ENSMUSG00000026672	71648	optineurin	Optn	0.494621	3.70069	0.0260636	0.232564
ENSMUSG00000024234	67440	mitochondrial poly(A) polymerase	Mtpap	-0.367981	5.02216	0.0260747	0.232564
ENSMUSG00000026377	67949	nucleolar protein interacting with the FHA domain of MKI67	Nifk	-0.334942	6.63159	0.0260832	0.232564
ENSMUSG00000020034	216198	t-complex 11 (mouse) like 2	Tcp11l2	0.459004	4.42532	0.0261405	0.232843
ENSMUSG00000059423	242747	zinc finger protein 933	Zfp933	-0.48413	3.90245	0.0261586	0.232843
ENSMUSG00000021413	19134	pre-mRNA processing factor 4B	Prpf4b	-0.46529	7.25947	0.0262346	0.233322
ENSMUSG00000002055	54141	sperm associated antigen 5	Spag5	0.746648	2.60852	0.0262617	0.233366
ENSMUSG00000042447	252875	meiosis regulator for oocyte development	Mios	-0.368414	4.939	0.0263238	0.233692
ENSMUSG00000035762	72745	transmembrane protein 161B	Tmem161b	-0.427101	4.76405	0.0263427	0.233692
ENSMUSG00000042660	67936	WD repeat domain 55	Wdr55	-0.364536	5.22823	0.0264122	0.234049
ENSMUSG00000024597	20496	solute carrier family 12, member 2	Slc12a2	0.467153	6.41487	0.0264274	0.234049
ENSMUSG00000012429	66308	M-phase specific PLK1 intereacting protein	Mplkip	-0.457138	3.86801	0.0265403	0.234851
ENSMUSG00000039686	227693	zyg-11 related, cell cycle regulator	Zer1	0.470006	3.85651	0.0266458	0.235436
ENSMUSG00000021357	66482	exocyst complex component 2	Exoc2	-0.350175	6.67984	0.026651	0.235436
ENSMUSG00000002871	24100	transmembrane protein, adipocyte asscociated 1	Tpra1	0.390098	5.04599	0.0267434	0.236054
ENSMUSG00000050555	76832	HYLS1, centriolar and ciliogenesis associated	Hyls1	0.603456	2.88132	0.0267987	0.236203
ENSMUSG00000026915	20744	spermatid perinuclear RNA binding protein	Strbp	-0.388124	6.88087	0.0268051	0.236203
ENSMUSG00000042595	245622	family with sequence similarity 199, X-linked	Fam199x	-0.434981	6.05229	0.0269279	0.236971
ENSMUSG00000038712	75007	MINDY lysine 48 deubiquitinase 1	Mindy1	0.379228	4.79422	0.0269373	0.236971
ENSMUSG00000002308	54219	CD320 antigen	Cd320	-0.417856	4.04821	0.027011	0.237356
ENSMUSG00000026664	16922	phytanoyl-CoA hydroxylase	Phyh	0.589482	2.02291	0.027026	0.237356
ENSMUSG00000032373	76459	carbonic anhydrase 12	Car12	-0.719756	5.05137	0.0270958	0.237771
ENSMUSG00000038976	217124	protein phosphatase 1, regulatory subunit 9B	Ppp1r9b	0.360493	5.55279	0.0271915	0.238412
ENSMUSG00000022748	66497	cms small ribosomal subunit 1	Cmss1	-0.478886	3.93884	0.0272888	0.238926
ENSMUSG00000015291	14567	guanosine diphosphate (GDP) dissociation inhibitor 1	Gdi1	0.32346	6.32027	0.0272955	0.238926
ENSMUSG00000025451	218693	polyadenylate binding protein-interacting protein 1	Paip1	-0.377021	6.99465	0.0273477	0.239184
ENSMUSG00000022370	68537	mitochondrial ribosomal protein L13	Mrpl13	-0.314702	5.81335	0.0273809	0.239266
ENSMUSG00000046962	114565	zinc finger and BTB domain containing 21	Zbtb21	-0.377977	5.67514	0.0274024	0.239266
ENSMUSG00000030987	20866	stromal interaction molecule 1	Stim1	0.534858	3.63601	0.0274772	0.239342
ENSMUSG00000015672	75398	mitochondrial ribosomal protein L32	Mrpl32	-0.391564	4.82165	0.0274784	0.239342
ENSMUSG00000058093	100416706	zinc finger protein 729b	Zfp729b	-0.493865	4.84746	0.0274792	0.239342
ENSMUSG00000003123	16890	lipase, hormone sensitive	Lipe	0.646507	3.02236	0.0275138	0.239445
ENSMUSG00000056608	109151	chromodomain helicase DNA binding protein 9	Chd9	0.384506	5.2226	0.0276107	0.24009
ENSMUSG00000000567	20682	SRY (sex determining region Y)-box 9	Sox9	0.543568	4.04117	0.0277507	0.241108
ENSMUSG00000048280	408068	zinc finger protein 738	Zfp738	-0.533066	4.07346	0.0278071	0.241399
ENSMUSG00000017999	228889	DEAD (Asp-Glu-Ala-Asp) box polypeptide 27	Ddx27	-0.326214	6.71059	0.027894	0.241758
ENSMUSG00000034758	114606	transducin-like enhancer of split 6	Tle6	0.664913	1.68576	0.0278943	0.241758
ENSMUSG00000034135	70661	SIK family kinase 3	Sik3	0.351886	5.27184	0.0279546	0.242082
ENSMUSG00000041571	20364	selenoprotein W	Selenow	-0.426251	4.12214	0.0281014	0.243153
ENSMUSG00000004356	70683	UTP20 small subunit processome component	Utp20	-0.355049	7.85397	0.0281804	0.243354
ENSMUSG00000021823	22330	vinculin	Vcl	0.335645	7.55793	0.0281909	0.243354
ENSMUSG00000092416	434178	zinc finger protein 141	Zfp141	-0.51235	4.36964	0.0281938	0.243354
ENSMUSG00000013495	72392	transmembrane protein 175	Tmem175	0.386238	3.86462	0.0282614	0.243737
ENSMUSG00000041966	75763	DDB1 and CUL4 associated factor 17	Dcaf17	-0.391294	4.91535	0.0283265	0.244099
ENSMUSG00000013160	11972	ATPase, H+ transporting, lysosomal V0 subunit D1	Atp6v0d1	0.359292	5.80499	0.0283847	0.244104
ENSMUSG00000027215	12521	CD82 antigen	Cd82	0.43136	4.97757	0.028387	0.244104
ENSMUSG00000022021	56419	diaphanous related formin 3	Diaph3	0.746131	2.61442	0.0283965	0.244104
ENSMUSG00000037674	319758	regulatory factor X, 7	Rfx7	-0.369398	6.32059	0.0285085	0.244674
ENSMUSG00000029428	13852	syntaxin 2	Stx2	0.380272	4.4911	0.0285093	0.244674
ENSMUSG00000036086	226409	zinc finger, RAN-binding domain containing 3	Zranb3	0.524962	2.29908	0.0285992	0.244916
ENSMUSG00000078768	72556	zinc finger protein 566	Zfp566	-0.549426	2.52614	0.0286062	0.244916
ENSMUSG00000053070	234912	cilia and flagella associated protein 300	Cfap300	0.68521	1.70559	0.0286152	0.244916
ENSMUSG00000022221	56532	receptor-interacting serine-threonine kinase 3	Ripk3	0.758143	1.86097	0.0286305	0.244916
ENSMUSG00000025137	68671	phosphate cytidylyltransferase 2, ethanolamine	Pcyt2	0.511699	4.80318	0.0287251	0.245087
ENSMUSG00000024665	56473	fatty acid desaturase 2	Fads2	0.442576	5.87149	0.0287257	0.245087
ENSMUSG00000045314	78088	sosondowah ankyrin repeat domain family member B	Sowahb	-0.528106	2.80444	0.0287294	0.245087
ENSMUSG00000026856	57170	dolichyl pyrophosphate phosphatase 1	Dolpp1	0.524478	2.83468	0.0287435	0.245087
ENSMUSG00000037720	67878	transmembrane protein 33	Tmem33	-0.348324	6.7908	0.0287682	0.245099
ENSMUSG00000000594	14667	GM2 ganglioside activator protein	Gm2a	0.678484	4.95461	0.0288816	0.245867
ENSMUSG00000024975	18569	programmed cell death 4	Pdcd4	-0.370541	5.36498	0.0289571	0.246311
ENSMUSG00000042590	76582	importin 11	Ipo11	-0.357133	5.98868	0.0290688	0.247062
ENSMUSG00000021270	15519	heat shock protein 90, alpha (cytosolic), class A member 1	Hsp90aa1	-0.445662	9.42413	0.029112	0.247229
ENSMUSG00000051098	72852	metallo-beta-lactamase domain containing 2	Mblac2	-0.535867	3.04795	0.0291362	0.247235
ENSMUSG00000033499	217980	La ribonucleoprotein domain family, member 4B	Larp4b	-0.372477	7.76932	0.0291703	0.247326
ENSMUSG00000020919	20851	signal transducer and activator of transcription 5B	Stat5b	0.446105	4.00037	0.0293278	0.248461
ENSMUSG00000035953	219024	phosphatidylinositol-4,5-bisphosphate 4-phosphatase 1	Pip4p1	0.35611	4.86877	0.029358	0.248517
ENSMUSG00000026944	11305	ATP-binding cassette, sub-family A (ABC1), member 2	Abca2	0.460234	5.37662	0.0294014	0.248588
ENSMUSG00000035960	11792	apurinic/apyrimidinic endonuclease 1	Apex1	-0.317122	6.58983	0.0294136	0.248588
ENSMUSG00000056665	223626	thioesterase superfamily member 6	Them6	0.593651	3.15467	0.0294972	0.249095
ENSMUSG00000021666	320806	G elongation factor, mitochondrial 2	Gfm2	-0.37394	5.42696	0.0295737	0.249541
ENSMUSG00000070639	433926	leucine rich repeat containing 8 family, member B	Lrrc8b	-0.319977	6.47795	0.0296506	0.24999
ENSMUSG00000005312	56085	ubiquilin 1	Ubqln1	-0.313065	7.75127	0.0296836	0.250029
ENSMUSG00000025958	12912	cAMP responsive element binding protein 1	Creb1	-0.359202	5.97805	0.0297076	0.250029
ENSMUSG00000015937	26914	H2A histone family, member Y	H2afy	-0.336352	7.05247	0.0297304	0.250029
ENSMUSG00000028261	68493	NADH:ubiquinone oxidoreductase complex assembly factor 4	Ndufaf4	-0.477843	4.50525	0.0297547	0.250029
ENSMUSG00000020111	216001	mitochondrial calcium uptake 1	Micu1	0.349033	6.56791	0.0297739	0.250029
ENSMUSG00000059824	13170	D site albumin promoter binding protein	Dbp	0.724283	1.53251	0.0298533	0.250497
ENSMUSG00000006442	20810	spermidine synthase	Srm	-0.410431	5.19912	0.0298966	0.250515
ENSMUSG00000053007	231991	cAMP responsive element binding protein 5	Creb5	0.675516	2.17372	0.029903	0.250515
ENSMUSG00000015757	67418	peptidylprolyl isomerase (cyclophilin)-like 4	Ppil4	-0.446327	6.19235	0.0300072	0.251188
ENSMUSG00000038943	233406	protein regulator of cytokinesis 1	Prc1	0.729192	3.23718	0.0300375	0.251205
ENSMUSG00000058571	23888	glypican 6	Gpc6	0.569961	3.59751	0.0300753	0.251205
ENSMUSG00000079677	68165	ferredoxin 1-like	Fdx1l	-0.359809	4.4573	0.0301026	0.251205
ENSMUSG00000032402	17127	SMAD family member 3	Smad3	0.390029	7.74165	0.0301046	0.251205
ENSMUSG00000051379	71436	fibronectin leucine rich transmembrane protein 3	Flrt3	0.52796	4.05078	0.0301506	0.25132
ENSMUSG00000027331	51944	kinetochore-localized astrin/SPAG5 binding	Knstrn	0.545694	3.88492	0.030166	0.25132
ENSMUSG00000031400	14381	glucose-6-phosphate dehydrogenase X-linked	G6pdx	0.310235	7.23049	0.030341	0.252429
ENSMUSG00000031532	67887	store-operated calcium entry-associated regulatory factor	Saraf	0.352327	6.21815	0.030347	0.252429
ENSMUSG00000034187	18195	N-ethylmaleimide sensitive fusion protein	Nsf	0.34072	4.65761	0.0304271	0.252716
ENSMUSG00000027804	67738	peptidylprolyl isomerase D (cyclophilin D)	Ppid	-0.388485	6.63604	0.0304377	0.252716
ENSMUSG00000022090	213019	PDZ and LIM domain 2	Pdlim2	0.66258	5.18697	0.0304534	0.252716
ENSMUSG00000041598	56699	CDC42 effector protein (Rho GTPase binding) 4	Cdc42ep4	0.396045	4.69487	0.0305852	0.253609
ENSMUSG00000005615	13026	phosphate cytidylyltransferase 1, choline, alpha isoform	Pcyt1a	0.365219	5.59998	0.0306143	0.253651
ENSMUSG00000071180	75616	small integral membrane protein 15	Smim15	-0.400927	5.74397	0.0307039	0.254122
ENSMUSG00000025151	94275	melanoma antigen, family D, 1	Maged1	0.320081	8.62181	0.0307193	0.254122
ENSMUSG00000022799	12549	Rho GTPase activating protein 31	Arhgap31	0.499972	4.24733	0.0308948	0.255136
ENSMUSG00000029036	108888	ATPase family, AAA domain containing 3A	Atad3a	-0.362011	5.57282	0.0309406	0.255136
ENSMUSG00000036376	30946	activator of basal transcription 1	Abt1	-0.39965	4.22285	0.0309534	0.255136
ENSMUSG00000001323	27364	serine racemase	Srr	0.408872	3.87999	0.0309564	0.255136
ENSMUSG00000004069	83945	DnaJ heat shock protein family (Hsp40) member A3	Dnaja3	-0.337481	6.42943	0.030963	0.255136
ENSMUSG00000020492	66140	spindle and kinetochore associated complex subunit 2	Ska2	0.532972	2.92426	0.0310206	0.255411
ENSMUSG00000026469	19775	xenotropic and polytropic retrovirus receptor 1	Xpr1	0.395677	5.17866	0.0310476	0.255433
ENSMUSG00000015880	54392	non-SMC condensin I complex, subunit G	Ncapg	1.04135	2.00966	0.0311525	0.256097
ENSMUSG00000027356	241639	fermitin family member 1	Fermt1	0.350317	7.9352	0.0312745	0.25689
ENSMUSG00000032350	14629	glutamate-cysteine ligase, catalytic subunit	Gclc	-0.47786	6.61913	0.0313366	0.25689
ENSMUSG00000067367	17089	Ly1 antibody reactive clone	Lyar	-0.400052	4.80951	0.031337	0.25689
ENSMUSG00000005142	17159	mannosidase 2, alpha B1	Man2b1	0.37023	4.66468	0.0313465	0.25689
ENSMUSG00000001774	66917	cysteine and histidine-rich domain (CHORD)-containing, zinc-binding protein 1	Chordc1	-0.398257	6.68423	0.0314346	0.257218
ENSMUSG00000015652	70358	six transmembrane epithelial antigen of the prostate 1	Steap1	-0.428928	4.78461	0.0314353	0.257218
ENSMUSG00000028048	14466	glucosidase, beta, acid	Gba	0.334466	5.88337	0.0315698	0.258113
ENSMUSG00000085912	100504267	tumor protein p53 pathway corepressor 1	Trp53cor1	0.586644	1.57436	0.0315937	0.258113
ENSMUSG00000001666	13202	D-dopachrome tautomerase	Ddt	0.627779	2.96643	0.0316276	0.258148
ENSMUSG00000021716	67288	splicing regulatory glutamine/lysine-rich protein 1interacting protein 1	Srek1ip1	-0.356221	4.91691	0.031647	0.258148
ENSMUSG00000073119	75657	spermatogenesis associated glutamate (E)-rich protein 4A	Speer4a	1.27067	1.93169	0.0317348	0.258533
ENSMUSG00000028431	230233	elongator complex protein 1	Elp1	-0.294406	6.59256	0.0317432	0.258533
ENSMUSG00000038007	230379	alkaline ceramidase 2	Acer2	-0.50529	2.95147	0.0317991	0.258788
ENSMUSG00000042747	66059	keratinocyte associated protein 2	Krtcap2	-0.372931	5.27582	0.031855	0.259043
ENSMUSG00000063406	73130	transmembrane p24 trafficking protein 5	Tmed5	-0.49951	7.0342	0.0320051	0.260063
ENSMUSG00000102419				0.742615	2.28492	0.0321251	0.260837
ENSMUSG00000000028	12544	cell division cycle 45	Cdc45	0.57416	3.03505	0.032189	0.261105
ENSMUSG00000082286				0.35916	4.94864	0.0322077	0.261105
ENSMUSG00000021838	74480	sterile alpha motif domain containing 4	Samd4	0.3973	5.7662	0.0323132	0.261597
ENSMUSG00000024527	69597	AFG3-like AAA ATPase 2	Afg3l2	-0.305232	5.79733	0.0323232	0.261597
ENSMUSG00000041225	75415	Rho GTPase activating protein 12	Arhgap12	-0.398454	6.25749	0.0323428	0.261597
ENSMUSG00000069094	18583	phosphodiesterase 7A	Pde7a	0.295381	6.51235	0.0324143	0.261974
ENSMUSG00000035064	13631	eukaryotic elongation factor-2 kinase	Eef2k	0.347735	5.16201	0.0324555	0.262046
ENSMUSG00000026494	269152	kinesin family member 26B	Kif26b	0.747564	3.08053	0.032473	0.262046
ENSMUSG00000024287	225160	THO complex 1	Thoc1	-0.470026	5.91966	0.0325238	0.262245
ENSMUSG00000026755	74192	actin related protein 2/3 complex, subunit 5-like	Arpc5l	-0.327815	5.70912	0.0325473	0.262245
ENSMUSG00000033685	22228	uncoupling protein 2 (mitochondrial, proton carrier)	Ucp2	0.421219	5.96012	0.0325851	0.262269
ENSMUSG00000029166	100732	microtubule-associated protein, RP/EB family, member 3	Mapre3	0.625438	2.16233	0.0326225	0.262269
ENSMUSG00000028609	17149	mago homolog, exon junction complex core component	Magoh	-0.347926	4.85025	0.0326447	0.262269
ENSMUSG00000004098	53867	collagen, type V, alpha 3	Col5a3	2.14277	2.32884	0.0326671	0.262269
ENSMUSG00000039308	17423	N-deacetylase/N-sulfotransferase (heparan glucosaminyl) 2	Ndst2	0.420071	3.63546	0.03272	0.262269
ENSMUSG00000026193	14268	fibronectin 1	Fn1	0.433972	12.1606	0.0327388	0.262269
ENSMUSG00000020124	14479	ubiquitin specific peptidase 15	Usp15	-0.371418	6.86158	0.0327645	0.262269
ENSMUSG00000027684	14013	MDS1 and EVI1 complex locus	Mecom	0.600141	3.37596	0.03278	0.262269
ENSMUSG00000031504	19332	RAB20, member RAS oncogene family	Rab20	-0.488878	2.58991	0.0328099	0.262269
ENSMUSG00000078995	408065	zinc finger protein 456	Zfp456	-0.517551	2.68086	0.0328122	0.262269
ENSMUSG00000054364	11852	ras homolog family member B	Rhob	0.442921	5.16255	0.0328321	0.262269
ENSMUSG00000037605	319387	adhesion G protein-coupled receptor L3	Adgrl3	0.549481	4.87927	0.032849	0.262269
ENSMUSG00000031090	78914	NAD synthetase 1	Nadsyn1	0.421488	4.51204	0.0328811	0.262327
ENSMUSG00000021374	218210	nucleoporin 153	Nup153	-0.3632	7.4446	0.0329866	0.262969
ENSMUSG00000046329	66972	solute carrier family 25 (mitochondrial carrier; phosphate carrier), member 23	Slc25a23	0.648815	3.12041	0.0331434	0.26402
ENSMUSG00000028990	69151	leucine zipper and CTNNBIP1 domain containing	Lzic	-0.372697	4.79635	0.0331855	0.264089
ENSMUSG00000047205	75219	dual specificity phosphatase 18	Dusp18	0.30184	5.75217	0.033229	0.264089
ENSMUSG00000034021	100710	PDS5 cohesin associated factor B	Pds5b	0.348265	5.18478	0.0332295	0.264089
ENSMUSG00000012350	13661	ets homologous factor	Ehf	0.892509	2.20631	0.0332523	0.264089
ENSMUSG00000024664	60527	fatty acid desaturase 3	Fads3	-0.326367	7.20922	0.0333523	0.264684
ENSMUSG00000043061	211986	transmembrane protein 18	Tmem18	0.370018	3.93304	0.0334395	0.265176
ENSMUSG00000025059	14933	glycerol kinase	Gk	0.55823	3.73714	0.0334818	0.265312
ENSMUSG00000033054	244879	nuclear protein in the AT region	Npat	-0.387165	6.31481	0.0335382	0.265424
ENSMUSG00000033669	223669	zinc finger protein 7	Zfp7	-0.307966	5.85685	0.0335464	0.265424
ENSMUSG00000072258	21339	TATA-box binding protein associated factor, RNA polymerase I, A	Taf1a	-0.377612	4.26093	0.0335935	0.265598
ENSMUSG00000032481	20588	SWI/SNF related, matrix associated, actin dependent regulator of chromatin, subfamily c, member 1	Smarcc1	-0.331937	6.83167	0.0336513	0.265855
ENSMUSG00000019975	67454	IKBKB interacting protein	Ikbip	0.420599	5.06085	0.0336905	0.26591
ENSMUSG00000042744	269700	HECT domain E3 ubiquitin protein ligase 4	Hectd4	0.37511	5.5876	0.0337087	0.26591
ENSMUSG00000021557	67269	ATP/GTP binding protein 1	Agtpbp1	-0.353866	5.49162	0.0337587	0.265918
ENSMUSG00000037997	101187	poly (ADP-ribose) polymerase family, member 11	Parp11	0.655702	1.48325	0.0337783	0.265918
ENSMUSG00000027108	67059	Obg-like ATPase 1	Ola1	-0.363528	6.80955	0.0337853	0.265918
ENSMUSG00000052310	30791	solute carrier family 39 (zinc transporter), member 1	Slc39a1	0.334595	5.3096	0.0338768	0.266439
ENSMUSG00000028967	74155	ERBB receptor feedback inhibitor 1	Errfi1	0.361306	5.41419	0.0339107	0.266506
ENSMUSG00000028163	18033	nuclear factor of kappa light polypeptide gene enhancer in B cells 1, p105	Nfkb1	0.334095	5.31055	0.0340429	0.267346
ENSMUSG00000029701	68272	RNA binding motif protein 28	Rbm28	-0.308166	6.60426	0.0341331	0.267855
ENSMUSG00000048106	70808	RRS1 ribosome biogenesis regulator homolog pseudogene	4632415L05Rik	0.426988	3.81187	0.0342033	0.268205
ENSMUSG00000047879	59025	ubiquitin specific peptidase 14	Usp14	-0.320158	6.62937	0.0342742	0.268445
ENSMUSG00000020280	74467	pseudouridylate synthase 10	Pus10	-0.382992	5.70749	0.0343778	0.268445
ENSMUSG00000021236	12499	ectonucleoside triphosphate diphosphohydrolase 5	Entpd5	0.675824	2.75672	0.034378	0.268445
ENSMUSG00000025209	226153	twinkle mtDNA helicase	Twnk	-0.319721	5.88575	0.0343882	0.268445
ENSMUSG00000028161	19055	protein phosphatase 3, catalytic subunit, alpha isoform	Ppp3ca	0.317817	7.84474	0.0344153	0.268445
ENSMUSG00000035443	77862	thymocyte nuclear protein 1	Thyn1	-0.36749	5.07473	0.0344181	0.268445
ENSMUSG00000020897	20877	aurora kinase B	Aurkb	0.842715	1.59473	0.0344187	0.268445
ENSMUSG00000041431	268697	cyclin B1	Ccnb1	1.0509	2.50303	0.0344376	0.268445
ENSMUSG00000002332	52585	dehydrogenase/reductase (SDR family) member 1	Dhrs1	0.431411	5.23296	0.0345314	0.268977
ENSMUSG00000022884	13682	eukaryotic translation initiation factor 4A2	Eif4a2	-0.339997	8.40108	0.0346219	0.26944
ENSMUSG00000002329	67881	magnesium-dependent phosphatase 1	Mdp1	0.658499	2.7909	0.0346933	0.26944
ENSMUSG00000035199	65106	ADP-ribosylation factor-like 6 interacting protein 5	Arl6ip5	0.322882	5.26556	0.0346992	0.26944
ENSMUSG00000041135	192656	receptor (TNFRSF)-interacting serine-threonine kinase 2	Ripk2	0.429176	3.44734	0.0347444	0.26944
ENSMUSG00000053604	19895	ribose 5-phosphate isomerase A	Rpia	-0.344346	5.43435	0.0347524	0.26944
ENSMUSG00000031360	55936	cytidine 5'-triphosphate synthase 2	Ctps2	0.293974	6.10315	0.0347615	0.26944
ENSMUSG00000058446	387524	zinc and ring finger 2	Znrf2	-0.373649	6.15964	0.0347698	0.26944
ENSMUSG00000041263	72296	RUN and SH3 domain containing 1	Rusc1	0.648369	1.37492	0.0348081	0.269539
ENSMUSG00000048279	50720	sacsin	Sacs	0.726938	4.51578	0.034857	0.269555
ENSMUSG00000024750	22682	zinc finger, AN1-type domain 5	Zfand5	-0.383514	7.63372	0.0348613	0.269555
ENSMUSG00000055480	238690	zinc finger protein 458	Zfp458	-0.581361	3.08778	0.034908	0.269718
ENSMUSG00000037275	216766	gem nuclear organelle associated protein 5	Gemin5	-0.342165	6.49061	0.0355315	0.274224
ENSMUSG00000040620	216877	DEAH (Asp-Glu-Ala-His) box polypeptide 33	Dhx33	-0.300115	6.47057	0.0355432	0.274224
ENSMUSG00000045867	12905	CASP2 and RIPK1 domain containing adaptor with death domain	Cradd	0.568952	1.72572	0.0355812	0.274316
ENSMUSG00000022514	16180	interleukin 1 receptor accessory protein	Il1rap	0.468213	4.69092	0.0356808	0.274883
ENSMUSG00000037253	240396	mex3 RNA binding family member C	Mex3c	-0.32877	7.22572	0.0360415	0.277189
ENSMUSG00000029106	11518	adducin 1 (alpha)	Add1	0.321148	7.43794	0.0360441	0.277189
ENSMUSG00000020326	12450	cyclin G1	Ccng1	-0.342924	9.57245	0.0360814	0.277189
ENSMUSG00000023852	12648	chromodomain helicase DNA binding protein 1	Chd1	-0.384713	7.08081	0.0361035	0.277189
ENSMUSG00000030224	20901	serine/threonine kinase receptor associated protein	Strap	-0.32143	7.4369	0.0361578	0.277189
ENSMUSG00000026037	18393	origin recognition complex, subunit 2	Orc2	-0.355859	6.14079	0.0361633	0.277189
ENSMUSG00000029507	56361	pseudouridine synthase 1	Pus1	-0.301991	5.41661	0.0361784	0.277189
ENSMUSG00000020018	69878	small nuclear ribonucleoprotein polypeptide F	Snrpf	-0.400093	4.03527	0.0362102	0.277189
ENSMUSG00000021286	68520	zinc finger, FYVE domain containing 21	Zfyve21	0.593505	2.0485	0.0362544	0.277189
ENSMUSG00000001995	244668	signal-induced proliferation-associated 1 like 2	Sipa1l2	0.585104	3.19796	0.0362622	0.277189
ENSMUSG00000037949	102566	anoctamin 10	Ano10	0.309605	5.67722	0.0362695	0.277189
ENSMUSG00000003929	224694	zinc finger protein 81	Zfp81	-0.475687	4.01641	0.0363747	0.277621
ENSMUSG00000039452	382083	sorting nexin 22	Snx22	0.9453	1.05121	0.036408	0.277621
ENSMUSG00000024642	21888	transducin-like enhancer of split 4	Tle4	-0.464745	3.87185	0.0364154	0.277621
ENSMUSG00000010067	56289	Ras association (RalGDS/AF-6) domain family member 1	Rassf1	-0.295279	6.56144	0.0364313	0.277621
ENSMUSG00000031628	12367	caspase 3	Casp3	0.329681	5.61701	0.0364924	0.277886
ENSMUSG00000041126	77605	H2A histone family, member V	H2afv	0.423924	3.96076	0.0365364	0.27802
ENSMUSG00000019996	17761	microtubule-associated protein 7	Map7	-0.328462	5.43037	0.0365774	0.27813
ENSMUSG00000026791	56017	solute carrier family 2, (facilitated glucose transporter), member 8	Slc2a8	0.665419	2.14161	0.0366318	0.278344
ENSMUSG00000030880	26939	polymerase (RNA) III (DNA directed) polypeptide E	Polr3e	-0.317771	5.10411	0.0366692	0.278427
ENSMUSG00000030748	16190	interleukin 4 receptor, alpha	Il4ra	0.359502	6.03532	0.0367176	0.278594
ENSMUSG00000050022	231842	archaelysin family metallopeptidase 1	Amz1	-0.606097	1.5127	0.0367523	0.278657
ENSMUSG00000021418	208366	ribonuclease P 40 subunit	Rpp40	-0.519624	2.99042	0.0368337	0.279073
ENSMUSG00000005198	20020	polymerase (RNA) II (DNA directed) polypeptide A	Polr2a	0.407473	5.46573	0.0368857	0.279266
ENSMUSG00000019988	17997	neural precursor cell expressed, developmentally down-regulated gene 1	Nedd1	-0.366046	5.47764	0.0369501	0.279376
ENSMUSG00000078941	108143	TATA-box binding protein associated factor 9	Taf9	-0.343257	5.21544	0.0369532	0.279376
ENSMUSG00000004565	50767	patatin-like phospholipase domain containing 6	Pnpla6	0.417114	4.6275	0.0370461	0.279877
ENSMUSG00000051223	66882	basic leucine zipper and W2 domains 1	Bzw1	-0.333358	8.73705	0.0371031	0.280107
ENSMUSG00000026019	57750	WD repeat domain 12	Wdr12	-0.330937	5.84415	0.0372355	0.280906
ENSMUSG00000026605	108000	centromere protein F	Cenpf	1.08637	2.65075	0.0372806	0.281045
ENSMUSG00000025236	72141	ADP-dependent glucokinase	Adpgk	-0.30807	5.66148	0.0373564	0.281414
ENSMUSG00000020032	77976	NUAK family, SNF1-like kinase, 1	Nuak1	0.462837	7.01639	0.0373898	0.281428
ENSMUSG00000042444	235461	MINDY lysine 48 deubiquitinase 2	Mindy2	0.390375	5.80743	0.0374116	0.281428
ENSMUSG00000071656	68852	LRRN4 C-terminal like	Lrrn4cl	0.561813	2.08287	0.0375584	0.282331
ENSMUSG00000010362	66599	RAD52 motif 1	Rdm1	0.561364	1.63195	0.0375914	0.282333
ENSMUSG00000049791	14366	frizzled class receptor 4	Fzd4	-0.571171	2.70061	0.0376186	0.282333
ENSMUSG00000001436	20509	solute carrier family 19 (folate transporter), member 1	Slc19a1	-0.460445	4.4105	0.037639	0.282333
ENSMUSG00000029500	72542	phosphoglycerate mutase family member 5	Pgam5	-0.288733	6.38348	0.0376749	0.282401
ENSMUSG00000025289	53381	peroxiredoxin 4	Prdx4	0.420264	3.86326	0.0377328	0.282634
ENSMUSG00000058600	19946	ribosomal protein L30	Rpl30	-0.309538	6.77582	0.0377943	0.282894
ENSMUSG00000022797	22042	transferrin receptor	Tfrc	-0.432496	8.13436	0.0378292	0.282954
ENSMUSG00000002728	67877	N(alpha)-acetyltransferase 20, NatB catalytic subunit	Naa20	-0.341908	4.88416	0.037864	0.283013
ENSMUSG00000009681	110279	breakpoint cluster region	Bcr	0.351269	6.92426	0.0378942	0.283038
ENSMUSG00000075232	11702	S-adenosylmethionine decarboxylase 1	Amd1	-0.342823	5.85407	0.0379278	0.283048
ENSMUSG00000023832	110460	acetyl-Coenzyme A acetyltransferase 2	Acat2	0.62856	4.55672	0.0379492	0.283048
ENSMUSG00000021514	170936	zinc finger protein 369	Zfp369	-0.385288	4.92632	0.038002	0.283186
ENSMUSG00000030739	71960	myosin, heavy polypeptide 14	Myh14	0.565158	5.02373	0.0380215	0.283186
ENSMUSG00000030800	76560	protease, serine 8 (prostasin)	Prss8	-0.376931	4.93183	0.0380936	0.283466
ENSMUSG00000031310	56364	zinc finger, MYM-type 3	Zmym3	0.359034	5.04938	0.0381138	0.283466
ENSMUSG00000020190	17347	MAP kinase-interacting serine/threonine kinase 2	Mknk2	0.330073	6.63566	0.0381631	0.283466
ENSMUSG00000028073	73182	platelet endothelial aggregation receptor 1	Pear1	0.660327	1.67353	0.0381666	0.283466
ENSMUSG00000001228	18140	ubiquitin-like, containing PHD and RING finger domains, 1	Uhrf1	0.749898	3.35464	0.0382646	0.283993
ENSMUSG00000066798	241322	zinc finger and BTB domain containing 6	Zbtb6	-0.366109	5.55835	0.0383254	0.284021
ENSMUSG00000028577	18786	phospholipase A2, activating protein	Plaa	-0.34095	7.04068	0.0383547	0.284021
ENSMUSG00000024043	268970	Rho GTPase activating protein 28	Arhgap28	0.635154	1.77427	0.0383936	0.284021
ENSMUSG00000060149	213811	cDNA sequence BC002059	BC002059	-0.515629	3.20085	0.0384074	0.284021
ENSMUSG00000071645	70044	terminal uridylyl transferase 1, U6 snRNA-specific	Tut1	-0.292862	6.10039	0.0384178	0.284021
ENSMUSG00000054823	234135	nuclear receptor binding SET domain protein 3	Nsd3	0.312645	5.63493	0.0384406	0.284021
ENSMUSG00000024521	58801	phorbol-12-myristate-13-acetate-induced protein 1	Pmaip1	-0.418798	4.82679	0.0384652	0.284021
ENSMUSG00000029392	75695	Rab interacting lysosomal protein-like 1	Rilpl1	0.53724	2.94755	0.0384839	0.284021
ENSMUSG00000024829	353242	mitochondrial ribosomal protein L21	Mrpl21	-0.332191	5.04859	0.0386407	0.284941
ENSMUSG00000009470	238799	transportin 1	Tnpo1	-0.362361	8.74132	0.0386626	0.284941
ENSMUSG00000024991	13669	eukaryotic translation initiation factor 3, subunit A	Eif3a	-0.385846	9.47397	0.038809	0.28582
ENSMUSG00000021703	218442	serine incorporator 5	Serinc5	0.394796	4.76735	0.0388698	0.286068
ENSMUSG00000036580	229285	spastic paraplegia 20, spartin (Troyer syndrome) homolog (human)	Spg20	0.334896	6.12918	0.0389513	0.28639
ENSMUSG00000071708	20603	spermine synthase	Sms	-0.354578	4.63461	0.038968	0.28639
ENSMUSG00000031770	64209	homocysteine-inducible, endoplasmic reticulum stress-inducible, ubiquitin-like domain member 1	Herpud1	0.42058	5.57773	0.0391562	0.287573
ENSMUSG00000034875	110959	nudix (nucleoside diphosphate linked moiety X)-type motif 19	Nudt19	-0.44623	3.08506	0.0392325	0.287732
ENSMUSG00000038593	654470	tectonic family member 1	Tctn1	0.409694	3.97634	0.0392469	0.287732
ENSMUSG00000030357	14228	FK506 binding protein 4	Fkbp4	-0.323131	7.72212	0.0392598	0.287732
ENSMUSG00000011267	63872	zinc finger protein 296	Zfp296	-0.715448	1.72332	0.0393191	0.287966
ENSMUSG00000021578	67433	coiled-coil domain containing 127	Ccdc127	-0.331101	6.3954	0.039353	0.288015
ENSMUSG00000032459	64655	mitochondrial ribosomal protein S22	Mrps22	-0.378199	4.39786	0.0393896	0.288082
ENSMUSG00000029048	67830	retention in endoplasmic reticulum sorting receptor 1	Rer1	-0.309749	6.34058	0.0394242	0.288136
ENSMUSG00000031578	67920	MAK16 homolog	Mak16	-0.313938	6.76513	0.0395069	0.28854
ENSMUSG00000015962	69428	RIKEN cDNA 1700016C15 gene	1700016C15Rik	0.628077	1.82972	0.0395894	0.288943
ENSMUSG00000042616	230751	organic solute carrier partner 1	Oscp1	0.539885	2.08757	0.0396228	0.288986
ENSMUSG00000022674	70620	ubiquitin-conjugating enzyme E2 variant 2	Ube2v2	-0.490322	3.8075	0.0396737	0.289015
ENSMUSG00000024912	14283	fos-like antigen 1	Fosl1	-0.413083	4.55442	0.0396817	0.289015
ENSMUSG00000098905	629016	zinc finger protein 953	Zfp953	-0.492678	3.22248	0.0397406	0.289245
ENSMUSG00000040084	12236	BUB1B, mitotic checkpoint serine/threonine kinase	Bub1b	1.03807	2.43135	0.0397848	0.289366
ENSMUSG00000074656	67204	eukaryotic translation initiation factor 2, subunit 2 (beta)	Eif2s2	-0.318269	7.04791	0.0398568	0.28969
ENSMUSG00000031984	66523	RIKEN cDNA 2810004N23 gene	2810004N23Rik	-0.341166	4.97482	0.0398885	0.289721
ENSMUSG00000007812	72611	zinc finger protein 655	Zfp655	-0.357976	7.13223	0.0400224	0.290493
ENSMUSG00000040548	21763	testis expressed gene 2	Tex2	0.302733	5.77774	0.040067	0.290616
ENSMUSG00000047866	66887	lon peptidase 2, peroxisomal	Lonp2	0.323274	5.1684	0.0401346	0.290906
ENSMUSG00000032403	69478	RIKEN cDNA 2300009A05 gene	2300009A05Rik	-0.542346	2.25637	0.0401884	0.291097
ENSMUSG00000028936	19934	ribosomal protein L22	Rpl22	-0.358213	7.85602	0.0403466	0.292042
ENSMUSG00000034449	192970	dehydrogenase/reductase (SDR family) member 11	Dhrs11	0.495942	2.61917	0.0404142	0.292315
ENSMUSG00000024654	66514	asparaginase like 1	Asrgl1	0.549469	2.15232	0.0404665	0.292315
ENSMUSG00000047022	73490	mirror-image polydactyly 1	Mipol1	-0.372964	4.62114	0.0404676	0.292315
ENSMUSG00000031562	320685	dCMP deaminase	Dctd	-0.470362	3.88835	0.0405706	0.292763
ENSMUSG00000079139				-0.415157	3.74351	0.0405852	0.292763
ENSMUSG00000030433	381836	SH3-binding domain kinase family, member 2	Sbk2	1.24355	1.53422	0.0406197	0.292812
ENSMUSG00000028907	67205	UTP11 small subunit processome component	Utp11	-0.31988	4.93955	0.040848	0.294257
ENSMUSG00000002028	214162	lysine (K)-specific methyltransferase 2A	Kmt2a	0.330728	6.11098	0.0409228	0.294512
ENSMUSG00000079575				0.414678	3.98953	0.0409448	0.294512
ENSMUSG00000056394	16881	ligase I, DNA, ATP-dependent	Lig1	0.473326	3.34541	0.0409673	0.294512
ENSMUSG00000021871				0.489461	3.34398	0.040998	0.294531
ENSMUSG00000025245	93730	leucine zipper transcription factor-like 1	Lztfl1	-0.398635	5.27022	0.0410444	0.294664
ENSMUSG00000079014	628900	serine (or cysteine) peptidase inhibitor, clade A, member 3I	Serpina3i	0.867482	1.51938	0.0410849	0.294754
ENSMUSG00000003746	17155	mannosidase 1, alpha	Man1a	-0.388055	6.62653	0.0411784	0.295224
ENSMUSG00000025050	71041	polycomb group ring finger 6	Pcgf6	-0.34501	4.91955	0.0413251	0.295997
ENSMUSG00000037106	631797	fer-1-like 6 (C. elegans)	Fer1l6	0.962099	2.17552	0.0413472	0.295997
ENSMUSG00000054920	71778	kelch-like 5	Klhl5	0.3762	3.88378	0.0413705	0.295997
ENSMUSG00000020823	74136	SEC14-like lipid binding 1	Sec14l1	0.338101	5.98787	0.0414228	0.29617
ENSMUSG00000085795	353310	zinc finger protein 703	Zfp703	0.596551	1.64515	0.0415323	0.296752
ENSMUSG00000032078	22687	ZPR1 zinc finger	Zpr1	-0.298408	6.47571	0.0416104	0.297108
ENSMUSG00000033684	104009	quiescin Q6 sulfhydryl oxidase 1	Qsox1	0.362918	5.10326	0.0417246	0.297466
ENSMUSG00000037239	101809	sprouty-related, EVH1 domain containing 3	Spred3	0.471283	4.28114	0.0417614	0.297466
ENSMUSG00000021428	71340	RIO kinase 1	Riok1	-0.333747	5.45535	0.0417624	0.297466
ENSMUSG00000003161	109552	sorcin	Sri	0.331821	5.5223	0.0417734	0.297466
ENSMUSG00000028480	384009	GLI pathogenesis-related 2	Glipr2	1.22106	1.45553	0.0418401	0.297716
ENSMUSG00000037313	21335	transforming, acidic coiled-coil containing protein 3	Tacc3	0.61367	3.18048	0.041865	0.297716
ENSMUSG00000061136	56194	pre-mRNA processing factor 40A	Prpf40a	-0.37268	7.7038	0.0419461	0.298091
ENSMUSG00000032324	56434	tetraspanin 3	Tspan3	0.281215	6.23782	0.0419788	0.298123
ENSMUSG00000034353	51801	receptor (calcitonin) activity modifying protein 1	Ramp1	0.804372	5.04087	0.0420504	0.298267
ENSMUSG00000020330	15366	hyaluronan mediated motility receptor (RHAMM)	Hmmr	0.936035	2.74383	0.0420557	0.298267
ENSMUSG00000063902				-0.435747	3.33241	0.0421526	0.298416
ENSMUSG00000060510	77519	zinc finger protein 266	Zfp266	-0.326703	7.26882	0.0421572	0.298416
ENSMUSG00000049878	109263	rearranged L-myc fusion sequence	Rlf	-0.335148	5.97383	0.0421617	0.298416
ENSMUSG00000051579	66684	transcription elongation factor A (SII)-like 8	Tceal8	0.4072	4.85979	0.0422837	0.298936
ENSMUSG00000034765	240672	dual specificity phosphatase 5	Dusp5	-0.360057	5.87913	0.0422918	0.298936
ENSMUSG00000020248	18045	nuclear transcription factor-Y beta	Nfyb	-0.33444	5.12477	0.0423311	0.299013
ENSMUSG00000001785	103136	PWP1 homolog, endonuclein	Pwp1	-0.294506	5.9206	0.0425223	0.300162
ENSMUSG00000017760	19025	cathepsin A	Ctsa	0.284979	7.08712	0.0426155	0.300462
ENSMUSG00000024083	224938	praja ring finger ubiquitin ligase 2	Pja2	0.337225	6.0725	0.0426218	0.300462
ENSMUSG00000018379	110809	serine/arginine-rich splicing factor 1	Srsf1	-0.316897	7.83626	0.0427576	0.301151
ENSMUSG00000041886	238455	metastasis associated in colon cancer 1	Macc1	0.45003	4.56199	0.0427767	0.301151
ENSMUSG00000032702	107351	KN motif and ankyrin repeat domains 1	Kank1	0.840287	3.39946	0.0428057	0.301155
ENSMUSG00000029093	81840	sortilin-related VPS10 domain containing receptor 2	Sorcs2	0.506198	5.60898	0.0428418	0.301208
ENSMUSG00000055897	100043911	protein phosphatase 4, regulatory subunit 1-like, pseudogene	Ppp4r1l-ps	0.544302	2.51146	0.0431063	0.302694
ENSMUSG00000024811	74493	tankyrase, TRF1-interacting ankyrin-related ADP-ribose polymerase 2	Tnks2	-0.309841	9.1832	0.0431108	0.302694
ENSMUSG00000028906	269587	erythrocyte membrane protein band 4.1	Epb41	-0.30037	6.8654	0.0431997	0.302925
ENSMUSG00000035365	75317	PARP1 binding protein	Parpbp	0.785141	1.74133	0.0432011	0.302925
ENSMUSG00000020108	74747	DNA-damage-inducible transcript 4	Ddit4	-0.349999	6.55961	0.0433686	0.303693
ENSMUSG00000035873	114774	PRKC, apoptosis, WT1, regulator	Pawr	-0.334632	5.1823	0.0433892	0.303693
ENSMUSG00000030096	21366	solute carrier family 6 (neurotransmitter transporter, taurine), member 6	Slc6a6	0.327007	7.40453	0.0434174	0.303693
ENSMUSG00000041491	208518	centrosomal protein 78	Cep78	-0.374018	4.33606	0.0434258	0.303693
ENSMUSG00000028233	116940	trimethylguanosine synthase 1	Tgs1	-0.346982	4.5165	0.0436614	0.305138
ENSMUSG00000022602	11838	activity regulated cytoskeletal-associated protein	Arc	0.628931	2.03257	0.0437306	0.305251
ENSMUSG00000054469	225010	lysocardiolipin acyltransferase 1	Lclat1	-0.326162	5.2591	0.0437355	0.305251
ENSMUSG00000024030	11307	ATP binding cassette subfamily G member 1	Abcg1	0.475187	4.07697	0.0438155	0.305606
ENSMUSG00000043613	17392	matrix metallopeptidase 3	Mmp3	-0.600589	3.82699	0.0438799	0.305853
ENSMUSG00000062861	22690	zinc finger protein 28	Zfp28	0.608587	1.16774	0.0439214	0.30594
ENSMUSG00000021266	22375	tryptophanyl-tRNA synthetase	Wars	-0.311016	6.61747	0.0440915	0.306922
ENSMUSG00000029202	71521	PDS5 cohesin associated factor A	Pds5a	-0.352869	7.91283	0.0441389	0.307049
ENSMUSG00000065087	100127111	small nucleolar RNA, C/D box 22	Snord22	-0.415418	3.57891	0.0442064	0.307316
ENSMUSG00000025967	55949	eukaryotic translation elongation factor 1 beta 2	Eef1b2	-0.348848	9.59156	0.0442922	0.30771
ENSMUSG00000027132	72425	katanin p80 subunit B like 1	Katnbl1	-0.367113	4.83637	0.044448	0.308457
ENSMUSG00000022408	213956	family with sequence similarity 83, member F	Fam83f	-0.403466	4.41035	0.0444583	0.308457
ENSMUSG00000030271	18294	8-oxoguanine DNA-glycosylase 1	Ogg1	-0.36222	3.76066	0.044589	0.30916
ENSMUSG00000029148	192292	nuclear receptor binding protein 1	Nrbp1	0.284754	6.36297	0.0446402	0.309205
ENSMUSG00000028538	20441	ST3 beta-galactoside alpha-2,3-sialyltransferase 3	St3gal3	0.460559	4.10682	0.0446542	0.309205
ENSMUSG00000025732	68241	MAPK regulated corepressor interacting protein 2	Mcrip2	-0.576771	1.89295	0.0447038	0.309345
ENSMUSG00000078234	242721	kelch domain containing 7A	Klhdc7a	0.484684	3.32937	0.0449167	0.310615
ENSMUSG00000042133	228005	peptidyl-prolyl isomerase G (cyclophilin G)	Ppig	-0.435433	5.69604	0.0450289	0.311176
ENSMUSG00000064797				-0.352736	6.33974	0.0450569	0.311176
ENSMUSG00000055491	226169	peroxisome proliferative activated receptor, gamma, coactivator-related 1	Pprc1	-0.332984	5.68117	0.0452949	0.312615
ENSMUSG00000063694	13063	cytochrome c, somatic	Cycs	-0.387083	4.90572	0.0453258	0.312624
ENSMUSG00000030031	243574	kelch repeat and BTB (POZ) domain containing 8	Kbtbd8	-0.702994	2.28572	0.0453706	0.312728
ENSMUSG00000031778	20312	chemokine (C-X3-C motif) ligand 1	Cx3cl1	0.588994	3.71138	0.0454132	0.312817
ENSMUSG00000019916	18451	procollagen-proline, 2-oxoglutarate 4-dioxygenase (proline 4-hydroxylase), alpha 1 polypeptide	P4ha1	0.45895	5.04208	0.0454576	0.312918
ENSMUSG00000021510	212281	zinc finger protein 729a	Zfp729a	-0.460629	4.84077	0.0455181	0.31313
ENSMUSG00000021504	218271	xylosylprotein beta1,4-galactosyltransferase, polypeptide 7 (galactosyltransferase I)	B4galt7	-0.362005	6.04878	0.0456881	0.314095
ENSMUSG00000059895	19245	protein tyrosine phosphatase 4a3	Ptp4a3	-0.383294	5.70939	0.0457886	0.31458
ENSMUSG00000017631	109934	active BCR-related gene	Abr	0.32264	6.65209	0.0458189	0.314583
ENSMUSG00000025212	94280	sideroflexin 3	Sfxn3	0.336133	6.31665	0.0459355	0.315179
ENSMUSG00000055805	57778	formin-like 1	Fmnl1	0.520697	4.42392	0.0459955	0.315385
ENSMUSG00000063659	30928	zinc finger and BTB domain containing 18	Zbtb18	-0.335605	6.16491	0.0460257	0.315387
ENSMUSG00000038683	68083	PAK1 interacting protein 1	Pak1ip1	-0.305887	6.23523	0.04616	0.315949
ENSMUSG00000039616	68591	molybdenum cofactor sulfurase	Mocos	0.513817	3.13422	0.0461678	0.315949
ENSMUSG00000038628	67005	polymerase (RNA) III (DNA directed) polypeptide K	Polr3k	-0.303232	5.4016	0.0462305	0.316092
ENSMUSG00000017716	11799	baculoviral IAP repeat-containing 5	Birc5	0.884651	2.12684	0.0462486	0.316092
ENSMUSG00000039512	224648	UHRF1 (ICBP90) binding protein 1	Uhrf1bp1	-0.295791	5.39589	0.0463429	0.316531
ENSMUSG00000030609	68048	apoptosis enhancing nuclease	Aen	-0.31112	6.56174	0.0464275	0.316904
ENSMUSG00000039831	214137	Rho GTPase activating protein 29	Arhgap29	0.776667	3.18178	0.0466675	0.318313
ENSMUSG00000053801	101612	glutamate-rich WD repeat containing 1	Grwd1	-0.342247	5.37985	0.0466943	0.318313
ENSMUSG00000012443	16551	kinesin family member 11	Kif11	0.867866	2.95794	0.0467789	0.318683
ENSMUSG00000025241	17281	FYVE and coiled-coil domain containing 1	Fyco1	0.306937	4.99664	0.0468548	0.318918
ENSMUSG00000017929	56336	UDP-Gal:betaGlcNAc beta 1,4-galactosyltransferase, polypeptide 5	B4galt5	0.327469	5.30721	0.0468946	0.318918
ENSMUSG00000037509	226970	Rho guanine nucleotide exchange factor (GEF) 4	Arhgef4	-0.431684	3.48943	0.0469041	0.318918
ENSMUSG00000026112	76178	cytochrome C oxidase assembly factor 5	Coa5	-0.296439	6.75967	0.0470952	0.31911
ENSMUSG00000032803	321022	carnitine deficiency-associated gene expressed in ventricle 3	Cdv3	-0.295495	7.70242	0.0471031	0.31911
ENSMUSG00000080717	245305	RIKEN cDNA B230307C23 gene	B230307C23Rik	-0.525394	2.67146	0.0471248	0.31911
ENSMUSG00000020315	20742	spectrin beta, non-erythrocytic 1	Sptbn1	0.30157	8.98981	0.0471255	0.31911
ENSMUSG00000031351	22673	zinc finger protein 185	Zfp185	0.514089	2.56775	0.0471309	0.31911
ENSMUSG00000043424	100042807	eukaryotic translation initiation factor 3, subunit J2	Eif3j2	-0.449516	3.33452	0.0471502	0.31911
ENSMUSG00000035898	231380	ubiquitin-like modifier activating enzyme 6	Uba6	-0.428821	7.21099	0.047161	0.31911
ENSMUSG00000028643	69216	small vasohibin binding protein	Svbp	0.519554	2.21457	0.0471876	0.31911
ENSMUSG00000026425	14270	SLIT-ROBO Rho GTPase activating protein 2	Srgap2	0.315655	5.38048	0.0472049	0.31911
ENSMUSG00000073775	100087	KTI12 homolog, chromatin associated	Kti12	-0.348182	4.23913	0.0473299	0.31975
ENSMUSG00000001517	14235	forkhead box M1	Foxm1	0.665368	2.5038	0.0474013	0.319974
ENSMUSG00000051705	71599	SUMO/sentrin specific peptidase 8	Senp8	-0.490711	3.13125	0.0474237	0.319974
ENSMUSG00000021548	66671	cyclin H	Ccnh	-0.407012	4.10122	0.0474609	0.319996
ENSMUSG00000036565	78339	tweety family member 3	Ttyh3	0.565428	3.63052	0.0475627	0.319996
ENSMUSG00000039942	19219	prostaglandin E receptor 4 (subtype EP4)	Ptger4	0.632416	1.2752	0.047572	0.319996
ENSMUSG00000024145	18701	phosphatidylinositol glycan anchor biosynthesis, class F	Pigf	-0.340352	4.2146	0.0476088	0.319996
ENSMUSG00000023971	224823	ribosomal RNA processing 36 homolog (S. cerevisiae)	Rrp36	-0.326206	4.57775	0.0476505	0.319996
ENSMUSG00000054619	70152	methyltransferase like 7A1	Mettl7a1	0.725984	2.5075	0.047654	0.319996
ENSMUSG00000021470	76251	excision repair cross-complementing rodent repair deficiency, complementation group 6 like 2	Ercc6l2	-0.370157	5.64293	0.0476706	0.319996
ENSMUSG00000002058	22248	unc-119 lipid binding chaperone	Unc119	0.428771	3.46804	0.0476735	0.319996
ENSMUSG00000013622	381629	all-trans retinoic acid induced differentiation factor	Atraid	0.34728	4.73886	0.0477108	0.319996
ENSMUSG00000018378	70393	RIKEN cDNA 2210416O15 gene	2210416O15Rik	0.426753	4.29201	0.0477307	0.319996
ENSMUSG00000020423	12227	B cell translocation gene 2, anti-proliferative	Btg2	-0.396497	5.03246	0.0479066	0.320971
ENSMUSG00000023032	59033	solute carrier family 4 (anion exchanger), member 8	Slc4a8	-0.400038	5.09684	0.0481147	0.322161
ENSMUSG00000042167	100715	terminal nucleotidyltransferase 2	Tent2	-0.428608	4.92817	0.0481946	0.322262
ENSMUSG00000030265	16653	Kirsten rat sarcoma viral oncogene homolog	Kras	-0.367028	5.52879	0.0482084	0.322262
ENSMUSG00000037366	100163	platelet-activating factor acetylhydrolase 2	Pafah2	0.360435	4.35585	0.0482629	0.322262
ENSMUSG00000002546	99412	golgi autoantigen, golgin subfamily a, 2	Golga2	0.276258	6.31833	0.0482675	0.322262
ENSMUSG00000014402	22088	tumor susceptibility gene 101	Tsg101	-0.307814	6.42505	0.0482828	0.322262
ENSMUSG00000002227	17454	Moloney leukemia virus 10	Mov10	0.487741	3.66474	0.0483865	0.322751
ENSMUSG00000029911	381760	single-stranded DNA binding protein 1	Ssbp1	-0.356018	5.09649	0.0484329	0.322855
ENSMUSG00000051378	70218	kinesin family member 18B	Kif18b	0.78181	1.53997	0.048715	0.324531
ENSMUSG00000032666	69399	RIKEN cDNA 1700025G04 gene	1700025G04Rik	0.384457	3.79925	0.0488089	0.324628
ENSMUSG00000037613	79201	tumor necrosis factor receptor superfamily, member 23	Tnfrsf23	0.3175	6.27291	0.0488593	0.324628
ENSMUSG00000019837	67371	general transcription factor IIIC, polypeptide 6, alpha	Gtf3c6	-0.35229	4.89219	0.0489076	0.324628
ENSMUSG00000044864	99696	ankyrin repeat domain 50	Ankrd50	0.301595	6.33419	0.0489389	0.324628
ENSMUSG00000029752	27053	asparagine synthetase	Asns	-0.322773	7.8029	0.0489663	0.324628
ENSMUSG00000022814	22247	uridine monophosphate synthetase	Umps	-0.30697	6.08984	0.0489776	0.324628
ENSMUSG00000039473	170644	ubinuclein 1	Ubn1	0.282112	5.99653	0.0489825	0.324628
ENSMUSG00000045636	102103	mitochondrial tumor suppressor 1	Mtus1	0.484635	3.73537	0.0490381	0.324628
ENSMUSG00000022241	110960	threonyl-tRNA synthetase	Tars	-0.298517	7.86486	0.0490653	0.324628
ENSMUSG00000074158	208111	zinc finger protein 976	Zfp976	-0.670758	3.16362	0.0490779	0.324628
ENSMUSG00000074746	107368	PDZ domain containing 8	Pdzd8	-0.34343	7.38568	0.0490882	0.324628
ENSMUSG00000026930	67839	G-protein signalling modulator 1 (AGS3-like, C. elegans)	Gpsm1	0.587577	2.99755	0.0490992	0.324628
ENSMUSG00000027499	18767	protein kinase inhibitor, alpha	Pkia	0.526912	3.91791	0.0492752	0.325587
ENSMUSG00000025047	18572	programmed cell death 11	Pdcd11	-0.296872	7.12196	0.0493777	0.32606
ENSMUSG00000026209	13437	aspartyl aminopeptidase	Dnpep	0.32423	5.64526	0.0494095	0.326066
ENSMUSG00000037926	237860	slingshot protein phosphatase 2	Ssh2	0.369664	4.55304	0.0495089	0.326517
ENSMUSG00000026956	227620	UDP-N-acteylglucosamine pyrophosphorylase 1-like 1	Uap1l1	0.334579	5.61937	0.0497592	0.32764
ENSMUSG00000042505	71238	succinate dehydrogenase complex assembly factor 3	Sdhaf3	-0.496719	2.49384	0.0497747	0.32764
ENSMUSG00000027427	70408	polymerase (RNA) III (DNA directed) polypeptide F	Polr3f	-0.31898	5.23527	0.0498262	0.32764
ENSMUSG00000046351	218100	zinc finger protein 322A	Zfp322a	-0.45599	4.94275	0.0498328	0.32764
ENSMUSG00000054843	226255	attractin like 1	Atrnl1	0.270402	6.2086	0.04984	0.32764
ENSMUSG00000021243	73736	FCF1 rRNA processing protein	Fcf1	-0.35485	4.81726	0.0498658	0.32764
ENSMUSG00000047989	225280	INO80 complex subunit C	Ino80c	0.344248	4.51802	0.0501207	0.329102
ENSMUSG00000037197	76938	RNA binding motif protein 17	Rbm17	-0.299232	6.49398	0.0501507	0.329102
ENSMUSG00000031539	64933	adaptor-related protein complex 3, mu 2 subunit	Ap3m2	0.452484	3.53113	0.0501848	0.329121
ENSMUSG00000101892	75758	RIKEN cDNA 9130401M01 gene	9130401M01Rik	-0.408424	3.70371	0.0502883	0.32941
ENSMUSG00000090641	78251	zinc finger protein 712	Zfp712	-0.519572	1.92681	0.0502914	0.32941
ENSMUSG00000030760	66190	alkaline ceramidase 3	Acer3	-0.294491	5.93692	0.0503675	0.329704
ENSMUSG00000018042	109754	cytochrome b5 reductase 3	Cyb5r3	0.365609	7.81168	0.0504175	0.329731
ENSMUSG00000044456	217835	Ras and Rab interactor 3	Rin3	0.484509	3.24842	0.0504636	0.329731
ENSMUSG00000041992	217944	Rap guanine nucleotide exchange factor (GEF) 5	Rapgef5	-0.529088	1.87348	0.0504655	0.329731
ENSMUSG00000026836	11477	activin A receptor, type 1	Acvr1	0.433483	4.64937	0.0505084	0.329739
ENSMUSG00000041324	16323	inhibin beta-A	Inhba	-0.393688	6.88114	0.0505293	0.329739
ENSMUSG00000021532	69577	FAST kinase domains 3	Fastkd3	-0.373845	4.34832	0.0506011	0.329854
ENSMUSG00000023022	65970	LIM domain and actin binding 1	Lima1	0.312212	5.55417	0.0506324	0.329854
ENSMUSG00000035683	17279	maternal embryonic leucine zipper kinase	Melk	0.741679	1.43224	0.0506429	0.329854
ENSMUSG00000029787	78937	AVL9 cell migration associated	Avl9	-0.331283	7.27772	0.0506722	0.329854
ENSMUSG00000022698	72117	N(alpha)-acetyltransferase 50, NatE catalytic subunit	Naa50	-0.354621	6.6855	0.0507437	0.330116
ENSMUSG00000037958	237859	nuclear speckle regulatory protein 1	Nsrp1	-0.421925	4.78983	0.0508248	0.33044
ENSMUSG00000024193	21652	PHD finger protein 1	Phf1	0.530193	3.14347	0.0508837	0.330506
ENSMUSG00000030281	171095	interleukin 17 receptor C	Il17rc	0.636001	2.87602	0.0508977	0.330506
ENSMUSG00000032536	67095	trafficking protein, kinesin binding 1	Trak1	0.400791	4.85689	0.0509954	0.330936
ENSMUSG00000058756	21833	thyroid hormone receptor alpha	Thra	0.4847	3.73152	0.0511897	0.331831
ENSMUSG00000022538	224092	large 60S subunit nuclear export GTPase 1	Lsg1	-0.272273	6.564	0.0511965	0.331831
ENSMUSG00000063506	239027	Rho GTPase activating protein 22	Arhgap22	0.453648	5.77364	0.0512277	0.331831
ENSMUSG00000075703	28042	selenoprotein I	Selenoi	-0.287267	6.72712	0.0513868	0.332523
ENSMUSG00000000948				-0.596103	2.87127	0.0514015	0.332523
ENSMUSG00000025979	19070	MOB family member 4, phocein	Mob4	-0.360409	6.57994	0.0514292	0.332523
ENSMUSG00000042408	100177	zinc finger, MYM-type 6	Zmym6	-0.354577	5.05081	0.0515237	0.33293
ENSMUSG00000036281	227644	small nuclear RNA activating complex, polypeptide 4	Snapc4	-0.292183	5.19472	0.051559	0.332954
ENSMUSG00000052928	269037	CBP80/20-dependent translation initiation factor	Ctif	0.406023	3.47878	0.0516263	0.333184
ENSMUSG00000019966	17311	kit ligand	Kitl	0.434842	5.36001	0.0517339	0.333623
ENSMUSG00000031782	67914	coenzyme Q9	Coq9	0.339674	4.60024	0.0517689	0.333623
ENSMUSG00000022214	28199	DDB1 and CUL4 associated factor 11	Dcaf11	0.348392	4.68704	0.0517892	0.333623
ENSMUSG00000030055	69834	RAB43, member RAS oncogene family	Rab43	0.31226	5.00574	0.0518254	0.333652
ENSMUSG00000020648	71916	dihydrouridine synthase 4-like (S. cerevisiae)	Dus4l	-0.484325	2.78502	0.0521106	0.335202
ENSMUSG00000002477	20641	small nuclear ribonucleoprotein D1	Snrpd1	-0.315606	5.44669	0.0521298	0.335202
ENSMUSG00000066357	83669	WD repeat domain 6	Wdr6	0.433101	5.95666	0.0522579	0.335821
ENSMUSG00000040681	15312	high mobility group nucleosomal binding domain 1	Hmgn1	-0.279444	7.33514	0.0523182	0.33584
ENSMUSG00000079487	59024	mediator complex subunit 12	Med12	0.325889	5.37613	0.0523246	0.33584
ENSMUSG00000021891	67011	methyltransferase like 6	Mettl6	-0.315846	4.99619	0.0523678	0.335913
ENSMUSG00000039630	51810	heterogeneous nuclear ribonucleoprotein U	Hnrnpu	-0.349186	6.9516	0.0524322	0.336121
ENSMUSG00000021639	23894	general transcription factor II H, polypeptide 2	Gtf2h2	-0.36754	4.20729	0.0525043	0.336379
ENSMUSG00000062997	66489	ribosomal protein L35	Rpl35	-0.34029	7.28199	0.0525538	0.336436
ENSMUSG00000029162	16548	ketohexokinase	Khk	0.654468	1.6658	0.0525771	0.336436
ENSMUSG00000041168	74142	lon peptidase 1, mitochondrial	Lonp1	-0.33935	7.42139	0.0526453	0.336668
ENSMUSG00000028633	51797	cytidine 5'-triphosphate synthase	Ctps	-0.28749	7.30936	0.0527574	0.33718
ENSMUSG00000020263	216190	adaptor protein, phosphotyrosine interaction, PH domain and leucine zipper containing 2	Appl2	0.293935	5.34486	0.0528634	0.337339
ENSMUSG00000035284	320528	vacuolar protein sorting 13C	Vps13c	0.379564	4.74138	0.0528952	0.337339
ENSMUSG00000020706	56095	FtsJ RNA methyltransferase homolog 3 (E. coli)	Ftsj3	-0.297091	7.59577	0.0529051	0.337339
ENSMUSG00000032092	14012	myelin protein zero-like 2	Mpzl2	-0.356305	5.67241	0.0529103	0.337339
ENSMUSG00000055435	17132	avian musculoaponeurotic fibrosarcoma oncogene homolog	Maf	0.599932	1.4107	0.0529849	0.337611
ENSMUSG00000052302	74694	TBC1 domain family, member 30	Tbc1d30	0.884711	1.9526	0.0530993	0.3381
ENSMUSG00000070709	73430	zinc finger protein 974	Zfp974	-0.414492	3.20868	0.0531259	0.3381
ENSMUSG00000021868	105675	peptidylprolyl isomerase F (cyclophilin F)	Ppif	-0.333009	4.42218	0.0531618	0.338124
ENSMUSG00000047719	71707	UbiA prenyltransferase domain containing 1	Ubiad1	-0.362667	3.89982	0.0532083	0.338169
ENSMUSG00000020375	216724	RUN and FYVE domain containing 1	Rufy1	0.332145	4.48621	0.0532329	0.338169
ENSMUSG00000020152	66713	ARP2 actin-related protein 2	Actr2	-0.332996	7.85979	0.0533162	0.338494
ENSMUSG00000036160	20935	surfeit gene 6	Surf6	-0.308767	4.9331	0.0534798	0.339326
ENSMUSG00000001833	235072	septin 7	Sept7	-0.35505	7.71023	0.0535118	0.339326
ENSMUSG00000046841	216197	cytoskeleton-associated protein 4	Ckap4	0.531604	3.09988	0.0535683	0.339422
ENSMUSG00000006378	26912	glycine C-acetyltransferase (2-amino-3-ketobutyrate-coenzyme A ligase)	Gcat	0.443672	3.34682	0.0535959	0.339422
ENSMUSG00000038872	11906	zinc finger homeobox 3	Zfhx3	0.463146	4.54482	0.0536235	0.339422
ENSMUSG00000024070	75292	protein kinase D3	Prkd3	0.327195	7.00232	0.0537404	0.339958
ENSMUSG00000020661	13435	DNA methyltransferase 3A	Dnmt3a	0.388655	3.83793	0.0539584	0.341065
ENSMUSG00000018068	70422	integrator complex subunit 2	Ints2	-0.31202	6.00675	0.0539801	0.341065
ENSMUSG00000031488	75767	RAB11 family interacting protein 1 (class I)	Rab11fip1	0.434039	4.94044	0.0540685	0.341419
ENSMUSG00000006732	17299	methyltransferase like 1	Mettl1	-0.359966	4.34392	0.0541196	0.341474
ENSMUSG00000024776	76630	STAM binding protein like 1	Stambpl1	-0.342497	5.79306	0.054142	0.341474
ENSMUSG00000029782	72649	transmembrane protein 209	Tmem209	-0.30195	6.63294	0.0542107	0.341703
ENSMUSG00000032235	93697	interactor of little elongation complex ELL subunit 2	Ice2	-0.354582	4.42243	0.0542804	0.341937
ENSMUSG00000025007	56454	aldehyde dehydrogenase 18 family, member A1	Aldh18a1	-0.325341	7.20419	0.0543195	0.341979
ENSMUSG00000073481	67247	mitochondrial amidoxime reducing component 2	Marc2	0.307438	4.98091	0.05439	0.342219
ENSMUSG00000028032	23971	3'-phosphoadenosine 5'-phosphosulfate synthase 1	Papss1	0.314689	5.43713	0.0546273	0.343375
ENSMUSG00000029326	67870	enolase-phosphatase 1	Enoph1	-0.358874	4.13463	0.054639	0.343375
ENSMUSG00000049553	20019	polymerase (RNA) I polypeptide A	Polr1a	-0.303869	7.44942	0.054731	0.343748
ENSMUSG00000050229	67556	phosphatidylinositol glycan anchor biosynthesis, class M	Pigm	-0.288216	5.50088	0.0547921	0.343869
ENSMUSG00000074064	56690	malonyl-CoA decarboxylase	Mlycd	0.485098	2.52528	0.0548155	0.343869
ENSMUSG00000026466	208263	torsin A interacting protein 1	Tor1aip1	0.307652	5.24179	0.0548849	0.343934
ENSMUSG00000033055	223690	ankyrin repeat domain 54	Ankrd54	0.366067	4.29504	0.054891	0.343934
ENSMUSG00000038056	231051	lysine (K)-specific methyltransferase 2C	Kmt2c	0.285629	6.47322	0.0550159	0.34442
ENSMUSG00000032026	104444	RNA exonuclease 2	Rexo2	-0.34192	5.80043	0.0550391	0.34442
ENSMUSG00000000605	12727	chloride channel, voltage-sensitive 4	Clcn4	0.31262	6.04439	0.0550992	0.34442
ENSMUSG00000020464	71701	polyribonucleotide nucleotidyltransferase 1	Pnpt1	-0.337385	5.46183	0.0550994	0.34442
ENSMUSG00000044502	69556	biorientation of chromosomes in cell division 1	Bod1	0.288624	5.47169	0.0552569	0.3452
ENSMUSG00000034227	15223	forkhead box J1	Foxj1	-0.72038	2.96401	0.0553019	0.345248
ENSMUSG00000021916	76485	glycosyltransferase 8 domain containing 1	Glt8d1	0.433485	3.36834	0.0553684	0.345248
ENSMUSG00000042626	20416	src homology 2 domain-containing transforming protein C1	Shc1	0.301702	5.8571	0.0554339	0.345248
ENSMUSG00000006005	108989	translocated promoter region, nuclear basket protein	Tpr	-0.414366	8.65448	0.0554519	0.345248
ENSMUSG00000021939	13030	cathepsin B	Ctsb	0.300436	9.18879	0.0554537	0.345248
ENSMUSG00000022175	65107	low-density lipoprotein receptor-related protein 10	Lrp10	0.432318	5.90459	0.0554612	0.345248
ENSMUSG00000090000	66191	immediate early response 3 interacting protein 1	Ier3ip1	-0.317643	4.56968	0.0556139	0.345995
ENSMUSG00000022858	20462	transformer 2 beta	Tra2b	-0.283728	5.89509	0.055699	0.34622
ENSMUSG00000071266	74149	zinc finger protein 946	Zfp946	-0.476364	3.53912	0.0557219	0.34622
ENSMUSG00000018446	12261	complement component 1, q subcomponent binding protein	C1qbp	-0.344689	5.95455	0.0557486	0.34622
ENSMUSG00000055228				-0.535996	2.76131	0.0560041	0.347601
ENSMUSG00000021427	107513	signal sequence receptor, alpha	Ssr1	-0.31777	7.10194	0.056072	0.347646
ENSMUSG00000001403	68612	ubiquitin-conjugating enzyme E2C	Ube2c	0.845166	2.45892	0.0561125	0.347646
ENSMUSG00000021576	18570	programmed cell death 6	Pdcd6	-0.280985	6.62863	0.056133	0.347646
ENSMUSG00000025142	68938	alveolar soft part sarcoma chromosome region, candidate 1 (human)	Aspscr1	0.43232	5.16007	0.0561433	0.347646
ENSMUSG00000025899	67667	alkB homolog 8, tRNA methyltransferase	Alkbh8	-0.409103	3.81146	0.0562498	0.348101
ENSMUSG00000031555	11502	a disintegrin and metallopeptidase domain 9 (meltrin gamma)	Adam9	0.33826	5.95339	0.0563368	0.348435
ENSMUSG00000055200	170742	SERTA domain containing 3	Sertad3	0.675178	1.67663	0.0566895	0.350411
ENSMUSG00000032860	18442	purinergic receptor P2Y, G-protein coupled 2	P2ry2	-0.542543	1.76792	0.0567845	0.350619
ENSMUSG00000049775	19241	thymosin, beta 4, X chromosome	Tmsb4x	0.383655	7.4999	0.0567897	0.350619
ENSMUSG00000041420	17537	Meis homeobox 3	Meis3	0.635772	1.52508	0.0568851	0.351003
ENSMUSG00000029817	101214	transformer 2 alpha	Tra2a	-0.341893	6.54891	0.0571881	0.352665
ENSMUSG00000048537	102693	pleckstrin homology like domain, family B, member 1	Phldb1	0.41925	5.50397	0.0572426	0.352795
ENSMUSG00000026339	70829	coiled-coil domain containing 93	Ccdc93	-0.273515	6.05394	0.0572898	0.35288
ENSMUSG00000043122	319942	RIKEN cDNA A530016L24 gene	A530016L24Rik	0.630675	1.80098	0.0573487	0.353036
ENSMUSG00000049517	66475	ribosomal protein S23	Rps23	-0.351583	7.76831	0.0574292	0.353325
ENSMUSG00000025362	27370	ribosomal protein S26	Rps26	-0.36592	8.60941	0.0574706	0.353374
ENSMUSG00000071454	13528	dystrobrevin, beta	Dtnb	0.299501	6.19584	0.0575173	0.353455
ENSMUSG00000070044	212326	family with sequence similarity 149, member A	Fam149a	0.401547	3.8337	0.0575776	0.353619
ENSMUSG00000038525	67211	armadillo repeat containing 10	Armc10	-0.27714	5.77338	0.057817	0.354562
ENSMUSG00000023495	59092	poly(rC) binding protein 4	Pcbp4	0.416524	3.98139	0.0578253	0.354562
ENSMUSG00000021958	72400	PIN2/TERF1 interacting, telomerase inhibitor 1	Pinx1	-0.347907	3.90071	0.0578321	0.354562
ENSMUSG00000021606	407785	NADH:ubiquinone oxidoreductase core subunit S6	Ndufs6	-0.344657	4.11593	0.05793	0.354731
ENSMUSG00000036019	278279	transmembrane and tetratricopeptide repeat containing 2	Tmtc2	0.538505	1.56869	0.0579396	0.354731
ENSMUSG00000028741	69902	mRNA turnover 4, ribosome maturation factor	Mrto4	-0.296907	4.91376	0.0579605	0.354731
ENSMUSG00000053684	270802	cDNA sequence BC048403	BC048403	-0.39285	3.34907	0.0581474	0.355606
ENSMUSG00000022629	16564	kinesin family member 21A	Kif21a	-0.381544	5.18244	0.0581735	0.355606
ENSMUSG00000098234	73824	small nucleolar RNA host gene 6	Snhg6	-0.358704	4.44562	0.0582049	0.355606
ENSMUSG00000030641	74041	DNA damage-induced apoptosis suppressor	Ddias	-0.474378	4.82923	0.0582736	0.35582
ENSMUSG00000029415	231452	SDA1 domain containing 1	Sdad1	-0.329128	5.92862	0.0583729	0.355881
ENSMUSG00000024360	225363	eukaryotic translation termination factor 1	Etf1	-0.307574	8.10682	0.0584033	0.355881
ENSMUSG00000017002	20568	secretory leukocyte peptidase inhibitor	Slpi	0.533636	2.63595	0.058406	0.355881
ENSMUSG00000028195	16007	cysteine rich protein 61	Cyr61	0.656689	5.90132	0.0584353	0.355881
ENSMUSG00000030093	22421	wingless-type MMTV integration site family, member 7A	Wnt7a	-0.648232	5.47925	0.0584734	0.355881
ENSMUSG00000059552	22059	transformation related protein 53	Trp53	-0.272846	6.91632	0.0584862	0.355881
ENSMUSG00000082536				-0.43027	3.6282	0.0585492	0.355925
ENSMUSG00000021193	69617	pitrilysin metallepetidase 1	Pitrm1	-0.379666	7.51528	0.0585609	0.355925
ENSMUSG00000015027	50917	galactosamine (N-acetyl)-6-sulfate sulfatase	Galns	0.459681	3.12173	0.0586283	0.356009
ENSMUSG00000021116	13665	eukaryotic translation initiation factor 2, subunit 1 alpha	Eif2s1	-0.293739	7.07733	0.0586423	0.356009
ENSMUSG00000041438	21771	UTP4 small subunit processome component	Utp4	-0.268018	6.29658	0.0588032	0.356756
ENSMUSG00000057594	70317	ADP-ribosylation factor-like 16	Arl16	0.397543	3.22886	0.058864	0.356756
ENSMUSG00000036368	381110	regulator of microtubule dynamics 2	Rmdn2	0.525608	2.12172	0.0588669	0.356756
ENSMUSG00000036990	73945	OTU domain containing 4	Otud4	-0.31632	8.55625	0.0589554	0.357051
ENSMUSG00000025722	71968	WD repeat domain 73	Wdr73	-0.317811	4.97993	0.0589834	0.357051
ENSMUSG00000017418	75869	ADP-ribosylation factor-like 5B	Arl5b	-0.371476	5.63062	0.0591101	0.357613
ENSMUSG00000075273	72421	tetratricopeptide repeat domain 30B	Ttc30b	0.433632	2.98165	0.0591573	0.357693
ENSMUSG00000021629	69048	solute carrier family 30 (zinc transporter), member 5	Slc30a5	-0.301645	6.48392	0.0593088	0.358374
ENSMUSG00000047721	66162	bolA-like 2 (E. coli)	Bola2	-0.465097	4.62469	0.0593855	0.358374
ENSMUSG00000029472	59008	anaphase-promoting complex subunit 5	Anapc5	0.276781	7.51663	0.0594181	0.358374
ENSMUSG00000005718	83383	transcription factor AP4	Tfap4	-0.440379	3.40396	0.0594212	0.358374
ENSMUSG00000035704	381903	asparagine-linked glycosylation 8 (alpha-1,3-glucosyltransferase)	Alg8	-0.42745	3.75618	0.0594399	0.358374
ENSMUSG00000028645	20525	solute carrier family 2 (facilitated glucose transporter), member 1	Slc2a1	-0.314019	6.52301	0.0594962	0.358418
ENSMUSG00000048603	105246056	predicted gene 9828	Gm9828	-0.517635	1.47526	0.0595153	0.358418
ENSMUSG00000036737	108737	oxidative-stress responsive 1	Oxsr1	-0.275846	6.57172	0.0595748	0.358514
ENSMUSG00000020988	217666	L-2-hydroxyglutarate dehydrogenase	L2hgdh	-0.351287	4.57822	0.0595993	0.358514
ENSMUSG00000021453	23882	growth arrest and DNA-damage-inducible 45 gamma	Gadd45g	-0.680527	3.11627	0.0596647	0.358703
ENSMUSG00000032606	66257	nicolin 1	Nicn1	0.393376	3.71333	0.0598352	0.359207
ENSMUSG00000022842	107522	endothelin converting enzyme 2	Ece2	-0.348487	4.23604	0.0598359	0.359207
ENSMUSG00000028851	18221	nudC nuclear distribution protein	Nudc	-0.35602	5.40062	0.0598508	0.359207
ENSMUSG00000021725	52552	poly (ADP-ribose) polymerase family, member 8	Parp8	-0.331059	5.05006	0.0598938	0.35926
ENSMUSG00000021975	210925	integrator complex subunit 9	Ints9	0.337853	4.082	0.0599972	0.359676
ENSMUSG00000022403	70356	suppression of tumorigenicity 13	St13	-0.287752	8.66384	0.0600675	0.359872
ENSMUSG00000085711				-0.48207	2.70793	0.0600982	0.359872
ENSMUSG00000090841	17904	myosin, light polypeptide 6, alkali, smooth muscle and non-muscle	Myl6	0.311462	7.44437	0.0601606	0.360041
ENSMUSG00000046679	232196	expressed sequence C87436	C87436	-0.318639	4.50127	0.0601949	0.360042
ENSMUSG00000027014	80744	CWC22 spliceosome-associated protein	Cwc22	-0.373655	5.21016	0.0603451	0.360111
ENSMUSG00000055923	231326	aminoadipate-semialdehyde dehydrogenase	Aasdh	-0.333252	3.97166	0.0604014	0.360111
ENSMUSG00000020700	26406	mitogen-activated protein kinase kinase kinase 3	Map3k3	0.279402	5.36976	0.0604062	0.360111
ENSMUSG00000023025	207214	La ribonucleoprotein domain family, member 4	Larp4	-0.351764	7.50983	0.0604067	0.360111
ENSMUSG00000047090	73827	transmembrane protein 198b	Tmem198b	0.381474	3.73694	0.0604112	0.360111
ENSMUSG00000052539	99470	membrane associated guanylate kinase, WW and PDZ domain containing 3	Magi3	0.328573	5.74093	0.0604114	0.360111
ENSMUSG00000072235	22142	tubulin, alpha 1A	Tuba1a	0.290221	7.53552	0.0606114	0.361099
ENSMUSG00000052934	76454	F-box protein 31	Fbxo31	0.480454	3.56126	0.0607994	0.36152
ENSMUSG00000028578	67770	caspase activity and apoptosis inhibitor 1	Caap1	-0.444514	3.58438	0.0608051	0.36152
ENSMUSG00000021175	217946	cell division cycle associated 7 like	Cdca7l	-0.368858	5.63021	0.060843	0.36152
ENSMUSG00000042439	328977	zinc finger protein 532	Zfp532	0.471026	2.80984	0.0608479	0.36152
ENSMUSG00000067928	240034	zinc finger protein 760	Zfp760	-0.49739	3.55621	0.0608537	0.36152
ENSMUSG00000054520	24055	SH3-domain binding protein 2	Sh3bp2	0.332593	5.02578	0.0609243	0.36158
ENSMUSG00000037447	214855	AT rich interactive domain 5A (MRF1-like)	Arid5a	0.308105	5.64132	0.060934	0.36158
ENSMUSG00000034457	245527	ectodysplasin A2 receptor	Eda2r	-0.3185	6.69662	0.0610013	0.36158
ENSMUSG00000034826	269113	nucleoporin 54	Nup54	-0.306249	5.28778	0.0610166	0.36158
ENSMUSG00000018387	71774	shroom family member 1	Shroom1	0.490925	2.78263	0.0610353	0.36158
ENSMUSG00000063108	22688	zinc finger protein 26	Zfp26	-0.311784	6.03655	0.0611234	0.361899
ENSMUSG00000057278	68011	small nuclear ribonucleoprotein polypeptide G	Snrpg	-0.405012	4.01837	0.0611843	0.362056
ENSMUSG00000064563	100217451	small nucleolar RNA, H/ACA box 7A	Snora7a	-0.502271	2.69163	0.0612903	0.362479
ENSMUSG00000089255	100306952	small nucleolar RNA, H/ACA box 7	Snora78	-0.572289	1.92437	0.0614143	0.363009
ENSMUSG00000035498	109332	CUB domain containing protein 1	Cdcp1	-0.282018	7.06964	0.0616923	0.364268
ENSMUSG00000061143	433586	mastermind like transcriptional coactivator 3	Maml3	0.379669	4.35803	0.0616965	0.364268
ENSMUSG00000025085	226251	actin-binding LIM protein 1	Ablim1	0.351285	4.88813	0.0618062	0.364686
ENSMUSG00000074183	14857	glutathione S-transferase, alpha 1 (Ya)	Gsta1	-0.925908	1.51533	0.0618364	0.364686
[truncated: 8,752 more rows]

## Sheet: METvsEMT
ENSEMBL_ID	ENTREZID	GENENAME	SYMBOL	logFC	logCPM	PValue	FDR
[truncated: 10,539 more rows]
