# Supplementary material for: TGFβ selects for pro‐stemness over pro‐invasive phenotypes during cancer cell epithelial–mesenchymal transition
Source: Mol Oncol. 2022 Apr 10;16(12):2330–54. doi: 10.1002/1878-0261.13215 (PMC9208077; doi:10.1002/1878-0261.13215)
Supplement: Supplementary file 7 — Table S9. Excel file (EMT_GSEA_h.all.v7.1.entrez.gmt_EMT) with the GSEA data of differentially expressed cellular RNAs from EMT versus control cells, related to the data of Fig. S4C. [file MOL2-16-2330-s002.xlsx]

## Sheet: GSEA_h.all.v7.1.entrez.gmt_EMT
Description	setSize	enrichmentScore	NES	pvalue	p.adjust	qvalues	rank	leading_edge	core_enrichment
HALLMARK_EPITHELIAL_MESENCHYMAL_TRANSITION	115	0.715422	2.42396	0.00179856	0.021645	0.0118478	916	tags=55%, list=10%, signal=50%	ITGB3/COL5A3/CRLF1/CDH6/SERPINE1/FGF2/VIM/TNC/CXCL12/TIMP1/NT5E/FSTL3/DPYSL3/ITGA2/ITGA5/COL5A1/P3H1/CTGF/FERMT2/LAMC2/CDH2/COL16A1/COL7A1/LAMA3/IGFBP4/EFEMP2/ID2/RHOB/DAB2/CYR61/VEGFC/ITGB1/PLOD2/GJA1/WNT5A/SLC6A8/FBLN2/INHBA/BDNF/GPC1/BMP1/ECM1/TIMP3/VEGFA/PLOD1/ADAM12/TPM4/MATN2/CD44/PLAUR/TGFB1/VCAN/TGM2/PTHLH/LGALS1/SERPINH1/FN1/TPM1/PMEPA1/COL4A1/IGFBP3/PCOLCE2/GADD45A
HALLMARK_KRAS_SIGNALING_UP	107	0.524827	1.75426	0.00179856	0.021645	0.0118478	1257	tags=36%, list=13%, signal=32%	GNG11/ALDH1A3/F13A1/PLEK2/NGF/MMP10/ITGA2/EPHB2/ARG1/CSF2/MMP9/RGS16/G0S2/KIF5C/ETV1/TNNT2/ID2/GADD45G/AMMECR1/LIF/INHBA/ETV4/ANO1/PLAUR/JUP/TSPAN7/HBEGF/CBL/PLAT/IGFBP3/MMD/TRIB1/CPE/ST6GAL1/PRKG2/BTC/KCNN4/DUSP6/PTBP2
HALLMARK_ADIPOGENESIS	171	-0.421256	-1.59194	0.00239234	0.021645	0.0118478	1204	tags=23%, list=13%, signal=20%	ETFB/ARL4A/ELOVL6/SCP2/PRDX3/PHYH/DNAJC15/GHITM/GBE1/GPHN/RNF11/SQOR/PDCD4/MGST3/TOB1/ANGPTL4/SLC19A1/SLC5A6/PIM3/ACAA2/LPL/ACADM/ENPP2/RETSAT/DBT/PPARG/CAVIN2/SLC1A5/TST/SORBS1/DHRS7/CHCHD10/CDKN2C/REEP6/ABCA1/C3/ANGPT1/LTC4S
HALLMARK_P53_PATHWAY	172	-0.465244	-1.76076	0.00239234	0.021645	0.0118478	973	tags=30%, list=10%, signal=28%	RXRA/EPS8L2/VDR/TRIAP1/ZMAT3/SLC19A2/STEAP3/H2AFJ/ERCC5/FDXR/HIST1H1C/S100A4/TOB1/ATF3/CCNG1/PMM1/DDB2/PTPN14/APP/KLF4/NUPR1/JAG2/PIDD1/CASP1/KLK8/PLK3/SERPINB5/PPP1R15A/SLC3A2/RETSAT/PLK2/TRIB3/PERP/ST14/CCND2/TCHH/GM2A/DDIT3/CDH13/NDRG1/DCXR/MXD1/BTG2/COQ8A/TPD52L1/PVT1/SLC7A11/NOTCH1/TAP1/FAS/EPHX1
HALLMARK_E2F_TARGETS	173	-0.471708	-1.78327	0.00243902	0.021645	0.0118478	2647	tags=46%, list=28%, signal=34%	RAD50/EXOSC8/MCM6/NUP153/DNMT1/PSIP1/STMN1/TRA2B/SRSF1/ESPL1/MCM2/RPA1/MAD2L1/NUP205/SSRP1/NBN/SMC1A/EED/ORC2/HELLS/PMS2/PA2G4/TACC3/H2AFX/RFC1/NAP1L1/PPM1D/CDKN1A/SMC4/LYAR/CENPE/NAA38/MLH1/TIMELESS/DCLRE1B/DEK/DLGAP5/MCM7/CBX5/TMPO/POLE/RRM2/CDKN1B/LBR/TIPIN/NOP56/CDC20/NCAPD2/TOP2A/PRPS1/PAICS/CDCA3/CDK1/MKI67/NOLC1/BRCA2/RPA3/DUT/HMGB2/CCNE1/AURKB/XRCC6/BUB1B/KIF18B/MCM3/POLD2/WDR90/USP1/BIRC…
HALLMARK_MYC_TARGETS_V1	196	-0.40097	-1.54436	0.0025974	0.021645	0.0118478	3386	tags=51%, list=36%, signal=33%	ERH/CDK4/HNRNPR/RAD23B/PCNA/APEX1/SRPK1/MCM5/RAN/SNRPD2/MRPL23/CLNS1A/SRSF3/EIF2S2/HDGF/SNRPB2/CSTF2/RSL1D1/ACP1/SNRPD3/TXNL4A/SRSF2/SSBP1/RACK1/RPS2/MCM6/CANX/PWP1/CBX3/TRA2B/SRSF1/HNRNPA2B1/IMPDH2/MCM2/RRP9/MAD2L1/RPLP0/TFDP1/PABPC4/POLE3/ORC2/GNL3/RPS3/HDDC2/SET/NHP2/DDX18/FAM120A/RUVBL2/PA2G4/SNRPG/SRSF7/PHB/RPL6/DDX21/NAP1L1/RPS5/CNBP/RPL34/RPS6/EEF1B2/DEK/RFC4/MCM7/HSPE1/RPS10/FBL/NDUFAB1/R…
HALLMARK_MYC_TARGETS_V2	55	-0.597966	-1.881	0.00421053	0.0300752	0.0164622	2594	tags=71%, list=28%, signal=52%	IPO4/CBX3/NIP7/MRTO4/BYSL/RRP9/TCOF1/GNL3/DDX18/MYBBP1A/PPRC1/PA2G4/WDR74/MPHOSPH10/PHB/PPAN/NDUFAF4/SUPV3L1/TMEM97/RCL1/NOP2/UTP20/HSPE1/EXOSC5/PRMT3/NOP56/SORD/HSPD1/RRP12/NPM1/WDR43/NOP16/NOLC1/SLC19A1/SRM/UNG/SLC29A2/MYC
HALLMARK_TGF_BETA_SIGNALING	48	0.596597	1.73913	0.00579151	0.0361969	0.019813	1913	tags=65%, list=20%, signal=52%	SERPINE1/LTBP2/ID2/ACVR1/SMAD7/SLC20A1/SKIL/JUNB/FURIN/NCOR2/IFNGR2/TGFB1/SMURF2/PMEPA1/HIPK2/BMPR2/HDAC1/SMAD1/WWTR1/CDK9/TGIF1/SKI/SMAD3/KLF10/RAB31/TRIM33/XIAP/TGFBR1/BMPR1A/APC/SPTBN1
HALLMARK_TNFA_SIGNALING_VIA_NFKB	146	0.432537	1.5178	0.00880282	0.0451467	0.0247119	1315	tags=36%, list=14%, signal=31%	SERPINE1/TNC/PFKFB3/SPSB1/JAG1/CSF2/SGK1/FOSB/LAMB3/G0S2/PDLIM5/ID2/RHOB/CYR61/IER3/RNF19B/LIF/BHLHE40/JUNB/SOCS3/INHBA/TIPARP/MAFF/VEGFA/DENND5A/DUSP4/SPHK1/IFNGR2/CD44/PLAUR/LITAF/CCND1/SNN/HBEGF/PMEPA1/KLF9/PHLDA1/GADD45A/DUSP5/TSC22D1/TRIB1/RCAN1/F3/CFLAR/PANX1/B4GALT1/EHD1/GCH1/BCL6/EFNA1/KLF6/SERPINB8
HALLMARK_FATTY_ACID_METABOLISM	116	-0.428941	-1.52477	0.00902935	0.0451467	0.0247119	1034	tags=23%, list=11%, signal=21%	D2HGDH/NTHL1/LDHA/MAOA/XIST/ACSL1/ACSL5/CPT1A/PTS/ALAD/HSD17B10/CPOX/ACAA2/UBE2L6/SUCLG2/ACADM/MCEE/ECI1/RETSAT/BCKDHB/ACOT2/REEP6/ADH7/ALDH3A1/EPHX1/LTC4S
HALLMARK_COMPLEMENT	112	0.447069	1.51537	0.0106007	0.048185	0.026375	1249	tags=31%, list=13%, signal=27%	SERPINE1/GNG2/CLU/ZEB1/MMP12/TIMP1/GNB4/CPM/CTSL/PDGFB/DOCK4/DYRK2/PLA2G7/CBLB/MAFF/FYN/JAK2/ANXA5/ZFPM2/PLAUR/SRC/CALM1/PIM1/FN1/PLAT/LYN/S100A13/ME1/DUSP5/LIPA/F3/COL4A2/EHD1/DUSP6/CTSB
HALLMARK_UV_RESPONSE_DN	109	0.444688	1.49484	0.0124334	0.0495821	0.0271397	1075	tags=28%, list=11%, signal=25%	ITGB3/SERPINE1/HAS2/LPAR1/ATXN1/PDLIM5/INPP4B/DAB2/CYR61/SMAD7/LTBP1/GJA1/MAP1B/BHLHE40/BDNF/PLCB4/FYN/INSIG1/MAGI2/FZD2/GRK5/SRI/DDAH1/ANXA2/ATP2C1/PRKCA/RASA2/ZMIZ1/SYNE1/F3
HALLMARK_INFLAMMATORY_RESPONSE	95	0.468061	1.52816	0.0128913	0.0495821	0.0271397	656	tags=22%, list=7%, signal=21%	ITGB3/CD40/SERPINE1/HAS2/CHST2/TIMP1/LPAR1/ITGA5/RGS16/STAB1/PTAFR/IL18RAP/LIF/FZD5/INHBA/TPBG/SPHK1/PCDH7/IFNGR2/PLAUR/SRI
HALLMARK_COAGULATION	69	0.50866	1.58503	0.0183486	0.0608766	0.0333219	1249	tags=41%, list=13%, signal=35%	ITGB3/SERPINE1/CLU/TIMP1/MMP10/ITGA2/MMP9/PROS1/SH2B2/PDGFB/FURIN/BMP1/TIMP3/THBD/MAFF/FYN/FN1/PRSS23/PLAT/S100A13/MSRB2/CAPN2/F3/USP11/S100A1/DUSP14/DUSP6/CTSB
HALLMARK_HYPOXIA	144	0.403243	1.40986	0.0194004	0.0608766	0.0333219	1444	tags=38%, list=15%, signal=32%	SERPINE1/CHST2/PFKFB3/CSRP2/PRDX5/PFKP/COL5A1/SDC3/CTGF/NOCT/EFNA3/CYR61/IER3/KDELR3/STC2/P4HA1/PDGFB/BHLHE40/EGFR/EXT1/GPC1/TPBG/TIPARP/MAFF/PGM1/VEGFA/LXN/ATP7A/PLAUR/TGM2/CCNG2/TES/PIM1/NDST2/IGFBP3/ANXA2/PRKCA/MYH9/TGFBI/TGFB3/HK2/F3/GCNT2/SLC25A1/WSB1/EFNA1/KLF6/UGP2/P4HA2/LARGE1/TPST2/ETS1/AKAP12/FOS
HALLMARK_BILE_ACID_METABOLISM	65	-0.467865	-1.51804	0.0194805	0.0608766	0.0333219	1152	tags=26%, list=12%, signal=23%	SCP2/PEX11G/PHYH/RXRA/ACSL1/FDXR/ACSL5/ISOC1/PECR/RETSAT/TFCP2L1/SULT2B1/ABCA1/AR/DIO2/BBOX1
HALLMARK_ALLOGRAFT_REJECTION	82	0.475195	1.52155	0.0220588	0.0647153	0.0354231	644	tags=21%, list=7%, signal=19%	CD40/IL11/TIMP1/MMP9/APBB1/CXCR3/STAB1/IL18RAP/DYRK3/LIF/INHBA/EGFR/JAK2/GALNT1/F2R/IFNGR2/TGFB1
HALLMARK_APICAL_JUNCTION	117	0.422987	1.43775	0.0232975	0.0647153	0.0354231	1046	tags=32%, list=11%, signal=29%	CDH6/NECTIN3/ITGA2/MMP9/SDC3/LAMB3/LAMC2/COL16A1/LAMA3/SYK/ADAM15/ITGB1/THBS3/YWHAH/ACTB/EGFR/BMP1/PLCG1/NLGN2/INSIG1/EPB41L2/FLNC/MAPK11/VCAN/MSN/SRC/ZYX/JUP/MPP5/NECTIN1/SPEG/RRAS/ACTG1/MYH9/CLDN4/TGFBI/EVL/ACTN1
HALLMARK_MTORC1_SIGNALING	178	-0.36213	-1.37819	0.026764	0.0704316	0.038552	1599	tags=30%, list=17%, signal=25%	TMEM97/DHFR/SLC37A4/HSPE1/RRM2/IFRD1/SORD/ADIPOR2/HSPD1/NAMPT/ARPC5L/ASNS/CCNF/ELOVL6/LGMN/PSPH/SLC1A4/SHMT2/PGK1/HSPA9/WARS/CTSC/PHGDH/GOT1/PSMG1/GBE1/SDF2L1/PDK1/LDHA/TCEA1/EPRS/BUB1/FDXR/SRD5A1/ITGB2/HSPA5/CCNG1/NUPR1/EBP/GCLC/MTHFD2/UNG/PPP1R15A/TRIB3/PSAT1/DDIT3/SLC1A5/SLC7A5/BTG2/CTH/SLC7A11/FAM129A
HALLMARK_APICAL_SURFACE	23	-0.599298	-1.56903	0.0294118	0.0713189	0.0390377	772	tags=39%, list=8%, signal=36%	SHROOM2/APP/SULF2/EFNA5/CX3CL1/CRYBG1/ATP8B1/AFAP1L2
HALLMARK_ESTROGEN_RESPONSE_EARLY	143	-0.376718	-1.38609	0.0299539	0.0713189	0.0390377	810	tags=24%, list=9%, signal=22%	SLC19A2/IL6ST/KAZN/TOB1/ALDH3B1/ASB13/KLF4/NADSYN1/CLDN7/AQP3/MREG/PMAIP1/SH3BP5/SLC16A1/RAB17/ANXA9/MYBL1/TSKU/MYC/SLC7A5/TTC39A/TPD52L1/ABLIM1/KLK10/DEPTOR/P2RY2/SULT2B1/THSD4/ELF3/AR/SYBU/DHRS3/WISP2
HALLMARK_GLYCOLYSIS	152	0.371738	1.31462	0.0433276	0.0984717	0.0539003	1397	tags=26%, list=15%, signal=22%	NDST3/CHST2/NT5E/PFKP/COL5A1/SDC3/EFNA3/IER3/KDELR3/GNE/STC2/PLOD2/P4HA1/EGFR/EXT1/GPC1/TPBG/VEGFA/PLOD1/CD44/VCAN/AGL/NSDHL/CENPA/IGFBP3/TPST1/ME1/TGFBI/HK2/CHPF2/CHPF/B4GALT1/TGFA/CHST12/GNPDA1/GUSB/UGP2/SDC1/P4HA2
HALLMARK_OXIDATIVE_PHOSPHORYLATION	173	-0.34468	-1.30305	0.0487805	0.103211	0.0564944	2575	tags=32%, list=27%, signal=24%	COX7A2L/NDUFB3/MDH1/MRPS15/LRPPRC/SDHA/SUCLG1/NDUFB6/NDUFA3/MFN2/ATP6V1H/SDHD/NDUFA5/ISCA1/NDUFC2/NDUFB2/AIFM1/MPC1/COX15/ETFA/NDUFA4/TIMM10/ACADSB/UQCRQ/CYB5A/NDUFS4/SUPV3L1/SLC25A12/MTRF1/SLC25A5/MRPL15/HTRA2/NDUFAB1/AFG3L2/MTRR/UQCR10/NDUFS6/TIMM9/ETFB/FDX1/PRDX3/SURF1/HSPA9/BAX/PHYH/LDHA/ACAT1/MGST3/CPT1A/HSD17B10/ACAA2/CASP7/ACADM/ECI1/RETSAT
HALLMARK_ANDROGEN_RESPONSE	79	0.443726	1.41693	0.0495413	0.103211	0.0564944	1438	tags=35%, list=15%, signal=30%	ALDH1A3/SGK1/PDLIM5/HERC3/FADS1/INPP4B/ACSL3/FKBP5/UAP1/INSIG1/SPCS3/PGM3/CCND1/SEC24D/HMGCS1/PTK2B/HMGCR/KRT8/PMEPA1/TSC22D1/ACTN1/ZMIZ1/B4GALT1/RAB4A/ELL2/ITGAV/MAF/AKAP12
HALLMARK_G2M_CHECKPOINT	177	-0.341433	-1.29559	0.0612745	0.122549	0.0670795	1771	tags=27%, list=19%, signal=22%	H2AFX/MEIS2/DTYMK/SMC4/CENPE/AMD1/TMPO/POLE/CDKN1B/LBR/CDC20/ORC5/TOP2A/CCNF/DKC1/CDK1/MKI67/NOLC1/BRCA2/NEK2/NCL/HMGN2/BUB1/PRC1/EXO1/TPX2/AURKB/ATF5/KIF23/MCM3/KIF11/KIF15/PML/CENPF/CCNA2/BIRC5/CDC25B/KNL1/SLC7A1/HMMR/RPS6KA5/UBE2C/EFNA5/MYC/SLC7A5/CDKN2C
HALLMARK_IL6_JAK_STAT3_SIGNALING	47	0.478358	1.37959	0.0763209	0.146771	0.0803378	948	tags=26%, list=10%, signal=23%	ITGB3/CSF2/PDGFC/SOCS3/CSF2RB/IFNGR2/CD44/TGFB1/PIM1/CBL/BAK1/CD14
HALLMARK_MYOGENESIS	101	0.384442	1.27106	0.0947177	0.175403	0.0960101	1025	tags=32%, list=11%, signal=29%	FGF2/CLU/RYR1/CKB/TNNT2/ITGB1/ST5/PDLIM7/STC2/HSPB8/SLC6A8/AK1/BHLHE40/SMTN/ITGA7/CNN3/NCAM1/SPHK1/ADAM12/TGFB1/PDE4DIP/AGL/HBEGF/FDPS/IGFBP3/PKIA/SVIL/SPEG/TPM3/MYH9/DMPK/RIT1
HALLMARK_KRAS_SIGNALING_DN	56	0.435131	1.30574	0.112167	0.200299	0.109637	969	tags=27%, list=10%, signal=24%	HSD11B2/SOX10/RYR1/CHST2/SGK1/CPEB3/HTR1D/MSH5/SKIL/YPEL1/SNN/LYPD3/SHOX2/ENTPD7/CALCB
HALLMARK_IL2_STAT5_SIGNALING	124	0.35207	1.20583	0.126374	0.217886	0.119264	1352	tags=30%, list=14%, signal=26%	SELP/GLIPR2/NT5E/ENPP1/ALCAM/CSF2/RGS16/RHOB/SPRY4/SPRED2/CKAP4/NCS1/LIF/P4HA1/BHLHE40/FURIN/ECM1/ETV4/MAFF/DENND5A/CD44/TGM2/NFKBIZ/PIM1/WLS/ODC1/PHLDA1/HIPK2/BMPR2/HK2/S100A1/LRRC8C/PHTF2/PRAF2/KLF6/PLEC/ITGAV
HALLMARK_XENOBIOTIC_METABOLISM	116	-0.327319	-1.16353	0.160271	0.267118	0.146212	1053	tags=22%, list=11%, signal=19%	BPHL/XDH/MAOA/HGFAC/CSAD/PTS/MTHFD1/PMM1/FBLN1/GCLC/MCCC2/LONP1/RETSAT/ABCC3/SLC1A5/DCXR/PYCR1/DHRS7/ESR1/ACOX2/ADH7/FAS/ALDH3A1/EPHX1
HALLMARK_APOPTOSIS	116	-0.323107	-1.14856	0.171558	0.270284	0.147945	1389	tags=27%, list=15%, signal=23%	TXNIP/SOD2/TOP2A/ANXA1/ISG20/GSN/BAX/BID/HMGB2/PDCD4/FDXR/ATF3/LGALS3/ERBB3/APP/EBP/CASP7/CDC25B/CASP1/PMAIP1/RETSAT/BCL2L1/CCND2/DDIT3/BTG2/CAV1/CTH/IL18/TAP1/FAS
HALLMARK_MITOTIC_SPINDLE	182	0.318191	1.15527	0.172982	0.270284	0.147945	1913	tags=35%, list=20%, signal=28%	PALLD/PDLIM5/OPHN1/KIF3C/FGD6/SEPT9/SHROOM1/BCR/DOCK4/CCDC88A/EPB41L2/NEDD9/ABR/STK38L/TRIO/HDAC6/FARP1/CLIP2/MYH9/PXN/KLC1/RASA2/ARL8A/MYO9B/KATNB1/TUBA4A/ALS2/ARHGAP29/MARK4/LLGL1/CEP250/CENPJ/CYTH2/FLNA/CDC42BPA/CDC42EP4/PLEKHG2/CDC27/FLNB/FSCN1/RICTOR/CDC42EP1/KIF1B/CTTN/ABL1/RASAL2/DST/MAP1S/ARHGEF7/SYNPO/MYO1E/RASA1/MAP3K11/ITSN1/SSH2/NF1/PKD2/CEP192/CDC42/KIFAP3/AKAP13/APC/SPTBN1
HALLMARK_SPERMATOGENESIS	47	-0.392547	-1.20909	0.179226	0.271555	0.14864	2649	tags=47%, list=28%, signal=34%	TOPBP1/LPIN1/NPHP1/SLC12A2/IDE/NF2/CLPB/TALDO1/NCAPH/RFC4/STRBP/PRKAR2A/PARP2/PEBP1/ARL4A/CDK1/NEK2/PSMG1/PHF7/BUB1/MAP7
HALLMARK_UNFOLDED_PROTEIN_RESPONSE	107	-0.324779	-1.14428	0.188341	0.276972	0.151606	2336	tags=36%, list=25%, signal=28%	SERP1/RRP9/ATF4/EXOSC1/CEBPB/DDX10/EIF4EBP1/NHP2/NABP1/EEF2/H2AFX/BANF1/NOP14/EXOSC5/IARS/NOP56/ASNS/NPM1/SLC30A5/TTC37/DKC1/SLC1A4/RPS14/NOLC1/HSPA9/PARN/IMP3/CEBPG/XPOT/HSPA5/ATF3/ALDH18A1/CHAC1/ATF6/MTHFD2/HERPUD1/PSAT1/SLC7A5
HALLMARK_ANGIOGENESIS	20	0.494042	1.23199	0.202358	0.289082	0.158234	946	tags=45%, list=10%, signal=41%	TIMP1/JAG1/PDGFA/THBD/VEGFA/SLCO2A1/VCAN/LRPAP1/FGFR1
HALLMARK_ESTROGEN_RESPONSE_LATE	123	0.328779	1.12598	0.231047	0.320899	0.17565	711	tags=21%, list=8%, signal=20%	CXCL12/RET/SGK1/HR/LAMC2/CKB/IGFBP4/ID2/AFF1/SFN/FKBP5/HSPB8/NRIP1/HSPA4L/NCOR2/TPBG/GJB3/JAK2/FDFT1/PLA2G16/STIL/NBL1/CD44/UGDH/CCND1/ASS1
HALLMARK_INTERFERON_ALPHA_RESPONSE	56	-0.360707	-1.14022	0.241597	0.326482	0.178706	1359	tags=20%, list=14%, signal=17%	LY6E/IFI35/ISG20/WARS/UBE2L6/CASP1/GBP2/BST2/TAP1/UBA7
HALLMARK_HEME_METABOLISM	148	0.297997	1.05042	0.361739	0.475973	0.260532	1585	tags=21%, list=17%, signal=18%	ALDH1L1/TNS1/SNCA/ACSL6/IGSF3/DMTN/MFHAS1/RAP1GAP/SLC6A8/SMOX/TMCC2/ENDOD1/PRDX2/PPP2R5B/TRAK2/MOCOS/PQLC1/ADD2/BMP2K/CTSB/ARL2BP/ELL2/P4HA2/CDC27/TFDP2/UROD/ADD1/YPEL5/LRP10/CDR2/BTRC
HALLMARK_UV_RESPONSE_UP	114	0.30695	1.04154	0.381883	0.489593	0.267988	930	tags=16%, list=10%, signal=14%	SLC6A12/DLG4/RET/FOSB/PLCL1/RHOB/NPTXR/SLC6A8/JUNB/FURIN/DNAJB1/GGH/TYRO3/SHOX2/BAK1/LYN/YKT6/MGAT1
