# Supplementary material for: TGFβ selects for pro‐stemness over pro‐invasive phenotypes during cancer cell epithelial–mesenchymal transition
Source: Mol Oncol. 2022 Apr 10;16(12):2330–54. doi: 10.1002/1878-0261.13215 (PMC9208077; doi:10.1002/1878-0261.13215)
Supplement: Supplementary file 8 — Table S10. Excel file (METvsEMT_GSEA_h.all.v7.1.entrez.gmt_EMT) with the GSEA data of differentially expressed cellular RNAs from MET vs EMT cells, related to the data of Fig. S4D. [file MOL2-16-2330-s001.xlsx]

## Sheet: GSEA_h.all.v7.1.entrez.gmt_EMTv
Description	setSize	enrichmentScore	NES	pvalue	p.adjust	qvalues	rank	leading_edge	core_enrichment
HALLMARK_G2M_CHECKPOINT	177	0.47104	1.57984	0.00126422	0.0141844	0.0095558	1349	tags=27%, list=14%, signal=23%	CDKN2C/CCNA2/HMMR/UBE2C/CENPF/BIRC5/KNL1/KIF15/SLC7A5/MKI67/KIF11/CDC25B/AURKB/NEK2/BUB1/TOP2A/EFNA5/PRC1/EXO1/RPS6KA5/ESPL1/CENPE/TPX2/KIF23/SLC7A1/PML/CDK1/MCM3/CCNB2/POLE/CDC20/TACC3/CCNF/MCM5/HMGN2/SMC4/SLC12A2/MYC/AURKA/MCM6/RACGAP1/ATF5/BRCA2/CDKN1B/DMD/LBR/PRIM2
HALLMARK_P53_PATHWAY	172	0.477195	1.5988	0.00126743	0.0141844	0.0095558	1401	tags=35%, list=15%, signal=30%	EPHX1/FAS/TAP1/CDH13/NOTCH1/CASP1/SLC7A11/TPD52L1/MXD1/GM2A/KLF4/PVT1/DCXR/S100A4/CCND2/BTG2/COQ8A/TCHH/NDRG1/PERP/DDIT3/RETSAT/KLK8/ST14/VDR/NUPR1/APP/PLK3/SERPINB5/PTPN14/SLC3A2/PPP1R15A/TRIB3/DDB2/TM7SF3/STEAP3/ZMAT3/SLC19A2/INHBB/RXRA/EPS8L2/HIST1H1C/PLK2/JAG2/PIDD1/TOB1/ERCC5/TRIAP1/FDXR/ZFP36L1/FOXO3/ATF3/PHLDA3/PMM1/BAX/SESN1/CCNG1/ITGB4/MKNK2/SAT1
HALLMARK_ADIPOGENESIS	171	0.50312	1.68373	0.00126904	0.0141844	0.0095558	1771	tags=32%, list=19%, signal=26%	ANGPT1/LPL/LTC4S/ABCA1/C3/CDKN2C/ENPP2/CAVIN2/REEP6/CHCHD10/DHRS7/SLC1A5/SORBS1/TST/DBT/PPARG/ACADM/ACAA2/RETSAT/PHYH/ANGPTL4/SQOR/MGST3/STAT5A/ARL4A/GPHN/DHCR7/ETFB/SLC5A6/GBE1/PIM3/TOB1/TKT/ADIPOR2/UCP2/ELOVL6/LIPE/FAH/GPAM/SCP2/RNF11/MARC2/DDT/CAVIN1/SLC25A10/PRDX3/LPCAT3/SLC19A1/DNAJC15/PDCD4/UQCR10/ABCB8/ALDH2/GHITM
HALLMARK_E2F_TARGETS	173	0.547549	1.83228	0.00126904	0.0141844	0.0095558	1737	tags=35%, list=18%, signal=29%	CDKN2C/TK1/DIAPH3/HMMR/BIRC5/BUB1B/MKI67/CDC25B/AURKB/KIF18B/TOP2A/CDCA3/DLGAP5/RRM2/WDR90/TRIP13/HMGB2/ESPL1/CENPE/SHMT1/CDK1/MCM3/CCNB2/POLE/CDC20/NCAPD2/TACC3/POLD2/USP1/MCM5/CCNE1/DUT/SMC4/UNG/SPAG5/TIMELESS/MTHFD2/MELK/XRCC6/MYC/AURKA/MCM6/RACGAP1/TIPIN/BRCA2/CDKN1B/LBR/RPA3/PRIM2/PAICS/MAD2L1/CBX5/RPA1/PAN2/TMPO/PTTG1/DNMT1/BRCA1/CDKN1A/MLH1/PPM1D
HALLMARK_BILE_ACID_METABOLISM	65	0.557168	1.64603	0.00141844	0.0141844	0.0095558	1295	tags=31%, list=14%, signal=27%	BBOX1/DIO2/ABCA1/TFCP2L1/AR/SULT2B1/SLC29A1/ACSL1/RETSAT/PHYH/PEX11G/ACSL5/RXRA/ISOC1/PECR/HACL1/LIPE/FDXR/PFKM/SCP2
HALLMARK_FATTY_ACID_METABOLISM	116	0.503225	1.61428	0.0027137	0.0226142	0.0152348	1548	tags=32%, list=16%, signal=27%	ALDH3A1/EPHX1/LTC4S/ADH7/ACOT2/REEP6/UBE2L6/ACSL1/ACADM/ACAA2/ECI1/RETSAT/BCKDHB/MCEE/CPT1A/HSPH1/ALDH3A2/ACSL5/ALAD/CRYZ/HSD17B10/BPHL/ENO3/ADIPOR2/PTS/PTPRG/CPOX/SUCLG2/GRHPR/GSTZ1/MAOA/LDHA/NTHL1/ECI2/BLVRA/MDH1/XIST
HALLMARK_EPITHELIAL_MESENCHYMAL_TRANSITION	115	-0.578664	-2.10815	0.00378788	0.0264831	0.0178412	887	tags=44%, list=9%, signal=41%	FOXC2/BASP1/PLOD1/TGFB1/P3H1/LGALS1/CTGF/IGFBP3/ID2/GADD45A/GPC1/TPM4/SERPINH1/VIM/CD44/TPM1/CYR61/SLC6A8/BMP1/FBLN2/PLAUR/VEGFA/RHOB/PTHLH/DPYSL3/COL16A1/GJA1/EFEMP2/INHBA/FSTL3/ITGB1/VEGFC/ADAM12/FERMT2/COL7A1/PLOD2/LAMC2/ITGA5/LAMA3/CXCL12/TIMP1/FGF2/ITGA2/NT5E/TNC/CDH6/SERPINE1/COL5A3/ITGB3/CRLF1
HALLMARK_TNFA_SIGNALING_VIA_NFKB	146	-0.437295	-1.62952	0.00423729	0.0264831	0.0178412	1094	tags=34%, list=12%, signal=30%	NR4A1/DENND5A/TRIB1/EHD1/ZC3H12A/GCH1/EFNA1/TGIF1/SNN/KLF9/PHLDA1/TSC22D1/CCND1/LITAF/SOCS3/ID2/IFNGR2/GADD45A/F3/HBEGF/DUSP4/DUSP5/CD44/SPHK1/KLF6/MAFF/CYR61/TIPARP/PLAUR/RNF19B/PDLIM5/VEGFA/RHOB/LIF/BHLHE40/JUNB/INHBA/IER3/SGK1/FOSB/LAMB3/G0S2/SPSB1/CSF2/JAG1/PFKFB3/TNC/SERPINE1
HALLMARK_TGF_BETA_SIGNALING	48	-0.559089	-1.75238	0.00626959	0.0348311	0.0234651	1784	tags=67%, list=19%, signal=54%	FKBP1A/RAB31/KLF10/WWTR1/TGFBR1/SKI/ARID4B/XIAP/BMPR1A/CDK9/PMEPA1/HIPK2/APC/HDAC1/TGIF1/TRIM33/SMAD1/TGFB1/BMPR2/NCOR2/ID2/IFNGR2/SMURF2/FURIN/ACVR1/SMAD7/SKIL/JUNB/LTBP2/SLC20A1/SERPINE1
HALLMARK_XENOBIOTIC_METABOLISM	116	0.462128	1.48245	0.00949796	0.0474898	0.0319931	1365	tags=29%, list=14%, signal=25%	ALDH3A1/FBLN1/EPHX1/ADH7/FAS/ACOX2/ESR1/XDH/DHRS7/SLC1A5/DCXR/PYCR1/ABCC3/AOX1/RETSAT/CSAD/TMEM176B/MCCC2/LONP1/GSTT2/BPHL/HGFAC/PTS/HACL1/GCLC/MTHFD1/FAH/MAOA/PROS1/DHRS1/PMM1/TNFRSF1A/SLC6A6/DDT
HALLMARK_KRAS_SIGNALING_UP	107	-0.419611	-1.49747	0.0153846	0.0676008	0.0455416	736	tags=27%, list=8%, signal=25%	AVL9/KCNN4/PRKG2/IGFBP3/ID2/TSPAN7/ANO1/HBEGF/ETV4/PLAUR/LIF/AMMECR1/INHBA/ARG1/TNNT2/KIF5C/RGS16/GADD45G/EPHB2/G0S2/CSF2/NGF/ITGA2/MMP10/MMP9/PLEK2/GNG11/ALDH1A3
HALLMARK_INTERFERON_ALPHA_RESPONSE	56	0.520294	1.48203	0.0162242	0.0676008	0.0455416	2331	tags=43%, list=25%, signal=32%	UBA7/TAP1/CASP1/GBP2/BST2/UBE2L6/IFITM3/IFI27/ISG20/IFI35/TRIM21/CD47/LY6E/IRF2/PARP12/SLC25A28/TMEM140/WARS/TXNIP/IRF9/PSME1/TRIM25/STAT2/CMTR1
HALLMARK_ESTROGEN_RESPONSE_EARLY	143	0.439995	1.44232	0.0183486	0.0705716	0.047543	1030	tags=26%, list=11%, signal=23%	WISP2/DHRS3/SYBU/THSD4/KLK10/AR/ELF3/SULT2B1/ABLIM1/TPD52L1/KLF4/TTC39A/P2RY2/DEPTOR/SLC7A5/FOXC1/MYBL1/AQP3/MREG/RAB17/TSKU/NADSYN1/ANXA9/ALDH3B1/SLC16A1/SH3BP5/BCL2/ASB13/DHCR7/SLC19A2/INHBB/PMAIP1/IL6ST/RPS6KA2/TOB1/LRIG1/MYC
HALLMARK_INFLAMMATORY_RESPONSE	95	-0.415415	-1.46795	0.0215827	0.0770812	0.0519284	932	tags=31%, list=10%, signal=28%	GCH1/SRI/PCDH7/GNAI3/FZD5/LYN/ATP2C1/IFNGR2/F3/HBEGF/TPBG/SPHK1/KLF6/PLAUR/LIF/LPAR1/PTAFR/INHBA/IL18RAP/STAB1/RGS16/ITGA5/TIMP1/CHST2/HAS2/SERPINE1/CD40/ITGB3
HALLMARK_APICAL_SURFACE	23	0.655328	1.59771	0.0236967	0.0789889	0.0532136	1088	tags=48%, list=12%, signal=42%	AFAP1L2/CRYBG1/ATP8B1/CX3CL1/SULF2/EFNA5/GATA3/APP/SHROOM2/MAL/ADIPOR2
HALLMARK_ALLOGRAFT_REJECTION	82	-0.403957	-1.40556	0.0350877	0.105042	0.0707651	789	tags=22%, list=8%, signal=20%	UBE2D1/LYN/JAK2/IFNGR2/F2R/GALNT1/LIF/EGFR/CXCR3/INHBA/DYRK3/IL18RAP/STAB1/TIMP1/MMP9/CD40/IL11
HALLMARK_ESTROGEN_RESPONSE_LATE	123	0.428331	1.37596	0.0357143	0.105042	0.0707651	1636	tags=37%, list=17%, signal=31%	WISP2/KLK10/ACOX2/SULT2B1/CAV1/TPD52L1/KLF4/SLC7A5/DCXR/PRKAR2B/TST/TOP2A/FOXC1/SORD/SLC29A1/CDH1/PERP/ANXA9/ALDH3B1/SLC16A1/ST14/IMPA2/CDC20/EMP2/BCL2/ISG20/ALDH3A2/NAB2/DHCR7/ETFB/IL6ST/RPS6KA2/TOB1/ADD3/ZFP36/KIF20A/MAPK13/FAM102A/KCNK5/MEST/SLC1A4/CHPT1/ITPK1/PTPN6/PDCD4/FABP5
HALLMARK_COAGULATION	69	-0.409722	-1.36752	0.0486111	0.131579	0.0886427	510	tags=19%, list=5%, signal=18%	MAFF/BMP1/FURIN/PDGFB/SH2B2/TIMP1/ITGA2/MMP10/MMP9/CLU/SERPINE1/ITGB3
HALLMARK_APICAL_JUNCTION	117	-0.353423	-1.28658	0.05	0.131579	0.0886427	1009	tags=29%, list=11%, signal=26%	JUP/THBS3/MYH9/RRAS/SYK/SPEG/ZYX/PLCG1/MAP3K20/NECTIN1/SRC/ACTG1/MPP5/RASA1/CLDN4/ADAM15/EPB41L2/MSN/ACTB/BMP1/MAPK11/COL16A1/EGFR/ITGB1/YWHAH/SDC3/LAMC2/NECTIN3/LAMA3/LAMB3/ITGA2/MMP9/CDH6
HALLMARK_HYPOXIA	144	-0.339976	-1.25763	0.0600858	0.150215	0.101197	987	tags=28%, list=10%, signal=26%	PRKCA/MYH9/ANXA2/EFNA1/LXN/CCNG2/CTGF/STC2/WSB1/PIM1/IGFBP3/P4HA1/ATP7A/EXT1/F3/GPC1/TES/TPBG/KLF6/HK2/KDELR3/MAFF/CYR61/TIPARP/PGM1/PLAUR/PDGFB/VEGFA/PFKP/BHLHE40/EGFR/EFNA3/SDC3/IER3/NOCT/PRDX5/CSRP2/CHST2/PFKFB3/SERPINE1
HALLMARK_COMPLEMENT	112	-0.354928	-1.28427	0.0692308	0.164835	0.111047	722	tags=21%, list=8%, signal=19%	DOCK4/SRC/CBLB/CALM1/PIM1/LYN/JAK2/F3/DUSP5/MAFF/PLAUR/ANXA5/PDGFB/ZEB1/CTSL/MMP13/GNB4/TIMP1/MMP12/CLU/GNG2/SERPINE1
HALLMARK_GLYCOLYSIS	152	-0.328671	-1.22744	0.0742358	0.168718	0.113662	722	tags=22%, list=8%, signal=21%	CHPF/TPST1/ME1/CITED2/B4GALT1/SDC1/AGL/PLOD1/KIF2A/B4GALT7/STC2/IGFBP3/TGFA/HOMER1/P4HA1/GNPDA1/EXT1/GPC1/TPBG/CD44/HK2/KDELR3/VEGFA/PFKP/EGFR/EFNA3/GNE/SDC3/IER3/PLOD2/NT5E/CHST2/NDST3
HALLMARK_ANDROGEN_RESPONSE	79	-0.366821	-1.25941	0.10453	0.225237	0.151739	819	tags=32%, list=9%, signal=29%	CDC14B/INSIG1/PMEPA1/ELL2/AKAP12/B4GALT1/GNAI3/HMGCR/UAP1/HMGCS1/TSC22D1/PTK2B/CCND1/KRT8/SPCS3/PGM3/INPP4B/FADS1/HERC3/PDLIM5/FKBP5/ACSL3/SGK1/ALDH1A3
HALLMARK_IL2_STAT5_SIGNALING	124	-0.324925	-1.20278	0.111524	0.225237	0.151739	616	tags=20%, list=7%, signal=19%	PHTF2/P4HA1/ODC1/ETV4/CKAP4/CD44/KLF6/HK2/NFKBIZ/MAFF/FURIN/RHOB/LIF/NCS1/BHLHE40/SPRED2/SPRY4/RGS16/ENPP1/ALCAM/CSF2/NT5E/GLIPR2/SELP
HALLMARK_INTERFERON_GAMMA_RESPONSE	103	0.399562	1.26508	0.112619	0.225237	0.151739	1123	tags=26%, list=12%, signal=23%	CFH/FAS/TAP1/ST3GAL5/CASP1/ITGB7/BST2/CSF2RB/UBE2L6/IFITM3/IFI27/DDX58/CASP7/STAT1/PML/ARL4A/METTL7B/ISG20/IFI35/RNF213/ISOC1/RBCK1/MTHFD2/ARID5B/TRIM21/TAPBP/LY6E
HALLMARK_KRAS_SIGNALING_DN	56	-0.390614	-1.26903	0.12037	0.231481	0.155945	448	tags=20%, list=5%, signal=19%	YPEL1/MSH5/CPEB3/SKIL/SGK1/HTR1D/CHST2/RYR1/HSD11B2/SOX10
HALLMARK_APOPTOSIS	116	0.378811	1.21518	0.138399	0.256294	0.172661	1923	tags=37%, list=20%, signal=30%	FAS/TAP1/IL18/GSTM1/CASP1/CAV1/CTH/CDC25B/IFITM3/TOP2A/CCND2/BTG2/BCL2L1/DDIT3/HMGB2/EBP/RETSAT/CASP7/APP/LGALS3/ISG20/PMAIP1/ERBB3/GSN/FDXR/BID/ATF3/CDKN1B/BAX/EMP1/SAT1/TIMP3/TIMP2/PDCD4/BRCA1/CDKN1A/SOD2/ANXA1/BCL2L11/DNAJC3/CASP3/CYLD/TXNIP
HALLMARK_SPERMATOGENESIS	47	0.451267	1.26535	0.151694	0.269099	0.181288	2084	tags=43%, list=22%, signal=33%	NEK2/BUB1/CDK1/CCNB2/ARL4A/RFC4/SLC12A2/PHF7/NCAPH/MAP7/AURKA/PEBP1/NF2/PSMG1/LPIN1/NPHP1/TALDO1/CLPB/PARP2/PRKAR2A
HALLMARK_MYOGENESIS	101	0.383742	1.20619	0.156077	0.269099	0.181288	1363	tags=29%, list=14%, signal=25%	SOD3/FST/SORBS3/TPM2/CDH13/NOTCH1/ABLIM1/TPD52L1/CRYAB/SORBS1/TNNI2/EPHB3/AEBP1/ACSL1/KLF5/APP/ITGB5/IGFBP7/DTNA/ERBB3/ENO3/GSN/SPARC/TEAD4/ADCY9/PFKM/DMD/KIFC3/ITGB4
HALLMARK_OXIDATIVE_PHOSPHORYLATION	173	0.351078	1.17482	0.173858	0.282105	0.19005	3385	tags=42%, list=36%, signal=27%	ACADM/ACAA2/ECI1/RETSAT/PHYH/CASP7/CPT1A/MGST3/SLC25A12/ALDH6A1/ACAT1/ETFB/HSD17B10/FDX1/ACADSB/LDHA/SURF1/BAX/ETFA/PRDX3/MDH1/UQCR10/COX15/MPC1/NDUFA4/MTRF1/CYB5A/SLC25A5/MRPL15/NDUFAB1/OAT/SLC25A11/NDUFA3/HTRA2/NDUFA5/GPX4/HSPA9/OXA1L/NDUFB2/TIMM9/SUPV3L1/NDUFS6/AFG3L2/IDH2/MFN2/SDHD/NDUFS4/HADHA/ATP6V1H/NDUFA8/NNT/COX7A2L/MRPS15/NDUFB5/HADHB/MTRR/AIFM1/OGDH/COX4I1/SUCLG1/NDUFB3/NDUFC1/SDHA/ISC…
HALLMARK_UV_RESPONSE_DN	109	-0.322885	-1.15744	0.174905	0.282105	0.19005	1211	tags=27%, list=13%, signal=23%	YTHDC1/CDC42BPA/CITED2/FHL2/LTBP1/PRKCA/SYNE1/ANXA2/BDNF/SRI/FZD2/RASA2/ATP2C1/MAGI2/F3/DDAH1/CYR61/INPP4B/PDLIM5/SMAD7/LPAR1/GJA1/BHLHE40/MAP1B/ATXN1/HAS2/SERPINE1/ITGB3
HALLMARK_MTORC1_SIGNALING	178	0.344297	1.15579	0.186076	0.290744	0.195869	1989	tags=32%, list=21%, signal=26%	FAM129A/SLC7A11/CTH/SLC7A5/SLC1A5/BUB1/SORD/BTG2/RRM2/DDIT3/EBP/ITGB2/PSAT1/NUPR1/PPP1R15A/TRIB3/CCNF/DHFR/DHCR7/SRD5A1/SDF2L1/UNG/LGMN/GBE1/MTHFD2/PDK1/ADIPOR2/AURKA/ELOVL6/PHGDH/GCLC/ADD3/FDXR/PGK1/HSPA5/LDHA/FKBP2/SLC6A6/CCNG1/GOT1/PSMG1/GLRX/SLC1A4/RPA1/TMEM97/NAMPT/TCEA1/PSPH/CDKN1A/DHCR24/SLC37A4/WARS/RDH11/EPRS/PIK3R3/NFIL3/SHMT2
