# Supplementary material for: TGFβ selects for pro‐stemness over pro‐invasive phenotypes during cancer cell epithelial–mesenchymal transition
Source: Mol Oncol. 2022 Apr 10;16(12):2330–54. doi: 10.1002/1878-0261.13215 (PMC9208077; doi:10.1002/1878-0261.13215)
Supplement: Supplementary file 9 — Table S11. Excel file (KEGG_CellSimilar_Down) with the GO analysis data of differentially down‐regulated cellular RNAs from EMT cells, related to the data of Fig. S4F, G. [file MOL2-16-2330-s008.xlsx]

## Sheet: KEGG_CellSimilar_Down
,"ID","Description","GeneRatio","BgRatio","pvalue","p.adjust","qvalue","geneID","Count"
mmu04115,"mmu04115","p53 signaling pathway","27/695","66/4252",1.46370877248034e-06,0.000462531972103789,0.000426786663133743,"Ppm1d/Cdkn1a/Ei24/Pten/Cdk1/Bax/Bid/Zmat3/Bcl2/Steap3/Ccne1/Ccng1/Cdk6/Ddb2/Sesn2/Pidd1/Serpinb5/Pmaip1/Siva1/Thbs1/Bcl2l1/Ccne2/Ccnb1/Perp/Ccnd2/Gtse1/Fas",27
mmu05204,"mmu05204","Chemical carcinogenesis","14/695","26/4252",1.20436323573122e-05,0.00129972862884443,0.00119928324513627,"Mgst3/Aldh3b1/Gstt3/Kyat1/Mgst2/Cyp3a13/Cyp1b1/Mgst1/Adh7/Gsta4/Aldh3a1/Ugt1a6b/Ephx1/Gsta1",14
mmu00980,"mmu00980","Metabolism of xenobiotics by cytochrome P450","13/695","23/4252",1.23391958434598e-05,0.00129972862884443,0.00119928324513627,"Mgst3/Aldh3b1/Gstt3/Mgst2/Cyp1b1/Mgst1/Adh7/Gsta4/Cyp2f2/Aldh3a1/Ugt1a6b/Ephx1/Gsta1",13
mmu01230,"mmu01230","Biosynthesis of amino acids","21/695","54/4252",5.3875670507017e-05,0.00371345941451442,0.00342647654170717,"Taldo1/Mat2b/Tkt/Prps1/Pycr2/Psph/Shmt2/Pgk1/Bcat2/Phgdh/Got1/Aldh18a1/Aldoc/Prps2/Pcx/Rpia/Gpt2/Psat1/Shmt1/Pycr1/Cth",21
mmu00280,"mmu00280","Valine, leucine and isoleucine degradation","18/695","43/4252",5.87572692170003e-05,0.00371345941451442,0.00342647654170717,"Acad8/Acadsb/Aldh3a2/Auh/Hibadh/Pccb/Bcat2/Pcca/Acat1/Hsd17b10/Acaa2/Acadm/Mcee/Mccc2/Dbt/Bckdhb/Ivd/Oxct1",18
mmu00982,"mmu00982","Drug metabolism - cytochrome P450","11/695","21/4252",0.000149507894932164,0.00787408246642729,0.00726555910459813,"Maoa/Mgst3/Aldh3b1/Gstt3/Mgst2/Mgst1/Adh7/Gsta4/Aldh3a1/Ugt1a6b/Gsta1",11
mmu00830,"mmu00830","Retinol metabolism","8/695","14/4252",0.000585228514633754,0.0260334556592496,0.0240215430300204,"Rdh11/Rdh5/Retsat/Cyp3a13/Dhrs9/Adh7/Ugt1a6b/Dhrs3",8
mmu00640,"mmu00640","Propanoate metabolism","11/695","24/4252",0.000659074826816445,0.0260334556592496,0.0240215430300204,"Pccb/Echdc1/Ldha/Pcca/Acat1/Suclg2/Acadm/Mcee/Dbt/Bckdhb/Acss3",11
mmu04514,"mmu04514","Cell adhesion molecules (CAMs)","17/695","49/4252",0.00128136296748211,0.0449900775249274,0.0415131628061455,"H2-D1/L1cam/H2-T10/Itgb2/Itgb8/Cldn7/Vtcn1/Vsir/Cdh1/Ptprf/Cldn1/H2-T23/Itgb7/Itga8/Ocln/Cntn1/Cd34",17
mmu00270,"mmu00270","Cysteine and methionine metabolism","13/695","34/4252",0.00172971391388037,0.0546589596786198,0.0504348162257751,"Mat2b/Ahcyl1/Adi1/Bcat2/Phgdh/Got1/Ldha/Srm/Kyat1/Gclc/Psat1/Tst/Cth",13
mmu03320,"mmu03320","PPAR signaling pathway","14/695","40/4252",0.00307767067354335,0.0884130848036088,0.0815803613944026,"Scp2/Rxra/Gk/Acsl1/Acsl5/Cpt1a/Angptl4/Scd1/Acadm/Pparg/Me3/Pck2/Sorbs1/Acox2",14
mmu05206,"mmu05206","MicroRNAs in cancer","31/695","118/4252",0.00363890548691704,0.095824511155482,0.0884190192873702,"Ezr/Bcl2l2/Marcks/Cdkn1a/Abcc1/Plcg2/Cdkn1b/Pten/Met/Bcl2/Pdcd4/Ccne1/Irs2/Abcb1b/Kif23/Ccng1/Erbb3/Cdk6/Cdc25b/Prkce/Serpinb5/Slc7a1/Thbs1/Rps6ka5/Ccne2/St14/Ccnd2/Myc/Cyp1b1/Notch1/Notch3",31
